# Supplementary material for: Single-cell and spatial profiling highlights TB-induced myofibroblasts as drivers of lung pathology
Source: J Exp Med. 2026 Jan 5;223(3):e20251067. doi: 10.1084/jem.20251067 (PMC12767585; doi:10.1084/jem.20251067)
Supplement: Data S7 — shows clinical metadata on Visium spatial transcriptomic samples. [file jem_20251067_datas7.xlsx]

## Sheet: spatial_cohort_metadata
PID	Date	TB status	HIV status	Gender	Age	Race	Tissue type	Description
pid_171	2016-02-16	Current	Neg	F	40	Black	Granuloma	Fibro-necrotic
pid_187	2016-04-25	Current	Neg	F	39	Black	Granuloma	Fibro-necrotic, fibrotic
pid_199	2016-05-18	Current	Neg	F	22	Black	Granuloma	Fibro-necrotic, caseating
pid_254	2017-02-06	Current	Neg	M	31	Black	Granuloma	Fibro-necrotic
pid_334	16-09-2014	Current	Neg	M	29	Black	Granuloma	Fibro-necrotic
pid_165	2015-12-15	Current	Neg	F	24	Black	Granuloma	Non-necrotic
pid_0019	2014-06-26	Current	Neg	F	31	Black	iBALT	iBALT
pid_0075	2014-11-25	Current	Neg	M	41	Black	iBALT	iBALT
pid_187c	2016-04-25	Current	Neg	F	39	Black	iBALT	iBALT
pid_117	2015-06-30	Current	Neg	M	21	Black	Lung lymph node	Germinal centres
pid_01A35	17-10-2016	Current	Neg	M	44	Black	Lung lymph node	Germinal centres
pid_0046	2014-08-12	Current	Pos	F	37	Black	Granuloma	Poorly formed granuloma, with pulmonary oedema, intralvaeolar macrophages, probably tb pneumonia
pid_0050	2014-09-02	Current	Pos	F	24	Black	Granuloma	Non-necrotizing, peripheral lung tissue granuloma, approaching the plura
pid_0061	2014-09-23	Current	Pos	F	41	Black	Granuloma	Non-necrotizing, fibrotic, poorly formed granuloma
pid_118A2	2015-06-30	Current	Pos	F	45	Black	Granuloma	Non-necrotizing, Necrotizing, fibrotic, TB bronchopneumonia
pid_120A	2015-07-07	Current	Pos	M	51	Black	Granuloma	Fibro-necrotic, fibrotic
pid_120B	2015-07-07	Current	Pos	M	51	Black	Granuloma	Fibro-necrotic, fibrotic
pid_192	2016-05-03	Current	Pos	M	34	Black	Granuloma	Fibro-necrotic
pid_0006	2014-02-12	Current	Pos	F	31	Black	iBALT	iBALT
pid_0067	2014-10-28	Current	Pos	M	29	Black	iBALT/Lymph node	iBALT/Lymph node
pid_112	2015-06-02	Current	Pos	F	31	Black	Lung lymph node	Germinal centres
pid_300	3-5-2022	Neg	Neg	M	28	Black	Granuloma	Caseating
pid_310	14-11-2023	Neg	Neg	M	45	Black	Granuloma	Fibro-necrotic
pid_209	2016-07-04	Neg	Neg	F	22	Black	Granuloma	Fibrotic, necrotic
pid_0069	2014-11-04	Neg	Neg	M	23	Black	iBALT	iBALT
pid_0037	2014-07-22	Neg	Pos	M	27	Black	Granuloma	Fibro-necrotic, moving toward scarring - beyond granulation - perigranuloma fibrosis
pid_123	2015-07-21	Neg	Pos	F	28	Black	Granuloma	Calcified
pid_141	2015-09-21	Neg	Pos	M	47	Black	iBALT	iBALT
pid_177	2016-03-29	Neg	Pos	M	40	Black	Granuloma	Necrotic
pid_186	2016-04-21	Neg	Pos	M	52	Black	Granuloma	Necrotic
