# Supplementary material for: Single-cell and spatial profiling highlights TB-induced myofibroblasts as drivers of lung pathology
Source: J Exp Med. 2026 Jan 5;223(3):e20251067. doi: 10.1084/jem.20251067 (PMC12767585; doi:10.1084/jem.20251067)
Supplement: Data S8 — shows subcluster DE genes, GSEA, and Enrichr results on these DE genes. Enrichr result on WGCNA module genes. [file jem_20251067_datas8.xlsx]

## Sheet: enricher_summary_fibroblast_DE
	ID	Description	GeneRatio	BgRatio	pvalue	p.adjust	qvalue	geneID	Count	GS	cell_type
HALLMARK_TNFA_SIGNALING_VIA_NFKB	HALLMARK_TNFA_SIGNALING_VIA_NFKB	HALLMARK_TNFA_SIGNALING_VIA_NFKB	56/218	188/3396	5.34303e-25	2.45779e-23	1.91224e-23	KLF9/IL6/GEM/CCL2/ZFP36/CDKN1A/FOSB/CEBPD/VEGFA/KDM6B/MYC/IL6ST/PNRC1/SPSB1/REL/MCL1/CEBPB/FOSL1/BTG2/MAFF/SOCS3/EIF1/CXCL2/NR4A3/LITAF/ICAM1/GADD45A/SOD2/PLAUR/RHOB/GADD45B/CCNL1/TIPARP/NAMPT/B4GALT1/GFPT2/NFKB1/MARCKS/NR4A1/KLF4/SAT1/JUNB/SIK1/TRIB1/NFE2L2/NFKBIA/INHBA/BTG3/PPP1R15A/NINJ1/LDLR/NFIL3/FOSL2/NR4A2/PHLDA1/IRF1	56	Hallmark	Fibroblast|IL6,CCL2
HALLMARK_EPITHELIAL_MESENCHYMAL_TRANSITION	HALLMARK_EPITHELIAL_MESENCHYMAL_TRANSITION	HALLMARK_EPITHELIAL_MESENCHYMAL_TRANSITION	48/218	189/3396	4.19338e-18	9.64477e-17	7.50394e-17	COL3A1/COL1A2/COL1A1/MGP/POSTN/COL5A2/IL6/GEM/MXRA5/COL5A1/VEGFA/SPARC/FBLN1/PPIB/GADD45A/COL6A3/FBN1/LAMA2/SERPINH1/MMP14/THBS1/PCOLCE/PLAUR/RHOB/GADD45B/TGM2/VCAN/COL12A1/FAP/CXCL12/SAT1/THY1/INHBA/ECM2/CALU/PLOD2/TPM1/HTRA1/CDH11/ITGB5/CALD1/MMP2/TNFRSF12A/THBS2/NNMT/FBLN5/COL4A2/CD59	48	Hallmark	Fibroblast|IL6,CCL2
HALLMARK_HYPOXIA	HALLMARK_HYPOXIA	HALLMARK_HYPOXIA	26/218	162/3396	8.06504e-06	0.000123664	9.62146e-05	MT2A/IL6/ZFP36/COL5A1/CDKN1A/CA12/VEGFA/HAS1/PNRC1/ERRFI1/MAFF/PLAUR/TIPARP/TGM2/AKAP12/HDLBP/LDHA/P4HA2/WSB1/PPP1R15A/RORA/CAV1/NFIL3/GAPDH/FOSL2/FOXO3	26	Hallmark	Fibroblast|IL6,CCL2
HALLMARK_APOPTOSIS	HALLMARK_APOPTOSIS	HALLMARK_APOPTOSIS	23/218	145/3396	3.39953e-05	0.000390946	0.000304169	IL6/CDKN1A/EMP1/GSN/MCL1/BTG2/LMNA/GADD45A/SOD2/RHOB/GADD45B/SAT1/CLU/ETF1/ANXA1/TXNIP/BTG3/CAV1/MMP2/TNFRSF12A/IFITM3/IRF1/PEA15	23	Hallmark	Fibroblast|IL6,CCL2
HALLMARK_COAGULATION	HALLMARK_COAGULATION	HALLMARK_COAGULATION	15/218	91/3396	0.000548401	0.00486294	0.00378352	A2M/CFD/SPARC/GSN/PRSS23/MAFF/FBN1/MMP14/THBS1/CLU/CTSB/CTSK/ANXA1/HTRA1/MMP2	15	Hallmark	Fibroblast|IL6,CCL2
HALLMARK_MYOGENESIS	HALLMARK_MYOGENESIS	HALLMARK_MYOGENESIS	19/218	133/3396	0.000673031	0.00486294	0.00378352	COL3A1/COL1A1/IGFBP7/CFD/CDKN1A/SPARC/GSN/COL6A3/LAMA2/GADD45B/FHL1/PDE4DIP/CLU/ABLIM1/PTGIS/ITGB5/PRNP/COL4A2/HSPB8	19	Hallmark	Fibroblast|IL6,CCL2
HALLMARK_UV_RESPONSE_UP	HALLMARK_UV_RESPONSE_UP	HALLMARK_UV_RESPONSE_UP	19/218	134/3396	0.000740012	0.00486294	0.00378352	IL6/FOSB/IL6ST/DDX21/BTG2/EIF5/CXCL2/ICAM1/SOD2/MMP14/RHOB/NR4A1/JUNB/AMD1/NFKBIA/BTG3/HNRNPU/IRF1/PDLIM3	19	Hallmark	Fibroblast|IL6,CCL2
HALLMARK_MTORC1_SIGNALING	HALLMARK_MTORC1_SIGNALING	HALLMARK_MTORC1_SIGNALING	23/218	186/3396	0.00147495	0.00848094	0.00659844	CDKN1A/BTG2/CTSC/SERPINH1/FGL2/NAMPT/XBP1/HSPA9/LDHA/HSP90B1/ETF1/PPP1R15A/PLOD2/LDLR/TXNRD1/CALR/CANX/NFIL3/GAPDH/IGFBP5/USO1/SSR1/ACTR2	23	Hallmark	Fibroblast|IL6,CCL2
HALLMARK_INFLAMMATORY_RESPONSE	HALLMARK_INFLAMMATORY_RESPONSE	HALLMARK_INFLAMMATORY_RESPONSE	19/218	166/3396	0.00885808	0.0452747	0.0352251	IL6/CCL2/CDKN1A/MYC/BTG2/ICAM1/IL1R1/MMP14/PLAUR/CD55/HAS2/NAMPT/NFKB1/PDPN/NFKBIA/INHBA/LDLR/KIF1B/IRF1	19	Hallmark	Fibroblast|IL6,CCL2
GOBP_EXTERNAL_ENCAPSULATING_STRUCTURE_ORGANIZATION	GOBP_EXTERNAL_ENCAPSULATING_STRUCTURE_ORGANIZATION	GOBP_EXTERNAL_ENCAPSULATING_STRUCTURE_ORGANIZATION	37/316	229/10123	8.1941e-17	2.61638e-13	2.01661e-13	COL3A1/COL1A2/COL1A1/POSTN/CRISPLD2/COL5A2/IL6/COL5A1/SULF2/GSN/HAS1/ADAMTS4/FBLN1/PXDN/SULF1/ADAMTS1/SERPINH1/MMP14/RGCC/MMP19/HAS2/B4GALT1/COL12A1/FAP/ADAMTS2/PDGFRA/PDPN/CTSK/ECM2/MFAP4/CAV1/MMP2/DDR2/EMILIN1/FBLN5/COL4A2/CYP1B1	37	GOBP	Fibroblast|IL6,CCL2
GOBP_BLOOD_VESSEL_MORPHOGENESIS	GOBP_BLOOD_VESSEL_MORPHOGENESIS	GOBP_BLOOD_VESSEL_MORPHOGENESIS	47/316	455/10123	2.43741e-13	3.89133e-10	2.9993e-10	COL3A1/IL6/CCL2/VEGFA/SPARC/LEPR/ZFP36L1/APOE/SULF1/ADAMTS1/GADD45A/MMP14/RGCC/MMP19/THBS1/RHOB/TIPARP/HAS2/B4GALT1/FAP/NR4A1/XBP1/KLF4/SAT1/PDGFRA/JUNB/ACTG1/THY1/ANXA1/NFE2L2/GATA6/NINJ1/LDLR/RORA/NCL/CAV1/PTGIS/CALD1/MMP2/TNFRSF12A/MTDH/THBS2/PKM/EMILIN1/SOX4/COL4A2/CYP1B1	47	GOBP	Fibroblast|IL6,CCL2
GOBP_COLLAGEN_METABOLIC_PROCESS	GOBP_COLLAGEN_METABOLIC_PROCESS	GOBP_COLLAGEN_METABOLIC_PROCESS	18/316	65/10123	6.45496e-13	6.87023e-10	5.29534e-10	COL1A2/COL1A1/IL6/COL5A1/ERRFI1/SERPINH1/MMP14/RGCC/MMP19/FAP/ADAMTS2/CTSB/CTSK/MFAP4/CTSL/MMP2/EMILIN1/RCN3	18	GOBP	Fibroblast|IL6,CCL2
GOBP_POSITIVE_REGULATION_OF_CELL_DEATH	GOBP_POSITIVE_REGULATION_OF_CELL_DEATH	GOBP_POSITIVE_REGULATION_OF_CELL_DEATH	45/316	439/10123	1.10091e-12	8.78802e-10	6.7735e-10	IL6/CCL2/CDKN1A/GSN/MYC/MCL1/FOSL1/CTSC/GADD45A/SOD2/RGCC/THBS1/H19/RHOB/GADD45B/TP53BP2/SFPQ/TGM2/B4GALT1/FAP/DDX3X/NR4A1/AKAP12/RPS6/CLU/SIK1/ANXA1/INHBA/SKIL/GATA6/TXNIP/MAGED1/CAV1/HTRA1/PTGIS/EIF5A/MMP2/TNFRSF12A/ALDH1A3/PRNP/PHLDA1/SOX4/CYP1B1/FOXO3/PEA15	45	GOBP	Fibroblast|IL6,CCL2
GOBP_CELLULAR_RESPONSE_TO_HORMONE_STIMULUS	GOBP_CELLULAR_RESPONSE_TO_HORMONE_STIMULUS	GOBP_CELLULAR_RESPONSE_TO_HORMONE_STIMULUS	37/316	411/10123	5.23452e-09	3.34277e-06	2.57649e-06	KLF9/IGFBP7/ZFP36/FOSB/LEPR/ZFP36L1/MYC/ERRFI1/SOCS3/DDX5/NR4A3/FBN1/NAMPT/UGCG/NFKB1/ATP1A1/NR4A1/XBP1/CTSB/RARRES2/ANXA1/NFE2L2/INHBA/GATA6/CALR/CAV1/CTSL/USO1/YWHAG/PKM/HNRNPU/NR4A2/ZFP36L2/SRSF5/CYP1B1/PTPN1/FOXO3	37	GOBP	Fibroblast|IL6,CCL2
GOBP_RESPONSE_TO_WOUNDING	GOBP_RESPONSE_TO_WOUNDING	GOBP_RESPONSE_TO_WOUNDING	35/316	382/10123	8.93068e-09	4.75261e-06	3.66314e-06	COL3A1/COL1A1/JMJD1C/IL6/ZFP36/COL5A1/CDKN1A/VEGFA/ZFP36L1/MYC/IL6ST/FBLN1/APOE/SOD2/THBS1/PLAUR/B4GALT1/FAP/XBP1/KLF4/PDGFRA/PDPN/ACTG1/ANXA1/NFE2L2/INHBA/TPM1/CAV1/ADAM17/LMAN1/MMP2/TNFRSF12A/ZFP36L2/PABPC4/CD59	35	GOBP	Fibroblast|IL6,CCL2
GOBP_POSITIVE_REGULATION_OF_LOCOMOTION	GOBP_POSITIVE_REGULATION_OF_LOCOMOTION	GOBP_POSITIVE_REGULATION_OF_LOCOMOTION	37/316	427/10123	1.46425e-08	6.67907e-06	5.14799e-06	COL1A1/IL6/VEGFA/SPARC/MYC/MALAT1/ADAMTS1/NR4A3/ICAM1/IL1R1/SOD2/MMP14/THBS1/RHOB/HAS2/CXCL12/AKAP12/XBP1/PDGFRA/PDPN/ACTG1/RTN4/RARRES2/THY1/ANXA1/NFE2L2/AKIRIN1/MYADM/MAP4K4/FGFR1/CALR/CAV1/IGFBP5/ADAM17/MMP2/DDR2/CYP1B1	37	GOBP	Fibroblast|IL6,CCL2
GOBP_RESPONSE_TO_PEPTIDE	GOBP_RESPONSE_TO_PEPTIDE	GOBP_RESPONSE_TO_PEPTIDE	32/316	338/10123	1.85585e-08	6.98999e-06	5.38764e-06	COL3A1/COL1A1/ZFP36L1/MYC/ERRFI1/BTG2/SOCS3/NR4A3/ICAM1/FBN1/NAMPT/NFKB1/CXCL12/NR4A1/XBP1/RARRES2/JUND/ANXA1/NFE2L2/NFKBIA/CAV1/IGFBP5/USO1/YWHAG/MMP2/PKM/NR4A2/PRNP/SRSF5/CYP1B1/PTPN1/FOXO3	32	GOBP	Fibroblast|IL6,CCL2
GOBP_EPITHELIAL_CELL_PROLIFERATION	GOBP_EPITHELIAL_CELL_PROLIFERATION	GOBP_EPITHELIAL_CELL_PROLIFERATION	29/316	286/10123	1.97024e-08	6.98999e-06	5.38764e-06	KLF9/IL6/CCL2/ZFP36/VEGFA/SPARC/ZFP36L1/MYC/APOE/CEBPB/ERRFI1/SULF1/NR4A3/MMP14/RGCC/THBS1/HAS2/B4GALT1/FAP/CXCL12/NR4A1/XBP1/RTN4/MAGED1/FGFR1/CAV1/HTRA1/IGFBP5/ADAM17	29	GOBP	Fibroblast|IL6,CCL2
GOBP_REGULATION_OF_CELLULAR_AMIDE_METABOLIC_PROCESS	GOBP_REGULATION_OF_CELLULAR_AMIDE_METABOLIC_PROCESS	GOBP_REGULATION_OF_CELLULAR_AMIDE_METABOLIC_PROCESS	33/316	363/10123	2.96601e-08	9.47046e-06	7.2995e-06	IL6/ZFP36/ZFP36L1/RGS2/APOE/BTG2/EIF5/YBX3/EIF1/NOLC1/THBS1/DDX3X/CLU/ETF1/RTN4/NFE2L2/PPP1R15B/PPP1R15A/NCL/CALR/PER2/GAPDH/IGFBP5/TMED10/EIF5A/PKM/RPL13A/HNRNPU/PRNP/ZFP36L2/SOX4/CYP1B1/FOXO3	33	GOBP	Fibroblast|IL6,CCL2
GOBP_COLLAGEN_FIBRIL_ORGANIZATION	GOBP_COLLAGEN_FIBRIL_ORGANIZATION	GOBP_COLLAGEN_FIBRIL_ORGANIZATION	12/316	53/10123	5.88054e-08	1.65969e-05	1.27923e-05	COL3A1/COL1A2/COL1A1/COL5A2/COL5A1/PXDN/SERPINH1/COL12A1/ADAMTS2/DDR2/EMILIN1/CYP1B1	12	GOBP	Fibroblast|IL6,CCL2
GOBP_RESPONSE_TO_MECHANICAL_STIMULUS	GOBP_RESPONSE_TO_MECHANICAL_STIMULUS	GOBP_RESPONSE_TO_MECHANICAL_STIMULUS	19/316	140/10123	6.41385e-08	1.65969e-05	1.27923e-05	COL1A1/FOSB/GSN/FOSL1/BTG2/BAG3/GADD45A/MMP14/THBS1/NFKB1/CXCL12/SLC38A2/ACTG1/JUND/NFKBIA/TXNIP/PIEZO2/MMP2/IRF1	19	GOBP	Fibroblast|IL6,CCL2
GOBP_ENDODERMAL_CELL_DIFFERENTIATION	GOBP_ENDODERMAL_CELL_DIFFERENTIATION	GOBP_ENDODERMAL_CELL_DIFFERENTIATION	10/316	35/10123	6.99491e-08	1.65969e-05	1.27923e-05	COL5A2/COL5A1/COL6A1/MMP14/COL12A1/INHBA/GATA6/ITGB5/MMP2/COL4A2	10	GOBP	Fibroblast|IL6,CCL2
GOBP_FAT_CELL_DIFFERENTIATION	GOBP_FAT_CELL_DIFFERENTIATION	GOBP_FAT_CELL_DIFFERENTIATION	22/316	186/10123	7.27729e-08	1.65969e-05	1.27923e-05	IL6/MEDAG/ZFP36/CEBPD/ARID5B/ZFP36L1/RGS2/CEBPB/NR4A3/SOD2/NR4A1/XBP1/KLF4/PDGFRA/ID4/RARRES2/RORA/PER2/SDF4/HNRNPU/NR4A2/ZFP36L2	22	GOBP	Fibroblast|IL6,CCL2
GOBP_NEGATIVE_REGULATION_OF_CELL_POPULATION_PROLIFERATION	GOBP_NEGATIVE_REGULATION_OF_CELL_POPULATION_PROLIFERATION	GOBP_NEGATIVE_REGULATION_OF_CELL_POPULATION_PROLIFERATION	39/316	495/10123	7.79687e-08	1.65969e-05	1.27923e-05	KLF9/IGFBP7/IL6/CCL2/CDKN1A/SPARC/MYC/FBLN1/APOE/CEBPB/FOSL1/SULF1/BTG2/ADAMTS1/LMNA/SOD2/RGCC/THBS1/B4GALT1/FAP/KLF4/FTH1/PDPN/TRIB1/INHBA/AKIRIN1/GATA6/BTG3/MAGED1/OGN/TPM1/CAV1/PER2/IGFBP5/ASPH/PRNP/SOX4/CYP1B1/IRF1	39	GOBP	Fibroblast|IL6,CCL2
GOBP_RESPONSE_TO_OXYGEN_LEVELS	GOBP_RESPONSE_TO_OXYGEN_LEVELS	GOBP_RESPONSE_TO_OXYGEN_LEVELS	25/316	238/10123	9.84797e-08	1.96529e-05	1.51477e-05	COL1A1/VEGFA/ZFP36L1/MYC/MALAT1/LMNA/SOD2/MMP14/RGCC/THBS1/VASN/CXCL12/P4HB/PDPN/HSP90B1/NFE2L2/GATA6/PLOD2/RORA/CAV1/ADAM17/PTGIS/MMP2/NR4A2/FOXO3	25	GOBP	Fibroblast|IL6,CCL2
GOBP_RESPONSE_TO_PEPTIDE_HORMONE	GOBP_RESPONSE_TO_PEPTIDE_HORMONE	GOBP_RESPONSE_TO_PEPTIDE_HORMONE	27/316	274/10123	1.12642e-07	2.1012e-05	1.61953e-05	COL3A1/COL1A1/ZFP36L1/MYC/ERRFI1/BTG2/SOCS3/NR4A3/FBN1/NAMPT/NFKB1/CXCL12/NR4A1/XBP1/RARRES2/JUND/ANXA1/NFE2L2/CAV1/IGFBP5/USO1/YWHAG/PKM/NR4A2/SRSF5/CYP1B1/PTPN1	27	GOBP	Fibroblast|IL6,CCL2
GOBP_CELLULAR_RESPONSE_TO_NITROGEN_COMPOUND	GOBP_CELLULAR_RESPONSE_TO_NITROGEN_COMPOUND	GOBP_CELLULAR_RESPONSE_TO_NITROGEN_COMPOUND	37/316	464/10123	1.27811e-07	2.1012e-05	1.61953e-05	COL3A1/COL1A2/COL1A1/COL5A2/ZFP36L1/MYC/CEBPB/ERRFI1/SOCS3/NR4A3/ICAM1/COL6A1/FBN1/NAMPT/TGM2/NFKB1/NR4A1/XBP1/PDGFRA/HSP90B1/RARRES2/NFE2L2/EZR/CAV1/IGFBP5/USO1/YWHAG/MMP2/PKM/NR4A2/PRNP/HNRNPAB/SRSF5/CYP1B1/PTPN1/ACTR2/FOXO3	37	GOBP	Fibroblast|IL6,CCL2
GOBP_RHYTHMIC_PROCESS	GOBP_RHYTHMIC_PROCESS	GOBP_RHYTHMIC_PROCESS	23/316	208/10123	1.27862e-07	2.1012e-05	1.61953e-05	KLF9/A2M/ADAMTS1/DDX5/MMP19/HAS2/NAMPT/SFPQ/PDGFRA/ID4/SIK1/JUND/ANXA1/INHBA/MAGED1/RORA/PER2/NFIL3/TOP1/MMP2/HNRNPU/CYP1B1/FOXO3	23	GOBP	Fibroblast|IL6,CCL2
GOBP_NEGATIVE_REGULATION_OF_CELL_DIFFERENTIATION	GOBP_NEGATIVE_REGULATION_OF_CELL_DIFFERENTIATION	GOBP_NEGATIVE_REGULATION_OF_CELL_DIFFERENTIATION	35/316	425/10123	1.31613e-07	2.1012e-05	1.61953e-05	COL5A2/IL6/ZFP36/COL5A1/VEGFA/ZFP36L1/MYC/FBLN1/RGS2/NFATC2/FBN1/SOD2/FGL2/VASN/XBP1/HSPA9/ID4/TRIB1/RTN4/THY1/ANXA1/NFE2L2/NFKBIA/INHBA/AKIRIN1/SKIL/LDLR/RORA/CALR/CAV1/IGFBP5/HNRNPU/ZFP36L2/IRF1/FOXO3	35	GOBP	Fibroblast|IL6,CCL2
GOBP_RESPONSE_TO_REACTIVE_OXYGEN_SPECIES	GOBP_RESPONSE_TO_REACTIVE_OXYGEN_SPECIES	GOBP_RESPONSE_TO_REACTIVE_OXYGEN_SPECIES	20/316	162/10123	1.42687e-07	2.16952e-05	1.67219e-05	COL1A1/IL6/KDM6B/APOE/FOSL1/NR4A3/SOD2/H19/RHOB/PDGFRA/ANXA1/NFE2L2/PPP1R15B/TXNIP/TPM1/TXN/MMP2/FBLN5/CYP1B1/FOXO3	20	GOBP	Fibroblast|IL6,CCL2
GOBP_ENDODERM_FORMATION	GOBP_ENDODERM_FORMATION	GOBP_ENDODERM_FORMATION	10/316	40/10123	2.8111e-07	4.07992e-05	3.14466e-05	COL5A2/COL5A1/COL6A1/MMP14/COL12A1/INHBA/GATA6/ITGB5/MMP2/COL4A2	10	GOBP	Fibroblast|IL6,CCL2
GOBP_DEVELOPMENT_OF_PRIMARY_FEMALE_SEXUAL_CHARACTERISTICS	GOBP_DEVELOPMENT_OF_PRIMARY_FEMALE_SEXUAL_CHARACTERISTICS	GOBP_DEVELOPMENT_OF_PRIMARY_FEMALE_SEXUAL_CHARACTERISTICS	13/316	73/10123	3.33793e-07	4.58074e-05	3.53067e-05	A2M/ARID5B/VEGFA/MYC/CEBPB/ADAMTS1/MMP14/MMP19/TIPARP/PDGFRA/INHBA/MMP2/FOXO3	13	GOBP	Fibroblast|IL6,CCL2
GOBP_REPRODUCTIVE_SYSTEM_DEVELOPMENT	GOBP_REPRODUCTIVE_SYSTEM_DEVELOPMENT	GOBP_REPRODUCTIVE_SYSTEM_DEVELOPMENT	27/316	290/10123	3.57331e-07	4.58074e-05	3.53067e-05	A2M/ARID5B/VEGFA/ZFP36L1/MYC/CEBPB/FOSL1/SULF1/YBX3/ADAMTS1/SOCS3/MMP14/MMP19/TIPARP/RPS6/PDGFRA/HSP90AB1/CTSB/ID4/JUNB/ANXA1/INHBA/GATA6/HTRA1/MMP2/CYP1B1/FOXO3	27	GOBP	Fibroblast|IL6,CCL2
GOBP_EXTRACELLULAR_MATRIX_DISASSEMBLY	GOBP_EXTRACELLULAR_MATRIX_DISASSEMBLY	GOBP_EXTRACELLULAR_MATRIX_DISASSEMBLY	10/316	41/10123	3.61613e-07	4.58074e-05	3.53067e-05	IL6/GSN/ADAMTS4/MMP14/MMP19/FAP/PDPN/CTSK/MMP2/DDR2	10	GOBP	Fibroblast|IL6,CCL2
GOBP_MUSCLE_STRUCTURE_DEVELOPMENT	GOBP_MUSCLE_STRUCTURE_DEVELOPMENT	GOBP_MUSCLE_STRUCTURE_DEVELOPMENT	34/316	424/10123	3.78298e-07	4.58074e-05	3.53067e-05	COL3A1/ANK2/ARID5B/VEGFA/KDM6B/ZFP36L1/RGS2/NFATC2/BTG2/MAFF/YBX3/DDX5/LMNA/COL6A3/LAMA2/SOD2/MMP14/FHL1/NR4A1/XBP1/PDGFRA/ACTG1/SIK1/AKIRIN1/GATA6/NINJ1/RORA/TPM1/CALR/CAV1/IGFBP5/CHD2/HNRNPU/PDLIM3	34	GOBP	Fibroblast|IL6,CCL2
GOBP_HUMORAL_IMMUNE_RESPONSE	GOBP_HUMORAL_IMMUNE_RESPONSE	GOBP_HUMORAL_IMMUNE_RESPONSE	16/316	113/10123	3.97832e-07	4.58074e-05	3.53067e-05	C7/A2M/IL6/CCL2/CFD/CXCL2/RGCC/CD55/CLU/RARRES2/GATA6/MFAP4/GAPDH/RPS19/HLA-E/CD59	16	GOBP	Fibroblast|IL6,CCL2
GOBP_OVULATION	GOBP_OVULATION	GOBP_OVULATION	7/316	17/10123	4.01693e-07	4.58074e-05	3.53067e-05	MYC/RGS2/ADAMTS1/MMP19/INHBA/MMP2/FOXO3	7	GOBP	Fibroblast|IL6,CCL2
GOBP_CELLULAR_RESPONSE_TO_LIPID	GOBP_CELLULAR_RESPONSE_TO_LIPID	GOBP_CELLULAR_RESPONSE_TO_LIPID	33/316	407/10123	4.41598e-07	4.86214e-05	3.74757e-05	COL1A1/KLF9/IL6/ABL2/CCL2/ZFP36/ZFP36L1/MYC/EPHA3/CEBPB/ERRFI1/DDX5/CXCL2/NR4A3/LITAF/CD55/NFKB1/ATP1A1/XBP1/CLU/TRIB1/ANXA1/NFKBIA/INHBA/LDLR/RORA/CALR/MMP2/MTDH/HNRNPU/ZFP36L2/CYP1B1/FOXO3	33	GOBP	Fibroblast|IL6,CCL2
GOBP_WOUND_HEALING	GOBP_WOUND_HEALING	GOBP_WOUND_HEALING	27/316	296/10123	5.3789e-07	5.72494e-05	4.41258e-05	COL3A1/COL1A1/JMJD1C/IL6/COL5A1/CDKN1A/VEGFA/IL6ST/FBLN1/APOE/THBS1/PLAUR/B4GALT1/FAP/XBP1/PDGFRA/PDPN/ACTG1/ANXA1/NFE2L2/TPM1/CAV1/ADAM17/LMAN1/TNFRSF12A/PABPC4/CD59	27	GOBP	Fibroblast|IL6,CCL2
GOBP_APOPTOTIC_SIGNALING_PATHWAY	GOBP_APOPTOTIC_SIGNALING_PATHWAY	GOBP_APOPTOTIC_SIGNALING_PATHWAY	36/316	472/10123	5.69032e-07	5.86103e-05	4.51748e-05	CDKN1A/MYC/MCL1/CEBPB/YBX3/DDX5/BAG3/LMNA/CTSC/ICAM1/SOD2/THBS1/PLAUR/TP53BP2/SFPQ/DDX3X/CXCL12/XBP1/P4HB/CLU/NFE2L2/INHBA/SKIL/PPP1R15A/MAGED1/FGFR1/CAV1/PTGIS/EIF5A/PTTG1IP/TNFRSF12A/NR4A2/CYP1B1/PTPN1/FOXO3/PEA15	36	GOBP	Fibroblast|IL6,CCL2
GOBP_REGULATION_OF_APOPTOTIC_SIGNALING_PATHWAY	GOBP_REGULATION_OF_APOPTOTIC_SIGNALING_PATHWAY	GOBP_REGULATION_OF_APOPTOTIC_SIGNALING_PATHWAY	27/316	301/10123	7.49301e-07	7.47662e-05	5.76271e-05	MYC/MCL1/YBX3/LMNA/CTSC/ICAM1/SOD2/THBS1/PLAUR/SFPQ/DDX3X/CXCL12/XBP1/P4HB/CLU/NFE2L2/INHBA/SKIL/MAGED1/FGFR1/CAV1/EIF5A/PTTG1IP/TNFRSF12A/NR4A2/PTPN1/PEA15	27	GOBP	Fibroblast|IL6,CCL2
GOBP_RESPONSE_TO_CORTICOSTEROID	GOBP_RESPONSE_TO_CORTICOSTEROID	GOBP_RESPONSE_TO_CORTICOSTEROID	15/316	105/10123	8.20435e-07	7.93833e-05	6.11859e-05	COL1A1/KLF9/A2M/IGFBP7/IL6/ZFP36/FOSB/ZFP36L1/FOSL1/ERRFI1/ANXA1/HNRNPU/ZFP36L2/CYP1B1/FOXO3	15	GOBP	Fibroblast|IL6,CCL2
GOBP_CELLULAR_RESPONSE_TO_ACID_CHEMICAL	GOBP_CELLULAR_RESPONSE_TO_ACID_CHEMICAL	GOBP_CELLULAR_RESPONSE_TO_ACID_CHEMICAL	12/316	67/10123	8.92983e-07	8.38616e-05	6.46376e-05	COL3A1/COL1A2/COL1A1/COL5A2/VEGFA/MYC/CEBPB/COL6A1/XBP1/PDGFRA/MMP2/HNRNPAB	12	GOBP	Fibroblast|IL6,CCL2
GOBP_RESPONSE_TO_HYDROGEN_PEROXIDE	GOBP_RESPONSE_TO_HYDROGEN_PEROXIDE	GOBP_RESPONSE_TO_HYDROGEN_PEROXIDE	15/316	106/10123	9.29085e-07	8.44283e-05	6.50744e-05	COL1A1/IL6/KDM6B/FOSL1/NR4A3/SOD2/RHOB/ANXA1/NFE2L2/PPP1R15B/TXNIP/TXN/MMP2/CYP1B1/FOXO3	15	GOBP	Fibroblast|IL6,CCL2
GOBP_RESPONSE_TO_INORGANIC_SUBSTANCE	GOBP_RESPONSE_TO_INORGANIC_SUBSTANCE	GOBP_RESPONSE_TO_INORGANIC_SUBSTANCE	30/316	362/10123	9.64849e-07	8.44283e-05	6.50744e-05	COL1A1/MT2A/IL6/FOSB/KDM6B/MYC/FOSL1/NR4A3/SOD2/THBS1/H19/RHOB/SLC38A2/JUNB/ACTG1/JUND/ANXA1/NFE2L2/PPP1R15B/CYBRD1/TXNIP/CALR/CAV1/TXN/MMP2/PRNP/ANXA11/FBLN5/CYP1B1/FOXO3	30	GOBP	Fibroblast|IL6,CCL2
GOBP_ENDODERM_DEVELOPMENT	GOBP_ENDODERM_DEVELOPMENT	GOBP_ENDODERM_DEVELOPMENT	11/316	56/10123	9.78342e-07	8.44283e-05	6.50744e-05	COL5A2/COL5A1/ZFP36L1/COL6A1/MMP14/COL12A1/INHBA/GATA6/ITGB5/MMP2/COL4A2	11	GOBP	Fibroblast|IL6,CCL2
GOBP_COLLAGEN_CATABOLIC_PROCESS	GOBP_COLLAGEN_CATABOLIC_PROCESS	GOBP_COLLAGEN_CATABOLIC_PROCESS	8/316	27/10123	1.09128e-06	9.16965e-05	7.06764e-05	MMP14/MMP19/FAP/ADAMTS2/CTSB/CTSK/CTSL/MMP2	8	GOBP	Fibroblast|IL6,CCL2
GOBP_CELLULAR_RESPONSE_TO_CHEMICAL_STRESS	GOBP_CELLULAR_RESPONSE_TO_CHEMICAL_STRESS	GOBP_CELLULAR_RESPONSE_TO_CHEMICAL_STRESS	25/316	272/10123	1.25193e-06	0.000102498	7.90019e-05	IL6/KDM6B/ZFP36L1/MYC/MCL1/ERRFI1/YBX3/NR4A3/SOD2/H19/RHOB/SFPQ/DDX3X/P4HB/PDGFRA/ANXA1/NFE2L2/TPM1/CAV1/TXN/MMP2/NR4A2/FBLN5/CYP1B1/FOXO3	25	GOBP	Fibroblast|IL6,CCL2
GOBP_REGULATION_OF_VASCULATURE_DEVELOPMENT	GOBP_REGULATION_OF_VASCULATURE_DEVELOPMENT	GOBP_REGULATION_OF_VASCULATURE_DEVELOPMENT	21/316	204/10123	1.49641e-06	0.000119451	9.20685e-05	IL6/VEGFA/SPARC/SULF1/ADAMTS1/GADD45A/RGCC/THBS1/RHOB/XBP1/KLF4/NFE2L2/GATA6/NINJ1/PTGIS/MTDH/THBS2/PKM/EMILIN1/COL4A2/CYP1B1	21	GOBP	Fibroblast|IL6,CCL2
GOBP_FORMATION_OF_PRIMARY_GERM_LAYER	GOBP_FORMATION_OF_PRIMARY_GERM_LAYER	GOBP_FORMATION_OF_PRIMARY_GERM_LAYER	13/316	83/10123	1.54543e-06	0.000120355	9.27653e-05	COL5A2/COL5A1/KDM6B/COL6A1/MMP14/COL12A1/KLF4/INHBA/GATA6/TXNRD1/ITGB5/MMP2/COL4A2	13	GOBP	Fibroblast|IL6,CCL2
GOBP_OVULATION_CYCLE	GOBP_OVULATION_CYCLE	GOBP_OVULATION_CYCLE	10/316	48/10123	1.73743e-06	0.00013201	0.000101749	A2M/ADAMTS1/MMP19/HAS2/PDGFRA/ANXA1/INHBA/MMP2/CYP1B1/FOXO3	10	GOBP	Fibroblast|IL6,CCL2
GOBP_FEMALE_SEX_DIFFERENTIATION	GOBP_FEMALE_SEX_DIFFERENTIATION	GOBP_FEMALE_SEX_DIFFERENTIATION	13/316	84/10123	1.77778e-06	0.00013201	0.000101749	A2M/ARID5B/VEGFA/MYC/CEBPB/ADAMTS1/MMP14/MMP19/TIPARP/PDGFRA/INHBA/MMP2/FOXO3	13	GOBP	Fibroblast|IL6,CCL2
GOBP_FACE_DEVELOPMENT	GOBP_FACE_DEVELOPMENT	GOBP_FACE_DEVELOPMENT	9/316	39/10123	2.33022e-06	0.0001691	0.000130336	COL1A1/CRISPLD2/ARID5B/ZFAND5/TIPARP/PDGFRA/ASPH/MMP2/ALDH1A3	9	GOBP	Fibroblast|IL6,CCL2
GOBP_COLLAGEN_BIOSYNTHETIC_PROCESS	GOBP_COLLAGEN_BIOSYNTHETIC_PROCESS	GOBP_COLLAGEN_BIOSYNTHETIC_PROCESS	8/316	30/10123	2.65089e-06	0.000184959	0.00014256	COL1A1/IL6/COL5A1/ERRFI1/SERPINH1/RGCC/EMILIN1/RCN3	8	GOBP	Fibroblast|IL6,CCL2
GOBP_CELLULAR_RESPONSE_TO_REACTIVE_OXYGEN_SPECIES	GOBP_CELLULAR_RESPONSE_TO_REACTIVE_OXYGEN_SPECIES	GOBP_CELLULAR_RESPONSE_TO_REACTIVE_OXYGEN_SPECIES	15/316	115/10123	2.66462e-06	0.000184959	0.00014256	IL6/KDM6B/NR4A3/SOD2/H19/RHOB/PDGFRA/ANXA1/NFE2L2/TPM1/TXN/MMP2/FBLN5/CYP1B1/FOXO3	15	GOBP	Fibroblast|IL6,CCL2
GOBP_REGULATION_OF_INTRINSIC_APOPTOTIC_SIGNALING_PATHWAY	GOBP_REGULATION_OF_INTRINSIC_APOPTOTIC_SIGNALING_PATHWAY	GOBP_REGULATION_OF_INTRINSIC_APOPTOTIC_SIGNALING_PATHWAY	17/316	146/10123	2.8534e-06	0.000193849	0.000149412	MYC/MCL1/YBX3/SOD2/PLAUR/SFPQ/DDX3X/CXCL12/XBP1/P4HB/CLU/NFE2L2/SKIL/CAV1/EIF5A/PTTG1IP/PTPN1	17	GOBP	Fibroblast|IL6,CCL2
GOBP_INTRINSIC_APOPTOTIC_SIGNALING_PATHWAY	GOBP_INTRINSIC_APOPTOTIC_SIGNALING_PATHWAY	GOBP_INTRINSIC_APOPTOTIC_SIGNALING_PATHWAY	23/316	249/10123	3.10398e-06	0.00020648	0.000159147	CDKN1A/MYC/MCL1/CEBPB/YBX3/DDX5/SOD2/PLAUR/TP53BP2/SFPQ/DDX3X/CXCL12/XBP1/P4HB/CLU/NFE2L2/SKIL/PPP1R15A/CAV1/EIF5A/PTTG1IP/CYP1B1/PTPN1	23	GOBP	Fibroblast|IL6,CCL2
GOBP_EXTRACELLULAR_MATRIX_ASSEMBLY	GOBP_EXTRACELLULAR_MATRIX_ASSEMBLY	GOBP_EXTRACELLULAR_MATRIX_ASSEMBLY	9/316	41/10123	3.64611e-06	0.000233202	0.000179744	COL3A1/COL1A2/HAS1/PXDN/RGCC/HAS2/MFAP4/EMILIN1/FBLN5	9	GOBP	Fibroblast|IL6,CCL2
GOBP_GASTRULATION	GOBP_GASTRULATION	GOBP_GASTRULATION	16/316	133/10123	3.65177e-06	0.000233202	0.000179744	COL5A2/COL5A1/KDM6B/NR4A3/COL6A1/MMP14/COL12A1/RPS6/KLF4/INHBA/MYADM/GATA6/TXNRD1/ITGB5/MMP2/COL4A2	16	GOBP	Fibroblast|IL6,CCL2
GOBP_RESPONSE_TO_STEROID_HORMONE	GOBP_RESPONSE_TO_STEROID_HORMONE	GOBP_RESPONSE_TO_STEROID_HORMONE	22/316	234/10123	3.82831e-06	0.000237097	0.000182746	COL1A1/KLF9/A2M/IGFBP7/IL6/ZFP36/FOSB/ZFP36L1/FOSL1/ERRFI1/DDX5/NR4A3/THBS1/ATP1A1/ANXA1/TXNIP/CALR/CAV1/HNRNPU/ZFP36L2/CYP1B1/FOXO3	22	GOBP	Fibroblast|IL6,CCL2
GOBP_POSTTRANSCRIPTIONAL_REGULATION_OF_GENE_EXPRESSION	GOBP_POSTTRANSCRIPTIONAL_REGULATION_OF_GENE_EXPRESSION	GOBP_POSTTRANSCRIPTIONAL_REGULATION_OF_GENE_EXPRESSION	32/316	428/10123	3.86128e-06	0.000237097	0.000182746	IL6/ZFP36/ZFP36L1/RGS2/BTG2/EIF5/YBX3/EIF1/DDX5/NOLC1/THBS1/H19/MIR22HG/DDX3X/ETF1/PPP1R15B/PPP1R15A/NCL/CALR/CAV1/PER2/GAPDH/IGFBP5/EIF5A/PKM/RPL13A/HNRNPU/ZFP36L2/PABPC4/SOX4/CYP1B1/FOXO3	32	GOBP	Fibroblast|IL6,CCL2
GOBP_OSSIFICATION	GOBP_OSSIFICATION	GOBP_OSSIFICATION	26/316	309/10123	3.99731e-06	0.000238234	0.000183622	COL1A2/COL1A1/MGP/COL5A2/IL6/CEBPD/IL6ST/CEBPB/CHRDL1/DDX21/DDX5/COL6A1/MMP14/IGSF10/VCAN/ID4/JUNB/CTSK/JUND/IGFBP5/CDH11/MMP2/CCDC47/DDR2/HNRNPU/OMD	26	GOBP	Fibroblast|IL6,CCL2
GOBP_CELLULAR_RESPONSE_TO_ORGANIC_CYCLIC_COMPOUND	GOBP_CELLULAR_RESPONSE_TO_ORGANIC_CYCLIC_COMPOUND	GOBP_CELLULAR_RESPONSE_TO_ORGANIC_CYCLIC_COMPOUND	30/316	388/10123	4.02901e-06	0.000238234	0.000183622	COL1A1/KLF9/CCL2/ZFP36/ZFP36L1/MYC/CEBPB/ERRFI1/DDX5/NR4A3/TIPARP/TGM2/NFKB1/ATP1A1/CLU/HSP90AB1/HSP90B1/ANXA1/INHBA/EZR/RORA/CALR/CAV1/IGFBP5/MMP2/HNRNPU/ZFP36L2/CYP1B1/ACTR2/FOXO3	30	GOBP	Fibroblast|IL6,CCL2
GOBP_CELLULAR_RESPONSE_TO_CORTICOSTEROID_STIMULUS	GOBP_CELLULAR_RESPONSE_TO_CORTICOSTEROID_STIMULUS	GOBP_CELLULAR_RESPONSE_TO_CORTICOSTEROID_STIMULUS	9/316	42/10123	4.5146e-06	0.000262093	0.000202012	KLF9/ZFP36/ZFP36L1/ERRFI1/ANXA1/HNRNPU/ZFP36L2/CYP1B1/FOXO3	9	GOBP	Fibroblast|IL6,CCL2
GOBP_POSITIVE_REGULATION_OF_CYTOKINE_PRODUCTION	GOBP_POSITIVE_REGULATION_OF_CYTOKINE_PRODUCTION	GOBP_POSITIVE_REGULATION_OF_CYTOKINE_PRODUCTION	27/316	332/10123	4.92483e-06	0.000280803	0.000216433	IL6/SULF2/SPTBN1/IL6ST/CEBPB/DDX21/SULF1/NR4A3/IL1R1/RGCC/THBS1/H19/CD55/DDX3X/AKAP12/XBP1/CLU/ANXA1/PDE4D/GATA6/RORA/GAPDH/ADAM17/TMED10/HLA-E/CYP1B1/IRF1	27	GOBP	Fibroblast|IL6,CCL2
GOBP_CELLULAR_RESPONSE_TO_PEPTIDE_HORMONE_STIMULUS	GOBP_CELLULAR_RESPONSE_TO_PEPTIDE_HORMONE_STIMULUS	GOBP_CELLULAR_RESPONSE_TO_PEPTIDE_HORMONE_STIMULUS	20/316	203/10123	5.2492e-06	0.00028446	0.000219252	ZFP36L1/MYC/ERRFI1/SOCS3/NR4A3/FBN1/NAMPT/NFKB1/NR4A1/XBP1/RARRES2/NFE2L2/CAV1/USO1/YWHAG/PKM/NR4A2/SRSF5/CYP1B1/PTPN1	20	GOBP	Fibroblast|IL6,CCL2
GOBP_CELLULAR_RESPONSE_TO_PEPTIDE	GOBP_CELLULAR_RESPONSE_TO_PEPTIDE	GOBP_CELLULAR_RESPONSE_TO_PEPTIDE	23/316	257/10123	5.29444e-06	0.00028446	0.000219252	ZFP36L1/MYC/ERRFI1/SOCS3/NR4A3/ICAM1/FBN1/NAMPT/NFKB1/NR4A1/XBP1/RARRES2/NFE2L2/CAV1/USO1/YWHAG/PKM/NR4A2/PRNP/SRSF5/CYP1B1/PTPN1/FOXO3	23	GOBP	Fibroblast|IL6,CCL2
GOBP_REGULATION_OF_EPITHELIAL_CELL_APOPTOTIC_PROCESS	GOBP_REGULATION_OF_EPITHELIAL_CELL_APOPTOTIC_PROCESS	GOBP_REGULATION_OF_EPITHELIAL_CELL_APOPTOTIC_PROCESS	11/316	66/10123	5.34134e-06	0.00028446	0.000219252	IL6/CCL2/ZFP36/GSN/ZFP36L1/ICAM1/RGCC/THBS1/H19/NFE2L2/FOXO3	11	GOBP	Fibroblast|IL6,CCL2
GOBP_HEMOSTASIS	GOBP_HEMOSTASIS	GOBP_HEMOSTASIS	17/316	153/10123	5.4344e-06	0.00028446	0.000219252	COL3A1/JMJD1C/IL6/IL6ST/FBLN1/APOE/THBS1/PLAUR/FAP/PDGFRA/PDPN/ACTG1/NFE2L2/CAV1/LMAN1/PABPC4/CD59	17	GOBP	Fibroblast|IL6,CCL2
GOBP_SKIN_DEVELOPMENT	GOBP_SKIN_DEVELOPMENT	GOBP_SKIN_DEVELOPMENT	17/316	153/10123	5.4344e-06	0.00028446	0.000219252	COL3A1/COL1A2/COL1A1/COL5A2/ZFP36/COL5A1/ZFP36L1/ERRFI1/UGCG/ADAMTS2/ANXA1/INHBA/GATA6/TXNIP/IGFBP5/CDH11/FOSL2	17	GOBP	Fibroblast|IL6,CCL2
GOBP_RESPONSE_TO_TRANSFORMING_GROWTH_FACTOR_BETA	GOBP_RESPONSE_TO_TRANSFORMING_GROWTH_FACTOR_BETA	GOBP_RESPONSE_TO_TRANSFORMING_GROWTH_FACTOR_BETA	20/316	204/10123	5.65711e-06	0.000291341	0.000224555	COL3A1/COL1A2/COL1A1/MXRA5/ZFP36L1/LTBP4/FBN1/THBS1/VASN/HSP90AB1/LTBP1/SKIL/LTBP2/CAV1/HTRA1/ADAM17/ITGB5/EMILIN1/ZFP36L2/COL4A2	20	GOBP	Fibroblast|IL6,CCL2
GOBP_MUSCLE_CELL_MIGRATION	GOBP_MUSCLE_CELL_MIGRATION	GOBP_MUSCLE_CELL_MIGRATION	11/316	68/10123	7.21105e-06	0.000365474	0.000281695	MYC/ADAMTS1/NR4A3/HAS2/TRIB1/ANXA1/NFE2L2/AKIRIN1/TPM1/IGFBP5/CYP1B1	11	GOBP	Fibroblast|IL6,CCL2
GOBP_RESPONSE_TO_OXIDATIVE_STRESS	GOBP_RESPONSE_TO_OXIDATIVE_STRESS	GOBP_RESPONSE_TO_OXIDATIVE_STRESS	27/316	340/10123	7.66346e-06	0.000382335	0.00029469	COL1A1/IL6/KDM6B/APOE/MCL1/PXDN/FOSL1/NR4A3/SOD2/MMP14/H19/RHOB/SFPQ/P4HB/PDGFRA/ANXA1/NFE2L2/PPP1R15B/TXNIP/TPM1/TXN/MMP2/NR4A2/PRNP/FBLN5/CYP1B1/FOXO3	27	GOBP	Fibroblast|IL6,CCL2
GOBP_RESPONSE_TO_XENOBIOTIC_STIMULUS	GOBP_RESPONSE_TO_XENOBIOTIC_STIMULUS	GOBP_RESPONSE_TO_XENOBIOTIC_STIMULUS	22/316	246/10123	8.61461e-06	0.000423176	0.00032617	COL1A1/FOSB/MYC/NFATC2/FOSL1/SOD2/THBS1/ATP1A1/HSP90AB1/NFE2L2/INHBA/GATA6/TXNIP/RORA/CALR/ADAM17/TOP1/MMP2/NNMT/PRNP/CYP1B1/FOXO3	22	GOBP	Fibroblast|IL6,CCL2
GOBP_REGULATION_OF_CELL_ACTIVATION	GOBP_REGULATION_OF_CELL_ACTIVATION	GOBP_REGULATION_OF_CELL_ACTIVATION	31/316	425/10123	9.10634e-06	0.000440554	0.000339563	IL6/CCL2/CDKN1A/ZFP36L1/IL6ST/APOE/NFATC2/CEBPB/NR4A3/CTSC/MMP14/THBS1/FGL2/CD55/XBP1/PDGFRA/PDPN/JUND/THY1/ANXA1/INHBA/LDLR/RORA/CAV1/HLA-E/EMILIN1/PRNP/ZFP36L2/SOX4/IRF1/FOXO3	31	GOBP	Fibroblast|IL6,CCL2
GOBP_HEAD_MORPHOGENESIS	GOBP_HEAD_MORPHOGENESIS	GOBP_HEAD_MORPHOGENESIS	7/316	26/10123	1.06603e-05	0.000500565	0.000385818	COL1A1/CRISPLD2/ARID5B/TIPARP/PDGFRA/ASPH/MMP2	7	GOBP	Fibroblast|IL6,CCL2
GOBP_POSITIVE_REGULATION_OF_EPITHELIAL_CELL_APOPTOTIC_PROCESS	GOBP_POSITIVE_REGULATION_OF_EPITHELIAL_CELL_APOPTOTIC_PROCESS	GOBP_POSITIVE_REGULATION_OF_EPITHELIAL_CELL_APOPTOTIC_PROCESS	7/316	26/10123	1.06603e-05	0.000500565	0.000385818	IL6/CCL2/GSN/RGCC/THBS1/H19/FOXO3	7	GOBP	Fibroblast|IL6,CCL2
GOBP_CELLULAR_RESPONSE_TO_INTERLEUKIN_1	GOBP_CELLULAR_RESPONSE_TO_INTERLEUKIN_1	GOBP_CELLULAR_RESPONSE_TO_INTERLEUKIN_1	11/316	71/10123	1.10797e-05	0.000512642	0.000395126	IL6/CCL2/MYC/CEBPB/IL1R1/HAS2/NFKB1/AKAP12/RORA/PTGIS/MMP2	11	GOBP	Fibroblast|IL6,CCL2
GOBP_DEVELOPMENT_OF_PRIMARY_SEXUAL_CHARACTERISTICS	GOBP_DEVELOPMENT_OF_PRIMARY_SEXUAL_CHARACTERISTICS	GOBP_DEVELOPMENT_OF_PRIMARY_SEXUAL_CHARACTERISTICS	16/316	145/10123	1.12386e-05	0.000512642	0.000395126	A2M/ARID5B/VEGFA/MYC/CEBPB/YBX3/ADAMTS1/MMP14/MMP19/TIPARP/PDGFRA/INHBA/GATA6/MMP2/CYP1B1/FOXO3	16	GOBP	Fibroblast|IL6,CCL2
GOBP_POSITIVE_REGULATION_OF_CELL_ADHESION	GOBP_POSITIVE_REGULATION_OF_CELL_ADHESION	GOBP_POSITIVE_REGULATION_OF_CELL_ADHESION	26/316	328/10123	1.1732e-05	0.000525897	0.000405343	IL6/CCL2/VEGFA/IL6ST/NR4A3/PLAUR/CD55/HAS2/TGM2/CXCL12/XBP1/P4HB/PDPN/THY1/ANXA1/ECM2/MYADM/MAP4K4/TPM1/CALR/CAV1/ARPC2/HLA-E/EMILIN1/SOX4/FOXO3	26	GOBP	Fibroblast|IL6,CCL2
GOBP_NEGATIVE_REGULATION_OF_IMMUNE_SYSTEM_PROCESS	GOBP_NEGATIVE_REGULATION_OF_IMMUNE_SYSTEM_PROCESS	GOBP_NEGATIVE_REGULATION_OF_IMMUNE_SYSTEM_PROCESS	24/316	289/10123	1.18586e-05	0.000525897	0.000405343	COL3A1/A2M/CCL2/MYC/CEBPB/FBN1/THBS1/FGL2/CD55/HLA-B/CXCL12/HSPA9/TRIB1/THY1/ANXA1/INHBA/EZR/LDLR/RPS19/HLA-E/EMILIN1/PRNP/CD59/IRF1	24	GOBP	Fibroblast|IL6,CCL2
GOBP_NEGATIVE_REGULATION_OF_LOCOMOTION	GOBP_NEGATIVE_REGULATION_OF_LOCOMOTION	GOBP_NEGATIVE_REGULATION_OF_LOCOMOTION	21/316	233/10123	1.22888e-05	0.000537509	0.000414293	COL3A1/CCL2/HAS1/FBLN1/APOE/SULF1/GADD45A/RGCC/THBS1/RHOB/CXCL12/KLF4/TRIB1/THY1/NFE2L2/TPM1/CALR/IGFBP5/EMILIN1/CYP1B1/FOXO3	21	GOBP	Fibroblast|IL6,CCL2
GOBP_NEGATIVE_REGULATION_OF_CATALYTIC_ACTIVITY	GOBP_NEGATIVE_REGULATION_OF_CATALYTIC_ACTIVITY	GOBP_NEGATIVE_REGULATION_OF_CATALYTIC_ACTIVITY	34/316	499/10123	1.42117e-05	0.000613214	0.000472644	A2M/GPRC5A/ZFP36/CDKN1A/VEGFA/LEPR/RGS2/APOE/ERRFI1/SOCS3/GADD45A/COL6A3/SERPINH1/THBS1/PLAUR/H19/GADD45B/NFKB1/DDX3X/NR4A1/KLF4/CTSB/TRIB1/THY1/ANXA1/TXNIP/PPP1R15A/CAV1/GAPDH/TMED10/YWHAG/HNRNPU/PRNP/PTPN1	34	GOBP	Fibroblast|IL6,CCL2
GOBP_RESPONSE_TO_FIBROBLAST_GROWTH_FACTOR	GOBP_RESPONSE_TO_FIBROBLAST_GROWTH_FACTOR	GOBP_RESPONSE_TO_FIBROBLAST_GROWTH_FACTOR	11/316	73/10123	1.4565e-05	0.000620081	0.000477937	COL1A1/CCL2/ZFP36/SULF2/ZFP36L1/MYC/SULF1/THBS1/NR4A1/FGFR1/ZFP36L2	11	GOBP	Fibroblast|IL6,CCL2
GOBP_OVARIAN_FOLLICLE_DEVELOPMENT	GOBP_OVARIAN_FOLLICLE_DEVELOPMENT	GOBP_OVARIAN_FOLLICLE_DEVELOPMENT	8/316	38/10123	1.78121e-05	0.000748344	0.000576798	VEGFA/MYC/CEBPB/MMP14/MMP19/INHBA/MMP2/FOXO3	8	GOBP	Fibroblast|IL6,CCL2
GOBP_NEGATIVE_REGULATION_OF_ENDOTHELIAL_CELL_PROLIFERATION	GOBP_NEGATIVE_REGULATION_OF_ENDOTHELIAL_CELL_PROLIFERATION	GOBP_NEGATIVE_REGULATION_OF_ENDOTHELIAL_CELL_PROLIFERATION	7/316	28/10123	1.81838e-05	0.000754036	0.000581184	CCL2/SPARC/APOE/SULF1/RGCC/THBS1/CAV1	7	GOBP	Fibroblast|IL6,CCL2
GOBP_REGULATION_OF_BODY_FLUID_LEVELS	GOBP_REGULATION_OF_BODY_FLUID_LEVELS	GOBP_REGULATION_OF_BODY_FLUID_LEVELS	21/316	240/10123	1.92927e-05	0.000789766	0.000608724	COL3A1/JMJD1C/IL6/VEGFA/IL6ST/FBLN1/APOE/THBS1/PLAUR/HAS2/UGCG/FAP/XBP1/PDGFRA/PDPN/ACTG1/NFE2L2/CAV1/LMAN1/PABPC4/CD59	21	GOBP	Fibroblast|IL6,CCL2
GOBP_CELLULAR_RESPONSE_TO_OXYGEN_LEVELS	GOBP_CELLULAR_RESPONSE_TO_OXYGEN_LEVELS	GOBP_CELLULAR_RESPONSE_TO_OXYGEN_LEVELS	14/316	121/10123	2.32847e-05	0.000941114	0.000725377	VEGFA/ZFP36L1/MYC/MALAT1/LMNA/RGCC/VASN/P4HB/NFE2L2/GATA6/RORA/CAV1/PTGIS/FOXO3	14	GOBP	Fibroblast|IL6,CCL2
GOBP_RESPONSE_TO_INTERLEUKIN_1	GOBP_RESPONSE_TO_INTERLEUKIN_1	GOBP_RESPONSE_TO_INTERLEUKIN_1	12/316	91/10123	2.40205e-05	0.000958717	0.000738945	IL6/CCL2/MYC/CEBPB/IL1R1/HAS2/NFKB1/AKAP12/ANXA1/RORA/PTGIS/MMP2	12	GOBP	Fibroblast|IL6,CCL2
GOBP_REGULATION_OF_CELL_SUBSTRATE_ADHESION	GOBP_REGULATION_OF_CELL_SUBSTRATE_ADHESION	GOBP_REGULATION_OF_CELL_SUBSTRATE_ADHESION	17/316	172/10123	2.58215e-05	0.00101788	0.000784544	COL1A1/VEGFA/FBLN1/EPHA3/MMP14/THBS1/HAS2/P4HB/PDPN/ACTG1/THY1/ECM2/MYADM/MAP4K4/CALR/ARPC2/EMILIN1	17	GOBP	Fibroblast|IL6,CCL2
GOBP_RESPONSE_TO_TUMOR_NECROSIS_FACTOR	GOBP_RESPONSE_TO_TUMOR_NECROSIS_FACTOR	GOBP_RESPONSE_TO_TUMOR_NECROSIS_FACTOR	17/316	173/10123	2.78379e-05	0.00107948	0.000832025	COL1A1/CCL2/ZFP36/ZFP36L1/YBX3/THBS1/HAS2/NFKB1/AKAP12/NFE2L2/NFKBIA/RORA/ADAM17/EIF5A/ZFP36L2/CYP1B1/FOXO3	17	GOBP	Fibroblast|IL6,CCL2
GOBP_REGENERATION	GOBP_REGENERATION	GOBP_REGENERATION	14/316	123/10123	2.80604e-05	0.00107948	0.000832025	IL6/CDKN1A/MYC/CEBPB/NR4A3/CXCL12/KLF4/THY1/ANXA1/AKIRIN1/NINJ1/MMP2/NNMT/SRSF5	14	GOBP	Fibroblast|IL6,CCL2
GOBP_POSITIVE_REGULATION_OF_VASCULAR_ENDOTHELIAL_GROWTH_FACTOR_PRODUCTION	GOBP_POSITIVE_REGULATION_OF_VASCULAR_ENDOTHELIAL_GROWTH_FACTOR_PRODUCTION	GOBP_POSITIVE_REGULATION_OF_VASCULAR_ENDOTHELIAL_GROWTH_FACTOR_PRODUCTION	6/316	21/10123	3.22037e-05	0.00122412	0.000943512	IL6/SULF2/IL6ST/SULF1/RORA/CYP1B1	6	GOBP	Fibroblast|IL6,CCL2
GOBP_MULTI_MULTICELLULAR_ORGANISM_PROCESS	GOBP_MULTI_MULTICELLULAR_ORGANISM_PROCESS	GOBP_MULTI_MULTICELLULAR_ORGANISM_PROCESS	14/316	126/10123	3.6837e-05	0.00138189	0.00106512	IGFBP7/FOSB/VEGFA/FBLN1/RGS2/FOSL1/MAFF/B4GALT1/CTSB/SLC38A2/JUNB/CALR/IGFBP5/MMP2	14	GOBP	Fibroblast|IL6,CCL2
GOBP_RESPONSE_TO_ACID_CHEMICAL	GOBP_RESPONSE_TO_ACID_CHEMICAL	GOBP_RESPONSE_TO_ACID_CHEMICAL	12/316	95/10123	3.72198e-05	0.00138189	0.00106512	COL3A1/COL1A2/COL1A1/COL5A2/VEGFA/MYC/CEBPB/COL6A1/XBP1/PDGFRA/MMP2/HNRNPAB	12	GOBP	Fibroblast|IL6,CCL2
GOBP_NEGATIVE_REGULATION_OF_CELLULAR_AMIDE_METABOLIC_PROCESS	GOBP_NEGATIVE_REGULATION_OF_CELLULAR_AMIDE_METABOLIC_PROCESS	GOBP_NEGATIVE_REGULATION_OF_CELLULAR_AMIDE_METABOLIC_PROCESS	16/316	160/10123	3.86525e-05	0.00141859	0.0010934	ZFP36/ZFP36L1/RGS2/APOE/BTG2/DDX3X/CLU/RTN4/NCL/CALR/GAPDH/IGFBP5/RPL13A/HNRNPU/PRNP/ZFP36L2	16	GOBP	Fibroblast|IL6,CCL2
GOBP_NEGATIVE_REGULATION_OF_VASCULATURE_DEVELOPMENT	GOBP_NEGATIVE_REGULATION_OF_VASCULATURE_DEVELOPMENT	GOBP_NEGATIVE_REGULATION_OF_VASCULATURE_DEVELOPMENT	10/316	68/10123	4.44153e-05	0.00160132	0.00123424	SPARC/SULF1/ADAMTS1/GADD45A/RGCC/THBS1/KLF4/THBS2/EMILIN1/COL4A2	10	GOBP	Fibroblast|IL6,CCL2
GOBP_RESPONSE_TO_PURINE_CONTAINING_COMPOUND	GOBP_RESPONSE_TO_PURINE_CONTAINING_COMPOUND	GOBP_RESPONSE_TO_PURINE_CONTAINING_COMPOUND	11/316	82/10123	4.46343e-05	0.00160132	0.00123424	COL1A1/FOSB/ZFP36L1/FOSL1/MMP19/ABCC9/HSP90B1/GATA6/EZR/IGFBP5/CYP1B1	11	GOBP	Fibroblast|IL6,CCL2
GOBP_SMOOTH_MUSCLE_CELL_PROLIFERATION	GOBP_SMOOTH_MUSCLE_CELL_PROLIFERATION	GOBP_SMOOTH_MUSCLE_CELL_PROLIFERATION	13/316	113/10123	4.83845e-05	0.00170903	0.00131726	IL6/CDKN1A/MYC/APOE/ADAMTS1/NR4A3/SOD2/THBS1/TRIB1/OGN/TPM1/IGFBP5/MMP2	13	GOBP	Fibroblast|IL6,CCL2
GOBP_REGULATION_OF_CELL_CELL_ADHESION	GOBP_REGULATION_OF_CELL_CELL_ADHESION	GOBP_REGULATION_OF_CELL_CELL_ADHESION	24/316	315/10123	4.8707e-05	0.00170903	0.00131726	IL6/CCL2/VEGFA/IL6ST/CEBPB/NR4A3/RGCC/PLAUR/FGL2/CD55/HAS2/CXCL12/XBP1/KLF4/PDPN/THY1/ANXA1/MYADM/CAV1/HLA-E/PRNP/SOX4/IRF1/FOXO3	24	GOBP	Fibroblast|IL6,CCL2
GOBP_RESPONSE_TO_CAMP	GOBP_RESPONSE_TO_CAMP	GOBP_RESPONSE_TO_CAMP	9/316	56/10123	5.22286e-05	0.00179318	0.00138212	COL1A1/FOSB/ZFP36L1/FOSL1/MMP19/GATA6/EZR/IGFBP5/CYP1B1	9	GOBP	Fibroblast|IL6,CCL2
GOBP_SMOOTH_MUSCLE_CELL_MIGRATION	GOBP_SMOOTH_MUSCLE_CELL_MIGRATION	GOBP_SMOOTH_MUSCLE_CELL_MIGRATION	9/316	56/10123	5.22286e-05	0.00179318	0.00138212	MYC/ADAMTS1/NR4A3/HAS2/TRIB1/NFE2L2/TPM1/IGFBP5/CYP1B1	9	GOBP	Fibroblast|IL6,CCL2
GOBP_ENDOTHELIAL_CELL_PROLIFERATION	GOBP_ENDOTHELIAL_CELL_PROLIFERATION	GOBP_ENDOTHELIAL_CELL_PROLIFERATION	13/316	115/10123	5.82222e-05	0.0019777	0.00152434	CCL2/VEGFA/SPARC/APOE/SULF1/MMP14/RGCC/THBS1/CXCL12/NR4A1/FGFR1/CAV1/ADAM17	13	GOBP	Fibroblast|IL6,CCL2
GOBP_TRANSMEMBRANE_RECEPTOR_PROTEIN_SERINE_THREONINE_KINASE_SIGNALING_PATHWAY	GOBP_TRANSMEMBRANE_RECEPTOR_PROTEIN_SERINE_THREONINE_KINASE_SIGNALING_PATHWAY	GOBP_TRANSMEMBRANE_RECEPTOR_PROTEIN_SERINE_THREONINE_KINASE_SIGNALING_PATHWAY	21/316	259/10123	5.9682e-05	0.00200594	0.00154611	COL3A1/COL1A2/SPTBN1/LTBP4/CHRDL1/SULF1/DDX5/FBN1/THBS1/VASN/HSP90AB1/INHBA/LTBP1/SKIL/LTBP2/GATA6/CAV1/HTRA1/ADAM17/ITGB5/EMILIN1	21	GOBP	Fibroblast|IL6,CCL2
GOBP_EPITHELIAL_CELL_APOPTOTIC_PROCESS	GOBP_EPITHELIAL_CELL_APOPTOTIC_PROCESS	GOBP_EPITHELIAL_CELL_APOPTOTIC_PROCESS	11/316	85/10123	6.25752e-05	0.00208128	0.00160418	IL6/CCL2/ZFP36/GSN/ZFP36L1/ICAM1/RGCC/THBS1/H19/NFE2L2/FOXO3	11	GOBP	Fibroblast|IL6,CCL2
GOBP_PLATELET_DERIVED_GROWTH_FACTOR_RECEPTOR_SIGNALING_PATHWAY	GOBP_PLATELET_DERIVED_GROWTH_FACTOR_RECEPTOR_SIGNALING_PATHWAY	GOBP_PLATELET_DERIVED_GROWTH_FACTOR_RECEPTOR_SIGNALING_PATHWAY	8/316	45/10123	6.49106e-05	0.0021367	0.00164689	ARID5B/VEGFA/NR4A3/ZFAND5/TIPARP/PDGFRA/TXNIP/PTPN1	8	GOBP	Fibroblast|IL6,CCL2
GOBP_RESPONSE_TO_HYPEROXIA	GOBP_RESPONSE_TO_HYPEROXIA	GOBP_RESPONSE_TO_HYPEROXIA	5/316	15/10123	6.66379e-05	0.00215146	0.00165827	COL1A1/SOD2/PDPN/CAV1/MMP2	5	GOBP	Fibroblast|IL6,CCL2
GOBP_MUSCLE_TISSUE_DEVELOPMENT	GOBP_MUSCLE_TISSUE_DEVELOPMENT	GOBP_MUSCLE_TISSUE_DEVELOPMENT	21/316	261/10123	6.67161e-05	0.00215146	0.00165827	COL3A1/VEGFA/KDM6B/RGS2/BTG2/MAFF/YBX3/DDX5/LMNA/ZFAND5/TIPARP/NR4A1/PDGFRA/SIK1/AKIRIN1/GATA6/TPM1/CALR/CAV1/IGFBP5/HNRNPU	21	GOBP	Fibroblast|IL6,CCL2
GOBP_MUSCLE_CELL_PROLIFERATION	GOBP_MUSCLE_CELL_PROLIFERATION	GOBP_MUSCLE_CELL_PROLIFERATION	15/316	150/10123	6.73804e-05	0.00215146	0.00165827	IL6/CDKN1A/MYC/APOE/ADAMTS1/NR4A3/SOD2/THBS1/TRIB1/AKIRIN1/GATA6/OGN/TPM1/IGFBP5/MMP2	15	GOBP	Fibroblast|IL6,CCL2
GOBP_OVULATION_CYCLE_PROCESS	GOBP_OVULATION_CYCLE_PROCESS	GOBP_OVULATION_CYCLE_PROCESS	7/316	34/10123	7.03243e-05	0.00222322	0.00171358	A2M/ADAMTS1/MMP19/PDGFRA/INHBA/MMP2/FOXO3	7	GOBP	Fibroblast|IL6,CCL2
GOBP_RESPONSE_TO_KETONE	GOBP_RESPONSE_TO_KETONE	GOBP_RESPONSE_TO_KETONE	14/316	134/10123	7.29812e-05	0.0022846	0.00176089	KLF9/POSTN/A2M/IGFBP7/FOSB/MYC/FOSL1/ERRFI1/THBS1/TXNIP/CALR/CAV1/CYP1B1/FOXO3	14	GOBP	Fibroblast|IL6,CCL2
GOBP_SEX_DIFFERENTIATION	GOBP_SEX_DIFFERENTIATION	GOBP_SEX_DIFFERENTIATION	16/316	170/10123	8.06317e-05	0.00249958	0.00192659	A2M/ARID5B/VEGFA/MYC/CEBPB/YBX3/ADAMTS1/MMP14/MMP19/TIPARP/PDGFRA/INHBA/GATA6/MMP2/CYP1B1/FOXO3	16	GOBP	Fibroblast|IL6,CCL2
GOBP_LEUKOCYTE_CELL_CELL_ADHESION	GOBP_LEUKOCYTE_CELL_CELL_ADHESION	GOBP_LEUKOCYTE_CELL_CELL_ADHESION	21/316	265/10123	8.30382e-05	0.00254943	0.00196501	IL6/CCL2/IL6ST/CEBPB/NR4A3/ICAM1/FGL2/CD55/HAS2/CXCL12/XBP1/KLF4/THY1/ANXA1/EZR/CAV1/HLA-E/PRNP/SOX4/IRF1/FOXO3	21	GOBP	Fibroblast|IL6,CCL2
GOBP_NEGATIVE_REGULATION_OF_INTRINSIC_APOPTOTIC_SIGNALING_PATHWAY	GOBP_NEGATIVE_REGULATION_OF_INTRINSIC_APOPTOTIC_SIGNALING_PATHWAY	GOBP_NEGATIVE_REGULATION_OF_INTRINSIC_APOPTOTIC_SIGNALING_PATHWAY	11/316	88/10123	8.63777e-05	0.0026267	0.00202457	MCL1/YBX3/SOD2/PLAUR/DDX3X/CXCL12/XBP1/CLU/NFE2L2/PTTG1IP/PTPN1	11	GOBP	Fibroblast|IL6,CCL2
GOBP_AMEBOIDAL_TYPE_CELL_MIGRATION	GOBP_AMEBOIDAL_TYPE_CELL_MIGRATION	GOBP_AMEBOIDAL_TYPE_CELL_MIGRATION	24/316	327/10123	8.79153e-05	0.00264824	0.00204117	ARID5B/VEGFA/SPARC/HAS1/APOE/GADD45A/RGCC/THBS1/RHOB/ZFAND5/HAS2/FAP/NR4A1/AKAP12/KLF4/RTN4/ANXA1/NFE2L2/MAP4K4/FGFR1/CALR/ADAM17/DDR2/CYP1B1	24	GOBP	Fibroblast|IL6,CCL2
GOBP_COMPLEMENT_ACTIVATION	GOBP_COMPLEMENT_ACTIVATION	GOBP_COMPLEMENT_ACTIVATION	8/316	47/10123	8.96921e-05	0.00267651	0.00206296	C7/A2M/CFD/RGCC/CD55/CLU/MFAP4/CD59	8	GOBP	Fibroblast|IL6,CCL2
GOBP_POSITIVE_REGULATION_OF_LEUKOCYTE_MIGRATION	GOBP_POSITIVE_REGULATION_OF_LEUKOCYTE_MIGRATION	GOBP_POSITIVE_REGULATION_OF_LEUKOCYTE_MIGRATION	12/316	104/10123	9.15961e-05	0.00270802	0.00208725	IL6/VEGFA/ICAM1/IL1R1/MMP14/THBS1/CXCL12/RARRES2/THY1/AKIRIN1/CALR/ADAM17	12	GOBP	Fibroblast|IL6,CCL2
GOBP_REGULATION_OF_RESPONSE_TO_OXIDATIVE_STRESS	GOBP_REGULATION_OF_RESPONSE_TO_OXIDATIVE_STRESS	GOBP_REGULATION_OF_RESPONSE_TO_OXIDATIVE_STRESS	10/316	74/10123	9.30028e-05	0.00272438	0.00209986	MCL1/NR4A3/SOD2/H19/SFPQ/P4HB/NFE2L2/TXN/FBLN5/FOXO3	10	GOBP	Fibroblast|IL6,CCL2
GOBP_VASCULAR_ENDOTHELIAL_GROWTH_FACTOR_PRODUCTION	GOBP_VASCULAR_ENDOTHELIAL_GROWTH_FACTOR_PRODUCTION	GOBP_VASCULAR_ENDOTHELIAL_GROWTH_FACTOR_PRODUCTION	6/316	25/10123	9.45723e-05	0.00274517	0.00211588	IL6/SULF2/IL6ST/SULF1/RORA/CYP1B1	6	GOBP	Fibroblast|IL6,CCL2
GOBP_BODY_MORPHOGENESIS	GOBP_BODY_MORPHOGENESIS	GOBP_BODY_MORPHOGENESIS	7/316	36/10123	0.000103428	0.00297518	0.00229317	COL1A1/CRISPLD2/ARID5B/TIPARP/PDGFRA/ASPH/MMP2	7	GOBP	Fibroblast|IL6,CCL2
GOBP_REGULATION_OF_LEUKOCYTE_MIGRATION	GOBP_REGULATION_OF_LEUKOCYTE_MIGRATION	GOBP_REGULATION_OF_LEUKOCYTE_MIGRATION	15/316	158/10123	0.000121842	0.00344284	0.00265362	IL6/CCL2/VEGFA/ICAM1/IL1R1/MMP14/THBS1/CXCL12/RARRES2/THY1/ANXA1/AKIRIN1/CALR/ADAM17/EMILIN1	15	GOBP	Fibroblast|IL6,CCL2
GOBP_TRANSFORMING_GROWTH_FACTOR_BETA_RECEPTOR_SIGNALING_PATHWAY	GOBP_TRANSFORMING_GROWTH_FACTOR_BETA_RECEPTOR_SIGNALING_PATHWAY	GOBP_TRANSFORMING_GROWTH_FACTOR_BETA_RECEPTOR_SIGNALING_PATHWAY	15/316	158/10123	0.000121842	0.00344284	0.00265362	COL3A1/COL1A2/LTBP4/FBN1/THBS1/VASN/HSP90AB1/LTBP1/SKIL/LTBP2/CAV1/HTRA1/ADAM17/ITGB5/EMILIN1	15	GOBP	Fibroblast|IL6,CCL2
GOBP_VASCULAR_ASSOCIATED_SMOOTH_MUSCLE_CELL_MIGRATION	GOBP_VASCULAR_ASSOCIATED_SMOOTH_MUSCLE_CELL_MIGRATION	GOBP_VASCULAR_ASSOCIATED_SMOOTH_MUSCLE_CELL_MIGRATION	5/316	17/10123	0.00013042	0.00365289	0.00281552	ADAMTS1/NR4A3/NFE2L2/TPM1/IGFBP5	5	GOBP	Fibroblast|IL6,CCL2
GOBP_REGULATION_OF_FAT_CELL_DIFFERENTIATION	GOBP_REGULATION_OF_FAT_CELL_DIFFERENTIATION	GOBP_REGULATION_OF_FAT_CELL_DIFFERENTIATION	12/316	108/10123	0.000132193	0.00367037	0.00282899	IL6/MEDAG/ZFP36/ZFP36L1/CEBPB/SOD2/XBP1/ID4/RARRES2/RORA/HNRNPU/ZFP36L2	12	GOBP	Fibroblast|IL6,CCL2
GOBP_ENDOTHELIAL_CELL_MIGRATION	GOBP_ENDOTHELIAL_CELL_MIGRATION	GOBP_ENDOTHELIAL_CELL_MIGRATION	16/316	178/10123	0.000138949	0.0038247	0.00294794	VEGFA/SPARC/APOE/GADD45A/RGCC/THBS1/RHOB/FAP/NR4A1/KLF4/ANXA1/NFE2L2/FGFR1/CALR/ADAM17/CYP1B1	16	GOBP	Fibroblast|IL6,CCL2
GOBP_NEGATIVE_REGULATION_OF_PHOSPHORYLATION	GOBP_NEGATIVE_REGULATION_OF_PHOSPHORYLATION	GOBP_NEGATIVE_REGULATION_OF_PHOSPHORYLATION	21/316	275/10123	0.000140357	0.00383042	0.00295236	GPRC5A/CDKN1A/FBLN1/RGS2/APOE/ERRFI1/SOCS3/GADD45A/GADD45B/TRIB1/THY1/INHBA/PDE4D/MYADM/PPP1R15B/CAV1/YWHAG/EMILIN1/HNRNPU/PRNP/PTPN1	21	GOBP	Fibroblast|IL6,CCL2
GOBP_SKELETAL_SYSTEM_DEVELOPMENT	GOBP_SKELETAL_SYSTEM_DEVELOPMENT	GOBP_SKELETAL_SYSTEM_DEVELOPMENT	25/316	361/10123	0.000158022	0.00424768	0.00327396	COL3A1/COL1A2/COL1A1/MGP/COL5A2/SULF2/ARID5B/ADAMTS4/SULF1/PPIB/FBN1/SERPINH1/MMP14/ZFAND5/TIPARP/HAS2/TGM2/VCAN/PDGFRA/CTSK/PRELP/FGFR1/CDH11/MMP2/SOX4	25	GOBP	Fibroblast|IL6,CCL2
GOBP_OSTEOBLAST_DIFFERENTIATION	GOBP_OSTEOBLAST_DIFFERENTIATION	GOBP_OSTEOBLAST_DIFFERENTIATION	16/316	180/10123	0.000158307	0.00424768	0.00327396	COL1A1/IL6/CEBPD/IL6ST/CEBPB/DDX21/DDX5/COL6A1/VCAN/ID4/JUNB/JUND/IGFBP5/CCDC47/DDR2/HNRNPU	16	GOBP	Fibroblast|IL6,CCL2
GOBP_REGULATION_OF_DEFENSE_RESPONSE	GOBP_REGULATION_OF_DEFENSE_RESPONSE	GOBP_REGULATION_OF_DEFENSE_RESPONSE	28/316	428/10123	0.000168423	0.00441195	0.00340058	A2M/IL6/ZFP36/IL6ST/APOE/CEBPB/SOCS3/CTSC/IL1R1/FGL2/HLA-B/SFPQ/NFKB1/KLF4/HSP90AB1/ANXA1/NFE2L2/NFKBIA/NINJ1/LDLR/RORA/HTRA1/RPS19/PTGIS/HLA-E/EMILIN1/IRF1/PTPN1	28	GOBP	Fibroblast|IL6,CCL2
GOBP_NEGATIVE_REGULATION_OF_PHOSPHORUS_METABOLIC_PROCESS	GOBP_NEGATIVE_REGULATION_OF_PHOSPHORUS_METABOLIC_PROCESS	GOBP_NEGATIVE_REGULATION_OF_PHOSPHORUS_METABOLIC_PROCESS	23/316	320/10123	0.000168425	0.00441195	0.00340058	GPRC5A/CDKN1A/FBLN1/RGS2/APOE/ERRFI1/SOCS3/GADD45A/H19/GADD45B/TRIB1/THY1/INHBA/PDE4D/MYADM/PPP1R15B/PPP1R15A/CAV1/YWHAG/EMILIN1/HNRNPU/PRNP/PTPN1	23	GOBP	Fibroblast|IL6,CCL2
GOBP_LUTEINIZATION	GOBP_LUTEINIZATION	GOBP_LUTEINIZATION	4/316	10/10123	0.000168574	0.00441195	0.00340058	A2M/PDGFRA/INHBA/MMP2	4	GOBP	Fibroblast|IL6,CCL2
GOBP_CELL_KILLING	GOBP_CELL_KILLING	GOBP_CELL_KILLING	11/316	95/10123	0.000173577	0.00449559	0.00346504	CTSC/ICAM1/CD55/HLA-B/HSP90AB1/GAPDH/RPS19/TUBB/HLA-E/TUBB4B/CD59	11	GOBP	Fibroblast|IL6,CCL2
GOBP_RESPONSE_TO_EPIDERMAL_GROWTH_FACTOR	GOBP_RESPONSE_TO_EPIDERMAL_GROWTH_FACTOR	GOBP_RESPONSE_TO_EPIDERMAL_GROWTH_FACTOR	7/316	39/10123	0.000175861	0.00449559	0.00346504	COL1A1/ZFP36/ZFP36L1/MYC/ERRFI1/NCL/ZFP36L2	7	GOBP	Fibroblast|IL6,CCL2
GOBP_NEGATIVE_REGULATION_OF_AMYLOID_PRECURSOR_PROTEIN_CATABOLIC_PROCESS	GOBP_NEGATIVE_REGULATION_OF_AMYLOID_PRECURSOR_PROTEIN_CATABOLIC_PROCESS	GOBP_NEGATIVE_REGULATION_OF_AMYLOID_PRECURSOR_PROTEIN_CATABOLIC_PROCESS	5/316	18/10123	0.000175994	0.00449559	0.00346504	APOE/CLU/RTN4/TMED10/PRNP	5	GOBP	Fibroblast|IL6,CCL2
GOBP_REGULATION_OF_WOUND_HEALING	GOBP_REGULATION_OF_WOUND_HEALING	GOBP_REGULATION_OF_WOUND_HEALING	10/316	80/10123	0.000180675	0.00456873	0.00352141	APOE/THBS1/FAP/XBP1/PDGFRA/ACTG1/ANXA1/NFE2L2/CAV1/TNFRSF12A	10	GOBP	Fibroblast|IL6,CCL2
GOBP_REGULATION_OF_COLLAGEN_METABOLIC_PROCESS	GOBP_REGULATION_OF_COLLAGEN_METABOLIC_PROCESS	GOBP_REGULATION_OF_COLLAGEN_METABOLIC_PROCESS	6/316	28/10123	0.000185894	0.00456873	0.00352141	IL6/ERRFI1/RGCC/FAP/MFAP4/EMILIN1	6	GOBP	Fibroblast|IL6,CCL2
GOBP_REGULATION_OF_RESPONSE_TO_REACTIVE_OXYGEN_SPECIES	GOBP_REGULATION_OF_RESPONSE_TO_REACTIVE_OXYGEN_SPECIES	GOBP_REGULATION_OF_RESPONSE_TO_REACTIVE_OXYGEN_SPECIES	6/316	28/10123	0.000185894	0.00456873	0.00352141	NR4A3/H19/NFE2L2/TXN/FBLN5/FOXO3	6	GOBP	Fibroblast|IL6,CCL2
GOBP_RESPONSE_TO_PROGESTERONE	GOBP_RESPONSE_TO_PROGESTERONE	GOBP_RESPONSE_TO_PROGESTERONE	6/316	28/10123	0.000185894	0.00456873	0.00352141	FOSB/FOSL1/THBS1/TXNIP/CAV1/CYP1B1	6	GOBP	Fibroblast|IL6,CCL2
GOBP_POSITIVE_REGULATION_OF_APOPTOTIC_SIGNALING_PATHWAY	GOBP_POSITIVE_REGULATION_OF_APOPTOTIC_SIGNALING_PATHWAY	GOBP_POSITIVE_REGULATION_OF_APOPTOTIC_SIGNALING_PATHWAY	12/316	112/10123	0.000187327	0.00456873	0.00352141	MYC/MCL1/CTSC/THBS1/SFPQ/INHBA/SKIL/MAGED1/CAV1/EIF5A/TNFRSF12A/PEA15	12	GOBP	Fibroblast|IL6,CCL2
GOBP_POSITIVE_REGULATION_OF_REACTIVE_OXYGEN_SPECIES_METABOLIC_PROCESS	GOBP_POSITIVE_REGULATION_OF_REACTIVE_OXYGEN_SPECIES_METABOLIC_PROCESS	GOBP_POSITIVE_REGULATION_OF_REACTIVE_OXYGEN_SPECIES_METABOLIC_PROCESS	8/316	52/10123	0.000187442	0.00456873	0.00352141	CDKN1A/GADD45A/SOD2/THBS1/H19/NFE2L2/CYP1B1/FOXO3	8	GOBP	Fibroblast|IL6,CCL2
GOBP_EPITHELIAL_CELL_DIFFERENTIATION	GOBP_EPITHELIAL_CELL_DIFFERENTIATION	GOBP_EPITHELIAL_CELL_DIFFERENTIATION	26/316	387/10123	0.000189945	0.00456897	0.0035216	ZFP36/VEGFA/KDM6B/ZFP36L1/IL6ST/CEBPB/ERRFI1/MAFF/ICAM1/UGCG/B4GALT1/KLF4/PDPN/CTSB/ANXA1/PDE4D/SKIL/MYADM/GATA6/TXNIP/EZR/CAV1/TUBB/TAGLN2/FOSL2/SOX4	26	GOBP	Fibroblast|IL6,CCL2
GOBP_NEGATIVE_REGULATION_OF_APOPTOTIC_SIGNALING_PATHWAY	GOBP_NEGATIVE_REGULATION_OF_APOPTOTIC_SIGNALING_PATHWAY	GOBP_NEGATIVE_REGULATION_OF_APOPTOTIC_SIGNALING_PATHWAY	16/316	183/10123	0.000191745	0.00456897	0.0035216	MCL1/YBX3/LMNA/ICAM1/SOD2/THBS1/PLAUR/DDX3X/CXCL12/XBP1/CLU/NFE2L2/PTTG1IP/NR4A2/PTPN1/PEA15	16	GOBP	Fibroblast|IL6,CCL2
GOBP_BIOLOGICAL_PROCESS_INVOLVED_IN_SYMBIOTIC_INTERACTION	GOBP_BIOLOGICAL_PROCESS_INVOLVED_IN_SYMBIOTIC_INTERACTION	GOBP_BIOLOGICAL_PROCESS_INVOLVED_IN_SYMBIOTIC_INTERACTION	17/316	202/10123	0.000192993	0.00456897	0.0035216	GSN/APOE/CHD1/PPIB/ICAM1/CD55/P4HB/HSP90AB1/CTSB/NUP153/STOM/LDLR/CAV1/GAPDH/CTSL/ITGB5/IFITM3	17	GOBP	Fibroblast|IL6,CCL2
GOBP_TISSUE_MIGRATION	GOBP_TISSUE_MIGRATION	GOBP_TISSUE_MIGRATION	19/316	241/10123	0.000193176	0.00456897	0.0035216	VEGFA/SPARC/APOE/GADD45A/RGCC/THBS1/RHOB/HAS2/FAP/NR4A1/KLF4/RTN4/ANXA1/NFE2L2/MAP4K4/FGFR1/CALR/ADAM17/CYP1B1	19	GOBP	Fibroblast|IL6,CCL2
GOBP_MUSCLE_SYSTEM_PROCESS	GOBP_MUSCLE_SYSTEM_PROCESS	GOBP_MUSCLE_SYSTEM_PROCESS	20/316	263/10123	0.000213573	0.00501425	0.00386481	SULF2/ANK2/GSN/IL6ST/RGS2/SCN7A/ERRFI1/SULF1/LMNA/NR4A3/ATP1A1/NR4A1/PDE4D/GATA6/TPM1/CAV1/IGFBP5/CALD1/ASPH/FOXO3	20	GOBP	Fibroblast|IL6,CCL2
GOBP_REGULATION_OF_EPITHELIAL_CELL_MIGRATION	GOBP_REGULATION_OF_EPITHELIAL_CELL_MIGRATION	GOBP_REGULATION_OF_EPITHELIAL_CELL_MIGRATION	16/316	185/10123	0.000217309	0.00506472	0.00390371	VEGFA/SPARC/APOE/GADD45A/RGCC/THBS1/RHOB/HAS2/KLF4/RTN4/ANXA1/NFE2L2/MAP4K4/FGFR1/CALR/ADAM17	16	GOBP	Fibroblast|IL6,CCL2
GOBP_POSITIVE_REGULATION_OF_SMOOTH_MUSCLE_CELL_MIGRATION	GOBP_POSITIVE_REGULATION_OF_SMOOTH_MUSCLE_CELL_MIGRATION	GOBP_POSITIVE_REGULATION_OF_SMOOTH_MUSCLE_CELL_MIGRATION	6/316	29/10123	0.000228301	0.00526554	0.0040585	MYC/ADAMTS1/NR4A3/HAS2/IGFBP5/CYP1B1	6	GOBP	Fibroblast|IL6,CCL2
GOBP_BLOOD_VESSEL_ENDOTHELIAL_CELL_MIGRATION	GOBP_BLOOD_VESSEL_ENDOTHELIAL_CELL_MIGRATION	GOBP_BLOOD_VESSEL_ENDOTHELIAL_CELL_MIGRATION	11/316	98/10123	0.000229223	0.00526554	0.0040585	VEGFA/APOE/GADD45A/RGCC/THBS1/NR4A1/KLF4/ANXA1/NFE2L2/FGFR1/ADAM17	11	GOBP	Fibroblast|IL6,CCL2
GOBP_AMINE_BIOSYNTHETIC_PROCESS	GOBP_AMINE_BIOSYNTHETIC_PROCESS	GOBP_AMINE_BIOSYNTHETIC_PROCESS	5/316	19/10123	0.000232786	0.00530918	0.00409213	SAT1/AMD1/ALDH2/NNMT/NR4A2	5	GOBP	Fibroblast|IL6,CCL2
GOBP_VIRAL_LIFE_CYCLE	GOBP_VIRAL_LIFE_CYCLE	GOBP_VIRAL_LIFE_CYCLE	19/316	245/10123	0.000238771	0.00540707	0.00416758	CCL2/GSN/APOE/PPIB/ICAM1/CD55/DDX3X/P4HB/ZC3HAV1/HSP90AB1/CTSB/NUP153/NFIA/STOM/LDLR/CAV1/CTSL/ITGB5/IFITM3	19	GOBP	Fibroblast|IL6,CCL2
GOBP_NEGATIVE_REGULATION_OF_SMOOTH_MUSCLE_CELL_PROLIFERATION	GOBP_NEGATIVE_REGULATION_OF_SMOOTH_MUSCLE_CELL_PROLIFERATION	GOBP_NEGATIVE_REGULATION_OF_SMOOTH_MUSCLE_CELL_PROLIFERATION	7/316	41/10123	0.000243662	0.00547896	0.00422299	CDKN1A/APOE/SOD2/TRIB1/OGN/TPM1/IGFBP5	7	GOBP	Fibroblast|IL6,CCL2
GOBP_ELASTIC_FIBER_ASSEMBLY	GOBP_ELASTIC_FIBER_ASSEMBLY	GOBP_ELASTIC_FIBER_ASSEMBLY	4/316	11/10123	0.000258407	0.00572982	0.00441635	COL3A1/MFAP4/EMILIN1/FBLN5	4	GOBP	Fibroblast|IL6,CCL2
GOBP_POSITIVE_REGULATION_OF_HOMOTYPIC_CELL_CELL_ADHESION	GOBP_POSITIVE_REGULATION_OF_HOMOTYPIC_CELL_CELL_ADHESION	GOBP_POSITIVE_REGULATION_OF_HOMOTYPIC_CELL_CELL_ADHESION	4/316	11/10123	0.000258407	0.00572982	0.00441635	IL6/IL6ST/PLAUR/PDPN	4	GOBP	Fibroblast|IL6,CCL2
GOBP_NEGATIVE_REGULATION_OF_INTRACELLULAR_SIGNAL_TRANSDUCTION	GOBP_NEGATIVE_REGULATION_OF_INTRACELLULAR_SIGNAL_TRANSDUCTION	GOBP_NEGATIVE_REGULATION_OF_INTRACELLULAR_SIGNAL_TRANSDUCTION	26/316	395/10123	0.000262269	0.00577534	0.00445143	ABL2/MYC/FBLN1/RGS2/APOE/MCL1/ERRFI1/YBX3/LITAF/SOD2/THBS1/PLAUR/DDX3X/CXCL12/XBP1/CLU/NFE2L2/PDE4D/MYADM/EZR/RORA/CAV1/PTTG1IP/EMILIN1/PRNP/PTPN1	26	GOBP	Fibroblast|IL6,CCL2
GOBP_LEUKOCYTE_MIGRATION	GOBP_LEUKOCYTE_MIGRATION	GOBP_LEUKOCYTE_MIGRATION	20/316	268/10123	0.000274058	0.00595487	0.00458981	IL6/CCL2/VEGFA/PPIB/CXCL2/ICAM1/IL1R1/MMP14/THBS1/B4GALT1/CXCL12/RARRES2/THY1/ANXA1/AKIRIN1/NINJ1/CALR/RPS19/ADAM17/EMILIN1	20	GOBP	Fibroblast|IL6,CCL2
GOBP_CELLULAR_RESPONSE_TO_BIOTIC_STIMULUS	GOBP_CELLULAR_RESPONSE_TO_BIOTIC_STIMULUS	GOBP_CELLULAR_RESPONSE_TO_BIOTIC_STIMULUS	15/316	170/10123	0.000274152	0.00595487	0.00458981	IL6/CCL2/ZFP36/CEBPB/CXCL2/LITAF/CD55/NFKB1/XBP1/TRIB1/NFKBIA/PPP1R15B/TXNIP/CCDC47/MTDH	15	GOBP	Fibroblast|IL6,CCL2
GOBP_REGULATION_OF_OXIDATIVE_STRESS_INDUCED_CELL_DEATH	GOBP_REGULATION_OF_OXIDATIVE_STRESS_INDUCED_CELL_DEATH	GOBP_REGULATION_OF_OXIDATIVE_STRESS_INDUCED_CELL_DEATH	8/316	55/10123	0.000279621	0.00603151	0.00464888	MCL1/NR4A3/SOD2/SFPQ/P4HB/NFE2L2/TXN/FOXO3	8	GOBP	Fibroblast|IL6,CCL2
GOBP_T_CELL_ACTIVATION	GOBP_T_CELL_ACTIVATION	GOBP_T_CELL_ACTIVATION	24/316	353/10123	0.000281458	0.00603151	0.00464888	IL6/CCL2/GSN/LEPR/ZFP36L1/IL6ST/CEBPB/ICAM1/FGL2/CD55/XBP1/RPS6/THY1/ANXA1/RORA/CAV1/CTSL/ADAM17/HLA-E/PRNP/ZFP36L2/SOX4/IRF1/FOXO3	24	GOBP	Fibroblast|IL6,CCL2
GOBP_REGULATION_OF_EXTRACELLULAR_MATRIX_ORGANIZATION	GOBP_REGULATION_OF_EXTRACELLULAR_MATRIX_ORGANIZATION	GOBP_REGULATION_OF_EXTRACELLULAR_MATRIX_ORGANIZATION	7/316	42/10123	0.000284682	0.00605993	0.00467078	IL6/RGCC/HAS2/FAP/PDPN/DDR2/EMILIN1	7	GOBP	Fibroblast|IL6,CCL2
GOBP_MUSCLE_ADAPTATION	GOBP_MUSCLE_ADAPTATION	GOBP_MUSCLE_ADAPTATION	9/316	70/10123	0.000305713	0.00642198	0.00494984	GSN/IL6ST/RGS2/ERRFI1/LMNA/NR4A3/GATA6/IGFBP5/FOXO3	9	GOBP	Fibroblast|IL6,CCL2
GOBP_NEGATIVE_REGULATION_OF_CELLULAR_RESPONSE_TO_GROWTH_FACTOR_STIMULUS	GOBP_NEGATIVE_REGULATION_OF_CELLULAR_RESPONSE_TO_GROWTH_FACTOR_STIMULUS	GOBP_NEGATIVE_REGULATION_OF_CELLULAR_RESPONSE_TO_GROWTH_FACTOR_STIMULUS	9/316	70/10123	0.000305713	0.00642198	0.00494984	SULF2/CHRDL1/SULF1/FBN1/THBS1/SKIL/HTRA1/EMILIN1/PTPN1	9	GOBP	Fibroblast|IL6,CCL2
GOBP_NEGATIVE_REGULATION_OF_CELL_ADHESION	GOBP_NEGATIVE_REGULATION_OF_CELL_ADHESION	GOBP_NEGATIVE_REGULATION_OF_CELL_ADHESION	17/316	211/10123	0.000323889	0.00675934	0.00520986	COL1A1/VEGFA/FBLN1/CEBPB/MMP14/RGCC/THBS1/FGL2/CXCL12/KLF4/ANXA1/MYADM/MAP4K4/MMP2/PRNP/CYP1B1/IRF1	17	GOBP	Fibroblast|IL6,CCL2
GOBP_CELLULAR_RESPONSE_TO_HYDROGEN_PEROXIDE	GOBP_CELLULAR_RESPONSE_TO_HYDROGEN_PEROXIDE	GOBP_CELLULAR_RESPONSE_TO_HYDROGEN_PEROXIDE	9/316	71/10123	0.000340665	0.00700702	0.00540076	IL6/KDM6B/NR4A3/RHOB/ANXA1/NFE2L2/TXN/CYP1B1/FOXO3	9	GOBP	Fibroblast|IL6,CCL2
GOBP_MUSCLE_CELL_DIFFERENTIATION	GOBP_MUSCLE_CELL_DIFFERENTIATION	GOBP_MUSCLE_CELL_DIFFERENTIATION	19/316	252/10123	0.0003415	0.00700702	0.00540076	ANK2/VEGFA/KDM6B/RGS2/NFATC2/LMNA/SOD2/MMP14/XBP1/PDGFRA/ACTG1/SIK1/GATA6/NINJ1/RORA/TPM1/CALR/IGFBP5/HNRNPU	19	GOBP	Fibroblast|IL6,CCL2
GOBP_CYTOPLASMIC_TRANSLATION	GOBP_CYTOPLASMIC_TRANSLATION	GOBP_CYTOPLASMIC_TRANSLATION	13/316	137/10123	0.000344535	0.00700702	0.00540076	EIF5/YBX3/RPS6/RPLP0/ETF1/RPL19/RPL3/RPS19/PKM/RPL13A/HNRNPU/RPL27A/RPS2	13	GOBP	Fibroblast|IL6,CCL2
GOBP_REGULATION_OF_ENDOTHELIAL_CELL_MIGRATION	GOBP_REGULATION_OF_ENDOTHELIAL_CELL_MIGRATION	GOBP_REGULATION_OF_ENDOTHELIAL_CELL_MIGRATION	13/316	137/10123	0.000344535	0.00700702	0.00540076	VEGFA/SPARC/APOE/GADD45A/RGCC/THBS1/RHOB/KLF4/ANXA1/NFE2L2/FGFR1/CALR/ADAM17	13	GOBP	Fibroblast|IL6,CCL2
GOBP_RESPONSE_TO_BACTERIUM	GOBP_RESPONSE_TO_BACTERIUM	GOBP_RESPONSE_TO_BACTERIUM	25/316	380/10123	0.000346976	0.00701199	0.0054046	IL6/CCL2/ZFP36/CFD/CEBPB/SCN7A/CXCL2/LITAF/SOD2/CD55/HLA-B/NFKB1/NR4A1/AKAP12/XBP1/TRIB1/RARRES2/JUND/NFKBIA/CAV1/RPS19/ADAM17/MTDH/HLA-E/EMILIN1	25	GOBP	Fibroblast|IL6,CCL2
GOBP_REGULATION_OF_CELLULAR_RESPONSE_TO_TRANSFORMING_GROWTH_FACTOR_BETA_STIMULUS	GOBP_REGULATION_OF_CELLULAR_RESPONSE_TO_TRANSFORMING_GROWTH_FACTOR_BETA_STIMULUS	GOBP_REGULATION_OF_CELLULAR_RESPONSE_TO_TRANSFORMING_GROWTH_FACTOR_BETA_STIMULUS	11/316	103/10123	0.000355342	0.00709129	0.00546572	LTBP4/FBN1/THBS1/VASN/HSP90AB1/LTBP1/SKIL/CAV1/HTRA1/ADAM17/EMILIN1	11	GOBP	Fibroblast|IL6,CCL2
GOBP_REGULATION_OF_RESPONSE_TO_WOUNDING	GOBP_REGULATION_OF_RESPONSE_TO_WOUNDING	GOBP_REGULATION_OF_RESPONSE_TO_WOUNDING	11/316	103/10123	0.000355342	0.00709129	0.00546572	APOE/THBS1/FAP/XBP1/KLF4/PDGFRA/ACTG1/ANXA1/NFE2L2/CAV1/TNFRSF12A	11	GOBP	Fibroblast|IL6,CCL2
GOBP_POSITIVE_REGULATION_OF_VASCULATURE_DEVELOPMENT	GOBP_POSITIVE_REGULATION_OF_VASCULATURE_DEVELOPMENT	GOBP_POSITIVE_REGULATION_OF_VASCULATURE_DEVELOPMENT	12/316	120/10123	0.000357989	0.00709975	0.00547224	VEGFA/THBS1/RHOB/XBP1/KLF4/NFE2L2/GATA6/NINJ1/PTGIS/MTDH/PKM/CYP1B1	12	GOBP	Fibroblast|IL6,CCL2
GOBP_CELL_CHEMOTAXIS	GOBP_CELL_CHEMOTAXIS	GOBP_CELL_CHEMOTAXIS	17/316	213/10123	0.000361704	0.00712914	0.00549489	IL6/CCL2/VEGFA/PPIB/CXCL2/THBS1/CXCL12/NR4A1/PDGFRA/RARRES2/ANXA1/AKIRIN1/NINJ1/FGFR1/CALR/RPS19/ADAM17	17	GOBP	Fibroblast|IL6,CCL2
GOBP_MYELOID_LEUKOCYTE_MIGRATION	GOBP_MYELOID_LEUKOCYTE_MIGRATION	GOBP_MYELOID_LEUKOCYTE_MIGRATION	14/316	156/10123	0.000366642	0.00718213	0.00553573	IL6/CCL2/VEGFA/PPIB/CXCL2/IL1R1/MMP14/THBS1/CXCL12/RARRES2/ANXA1/AKIRIN1/RPS19/EMILIN1	14	GOBP	Fibroblast|IL6,CCL2
GOBP_RESPONSE_TO_TOPOLOGICALLY_INCORRECT_PROTEIN	GOBP_RESPONSE_TO_TOPOLOGICALLY_INCORRECT_PROTEIN	GOBP_RESPONSE_TO_TOPOLOGICALLY_INCORRECT_PROTEIN	13/316	138/10123	0.000369907	0.00720191	0.00555098	BAG3/SERPINH1/THBS1/XBP1/CLU/HSPA9/HSP90AB1/NFE2L2/PPP1R15B/PPP1R15A/TRAM1/PTPN1/HSPB8	13	GOBP	Fibroblast|IL6,CCL2
GOBP_STRIATED_MUSCLE_CELL_DIFFERENTIATION	GOBP_STRIATED_MUSCLE_CELL_DIFFERENTIATION	GOBP_STRIATED_MUSCLE_CELL_DIFFERENTIATION	15/316	176/10123	0.000398596	0.00771344	0.00594525	VEGFA/KDM6B/RGS2/NFATC2/LMNA/MMP14/XBP1/PDGFRA/ACTG1/SIK1/GATA6/TPM1/CALR/IGFBP5/HNRNPU	15	GOBP	Fibroblast|IL6,CCL2
GOBP_REGULATION_OF_CELLULAR_RESPONSE_TO_GROWTH_FACTOR_STIMULUS	GOBP_REGULATION_OF_CELLULAR_RESPONSE_TO_GROWTH_FACTOR_STIMULUS	GOBP_REGULATION_OF_CELLULAR_RESPONSE_TO_GROWTH_FACTOR_STIMULUS	17/316	215/10123	0.000403283	0.00775713	0.00597892	SULF2/LTBP4/CHRDL1/SULF1/FBN1/THBS1/VASN/HSP90AB1/LTBP1/SKIL/GATA6/FGFR1/CAV1/HTRA1/ADAM17/EMILIN1/PTPN1	17	GOBP	Fibroblast|IL6,CCL2
GOBP_POSITIVE_REGULATION_OF_EPITHELIAL_CELL_MIGRATION	GOBP_POSITIVE_REGULATION_OF_EPITHELIAL_CELL_MIGRATION	GOBP_POSITIVE_REGULATION_OF_EPITHELIAL_CELL_MIGRATION	12/316	122/10123	0.00041694	0.00794535	0.006124	VEGFA/SPARC/THBS1/RHOB/HAS2/RTN4/ANXA1/NFE2L2/MAP4K4/FGFR1/CALR/ADAM17	12	GOBP	Fibroblast|IL6,CCL2
GOBP_CELL_DEATH_IN_RESPONSE_TO_OXIDATIVE_STRESS	GOBP_CELL_DEATH_IN_RESPONSE_TO_OXIDATIVE_STRESS	GOBP_CELL_DEATH_IN_RESPONSE_TO_OXIDATIVE_STRESS	9/316	73/10123	0.000420502	0.00794535	0.006124	MCL1/NR4A3/SOD2/SFPQ/P4HB/NFE2L2/TXN/CYP1B1/FOXO3	9	GOBP	Fibroblast|IL6,CCL2
GOBP_GLAND_DEVELOPMENT	GOBP_GLAND_DEVELOPMENT	GOBP_GLAND_DEVELOPMENT	21/316	298/10123	0.000420534	0.00794535	0.006124	IL6/ARID5B/VEGFA/MYC/CEBPB/SULF1/SOD2/TGM2/XBP1/PDGFRA/ID4/RTN4/ANXA1/GATA6/EZR/CAV1/IGFBP5/MMP2/ALDH1A3/SRSF5/CYP1B1	21	GOBP	Fibroblast|IL6,CCL2
GOBP_REGULATION_OF_CELL_DEVELOPMENT	GOBP_REGULATION_OF_CELL_DEVELOPMENT	GOBP_REGULATION_OF_CELL_DEVELOPMENT	23/316	342/10123	0.000439304	0.00825117	0.00635971	IL6/VEGFA/MYC/IL6ST/FBLN1/FBN1/HAS2/TGM2/CXCL12/RAB21/P4HB/ID4/TRIB1/RTN4/THY1/SKIL/MYADM/LDLR/CALR/PER2/RPS19/ARPC2/ACTR2	23	GOBP	Fibroblast|IL6,CCL2
GOBP_NEGATIVE_REGULATION_OF_PEPTIDASE_ACTIVITY	GOBP_NEGATIVE_REGULATION_OF_PEPTIDASE_ACTIVITY	GOBP_NEGATIVE_REGULATION_OF_PEPTIDASE_ACTIVITY	13/316	141/10123	0.000455775	0.00843586	0.00650206	A2M/VEGFA/COL6A3/SERPINH1/THBS1/PLAUR/DDX3X/NR4A1/KLF4/CTSB/GAPDH/TMED10/PRNP	13	GOBP	Fibroblast|IL6,CCL2
GOBP_NEGATIVE_REGULATION_OF_MYELOID_CELL_DIFFERENTIATION	GOBP_NEGATIVE_REGULATION_OF_MYELOID_CELL_DIFFERENTIATION	GOBP_NEGATIVE_REGULATION_OF_MYELOID_CELL_DIFFERENTIATION	8/316	59/10123	0.000457063	0.00843586	0.00650206	ZFP36/ZFP36L1/MYC/FBN1/HSPA9/TRIB1/NFKBIA/INHBA	8	GOBP	Fibroblast|IL6,CCL2
GOBP_REACTIVE_NITROGEN_SPECIES_METABOLIC_PROCESS	GOBP_REACTIVE_NITROGEN_SPECIES_METABOLIC_PROCESS	GOBP_REACTIVE_NITROGEN_SPECIES_METABOLIC_PROCESS	8/316	59/10123	0.000457063	0.00843586	0.00650206	SOD2/KLF4/CLU/HSP90AB1/RORA/CAV1/PTGIS/CYP1B1	8	GOBP	Fibroblast|IL6,CCL2
GOBP_RESPONSE_TO_ANGIOTENSIN	GOBP_RESPONSE_TO_ANGIOTENSIN	GOBP_RESPONSE_TO_ANGIOTENSIN	5/316	22/10123	0.000488112	0.00890594	0.00686439	COL3A1/MYC/NFKB1/NFE2L2/CAV1	5	GOBP	Fibroblast|IL6,CCL2
GOBP_RESPONSE_TO_INCREASED_OXYGEN_LEVELS	GOBP_RESPONSE_TO_INCREASED_OXYGEN_LEVELS	GOBP_RESPONSE_TO_INCREASED_OXYGEN_LEVELS	5/316	22/10123	0.000488112	0.00890594	0.00686439	COL1A1/SOD2/PDPN/CAV1/MMP2	5	GOBP	Fibroblast|IL6,CCL2
GOBP_REGULATION_OF_PEPTIDASE_ACTIVITY	GOBP_REGULATION_OF_PEPTIDASE_ACTIVITY	GOBP_REGULATION_OF_PEPTIDASE_ACTIVITY	20/316	281/10123	0.000506466	0.00915678	0.00705772	A2M/VEGFA/GSN/MYC/FBLN1/COL6A3/SERPINH1/THBS1/PCOLCE/PLAUR/DDX3X/NR4A1/KLF4/CTSB/CAV1/GAPDH/TMED10/ASPH/PRNP/RCN3	20	GOBP	Fibroblast|IL6,CCL2
GOBP_VASCULAR_ASSOCIATED_SMOOTH_MUSCLE_CELL_PROLIFERATION	GOBP_VASCULAR_ASSOCIATED_SMOOTH_MUSCLE_CELL_PROLIFERATION	GOBP_VASCULAR_ASSOCIATED_SMOOTH_MUSCLE_CELL_PROLIFERATION	7/316	46/10123	0.000507595	0.00915678	0.00705772	CDKN1A/ADAMTS1/NR4A3/SOD2/TPM1/IGFBP5/MMP2	7	GOBP	Fibroblast|IL6,CCL2
GOBP_POSITIVE_REGULATION_OF_IMMUNE_RESPONSE	GOBP_POSITIVE_REGULATION_OF_IMMUNE_RESPONSE	GOBP_POSITIVE_REGULATION_OF_IMMUNE_RESPONSE	23/316	346/10123	0.000517075	0.00925634	0.00713447	C7/A2M/IL6/CFD/IL6ST/NFATC2/NR4A3/IL1R1/RGCC/CD55/HLA-B/SFPQ/XBP1/CLU/THY1/ANXA1/PDE4D/EZR/MFAP4/RPS19/HLA-E/PRNP/CD59	23	GOBP	Fibroblast|IL6,CCL2
GOBP_REGULATION_OF_CELL_MORPHOGENESIS	GOBP_REGULATION_OF_CELL_MORPHOGENESIS	GOBP_REGULATION_OF_CELL_MORPHOGENESIS	18/316	240/10123	0.000518912	0.00925634	0.00713447	CCL2/VEGFA/SPARC/FBLN1/RHOB/HAS2/RAB21/P4HB/PDPN/ANXA1/MYADM/EZR/RND3/TPM1/CALR/ARPC2/SH3D19/ACTR2	18	GOBP	Fibroblast|IL6,CCL2
GOBP_NEGATIVE_REGULATION_OF_HYDROLASE_ACTIVITY	GOBP_NEGATIVE_REGULATION_OF_HYDROLASE_ACTIVITY	GOBP_NEGATIVE_REGULATION_OF_HYDROLASE_ACTIVITY	17/316	220/10123	0.000525747	0.00932617	0.00718828	A2M/VEGFA/LEPR/RGS2/COL6A3/SERPINH1/THBS1/PLAUR/DDX3X/NR4A1/KLF4/CTSB/ANXA1/PPP1R15A/GAPDH/TMED10/PRNP	17	GOBP	Fibroblast|IL6,CCL2
GOBP_NEGATIVE_REGULATION_OF_RESPONSE_TO_REACTIVE_OXYGEN_SPECIES	GOBP_NEGATIVE_REGULATION_OF_RESPONSE_TO_REACTIVE_OXYGEN_SPECIES	GOBP_NEGATIVE_REGULATION_OF_RESPONSE_TO_REACTIVE_OXYGEN_SPECIES	4/316	13/10123	0.000532803	0.00934747	0.0072047	NR4A3/H19/NFE2L2/TXN	4	GOBP	Fibroblast|IL6,CCL2
GOBP_REGULATION_OF_EXTRACELLULAR_MATRIX_DISASSEMBLY	GOBP_REGULATION_OF_EXTRACELLULAR_MATRIX_DISASSEMBLY	GOBP_REGULATION_OF_EXTRACELLULAR_MATRIX_DISASSEMBLY	4/316	13/10123	0.000532803	0.00934747	0.0072047	IL6/FAP/PDPN/DDR2	4	GOBP	Fibroblast|IL6,CCL2
GOBP_LEUKOCYTE_CHEMOTAXIS	GOBP_LEUKOCYTE_CHEMOTAXIS	GOBP_LEUKOCYTE_CHEMOTAXIS	14/316	162/10123	0.000538013	0.0093873	0.0072354	IL6/CCL2/VEGFA/PPIB/CXCL2/THBS1/CXCL12/RARRES2/ANXA1/AKIRIN1/NINJ1/CALR/RPS19/ADAM17	14	GOBP	Fibroblast|IL6,CCL2
GOBP_REGULATION_OF_MUSCLE_SYSTEM_PROCESS	GOBP_REGULATION_OF_MUSCLE_SYSTEM_PROCESS	GOBP_REGULATION_OF_MUSCLE_SYSTEM_PROCESS	13/316	144/10123	0.000557994	0.00968301	0.00746333	ANK2/IL6ST/RGS2/ERRFI1/LMNA/NR4A3/ATP1A1/NR4A1/PDE4D/TPM1/CAV1/IGFBP5/FOXO3	13	GOBP	Fibroblast|IL6,CCL2
GOBP_MONONUCLEAR_CELL_DIFFERENTIATION	GOBP_MONONUCLEAR_CELL_DIFFERENTIATION	GOBP_MONONUCLEAR_CELL_DIFFERENTIATION	21/316	305/10123	0.000571309	0.00981092	0.00756191	IL6/VEGFA/LEPR/ZFP36L1/MYC/CEBPB/MMP14/FGL2/HLA-B/XBP1/RPS6/ANXA1/INHBA/RORA/NFIL3/CTSL/ADAM17/ZFP36L2/SOX4/IRF1/FOXO3	21	GOBP	Fibroblast|IL6,CCL2
GOBP_CELLULAR_OXIDANT_DETOXIFICATION	GOBP_CELLULAR_OXIDANT_DETOXIFICATION	GOBP_CELLULAR_OXIDANT_DETOXIFICATION	8/316	61/10123	0.000575075	0.00981092	0.00756191	APOE/PXDN/SOD2/H19/NFE2L2/TXNRD1/TXN/FBLN5	8	GOBP	Fibroblast|IL6,CCL2
GOBP_NEGATIVE_REGULATION_OF_TRANSFORMING_GROWTH_FACTOR_BETA_RECEPTOR_SIGNALING_PATHWAY	GOBP_NEGATIVE_REGULATION_OF_TRANSFORMING_GROWTH_FACTOR_BETA_RECEPTOR_SIGNALING_PATHWAY	GOBP_NEGATIVE_REGULATION_OF_TRANSFORMING_GROWTH_FACTOR_BETA_RECEPTOR_SIGNALING_PATHWAY	8/316	61/10123	0.000575075	0.00981092	0.00756191	FBN1/VASN/LTBP1/SKIL/CAV1/HTRA1/ADAM17/EMILIN1	8	GOBP	Fibroblast|IL6,CCL2
GOBP_ENTRY_INTO_HOST	GOBP_ENTRY_INTO_HOST	GOBP_ENTRY_INTO_HOST	11/316	109/10123	0.00057918	0.00981092	0.00756191	GSN/ICAM1/CD55/P4HB/CTSB/NUP153/LDLR/CAV1/CTSL/ITGB5/IFITM3	11	GOBP	Fibroblast|IL6,CCL2
GOBP_ANIMAL_ORGAN_REGENERATION	GOBP_ANIMAL_ORGAN_REGENERATION	GOBP_ANIMAL_ORGAN_REGENERATION	7/316	47/10123	0.000580728	0.00981092	0.00756191	IL6/MYC/CEBPB/NR4A3/CXCL12/NNMT/SRSF5	7	GOBP	Fibroblast|IL6,CCL2
GOBP_POSITIVE_REGULATION_OF_EXTRACELLULAR_MATRIX_ORGANIZATION	GOBP_POSITIVE_REGULATION_OF_EXTRACELLULAR_MATRIX_ORGANIZATION	GOBP_POSITIVE_REGULATION_OF_EXTRACELLULAR_MATRIX_ORGANIZATION	5/316	23/10123	0.000607913	0.00996404	0.00767994	IL6/RGCC/PDPN/DDR2/EMILIN1	5	GOBP	Fibroblast|IL6,CCL2
GOBP_REGULATION_OF_B_CELL_DIFFERENTIATION	GOBP_REGULATION_OF_B_CELL_DIFFERENTIATION	GOBP_REGULATION_OF_B_CELL_DIFFERENTIATION	5/316	23/10123	0.000607913	0.00996404	0.00767994	ZFP36L1/MMP14/XBP1/INHBA/ZFP36L2	5	GOBP	Fibroblast|IL6,CCL2
GOBP_STRIATED_MUSCLE_ADAPTATION	GOBP_STRIATED_MUSCLE_ADAPTATION	GOBP_STRIATED_MUSCLE_ADAPTATION	5/316	23/10123	0.000607913	0.00996404	0.00767994	GSN/ERRFI1/LMNA/GATA6/IGFBP5	5	GOBP	Fibroblast|IL6,CCL2
GOBP_NEGATIVE_REGULATION_OF_RESPONSE_TO_EXTERNAL_STIMULUS	GOBP_NEGATIVE_REGULATION_OF_RESPONSE_TO_EXTERNAL_STIMULUS	GOBP_NEGATIVE_REGULATION_OF_RESPONSE_TO_EXTERNAL_STIMULUS	19/316	264/10123	0.000608324	0.00996404	0.00767994	A2M/CCL2/ZFP36/APOE/SOCS3/THBS1/FGL2/HLA-B/NFKB1/FAP/KLF4/PDGFRA/TRIB1/LDLR/RORA/HTRA1/RPS19/PTGIS/HLA-E	19	GOBP	Fibroblast|IL6,CCL2
GOBP_NEGATIVE_REGULATION_OF_DEFENSE_RESPONSE	GOBP_NEGATIVE_REGULATION_OF_DEFENSE_RESPONSE	GOBP_NEGATIVE_REGULATION_OF_DEFENSE_RESPONSE	14/316	164/10123	0.000608515	0.00996404	0.00767994	A2M/ZFP36/APOE/SOCS3/FGL2/HLA-B/NFKB1/KLF4/LDLR/RORA/HTRA1/RPS19/PTGIS/HLA-E	14	GOBP	Fibroblast|IL6,CCL2
GOBP_PROTEIN_FOLDING	GOBP_PROTEIN_FOLDING	GOBP_PROTEIN_FOLDING	14/316	164/10123	0.000608515	0.00996404	0.00767994	LTBP4/PPIB/BAG3/P4HB/CLU/HSPA9/HSP90AB1/HSP90B1/CALR/CANX/LMAN1/CCDC47/RANBP2/PDIA6	14	GOBP	Fibroblast|IL6,CCL2
GOBP_EPIDERMAL_CELL_DIFFERENTIATION	GOBP_EPIDERMAL_CELL_DIFFERENTIATION	GOBP_EPIDERMAL_CELL_DIFFERENTIATION	10/316	93/10123	0.000620208	0.0100524	0.00774804	ZFP36/ZFP36L1/ERRFI1/MAFF/UGCG/KLF4/ANXA1/GATA6/TXNIP/FOSL2	10	GOBP	Fibroblast|IL6,CCL2
GOBP_GLAND_MORPHOGENESIS	GOBP_GLAND_MORPHOGENESIS	GOBP_GLAND_MORPHOGENESIS	10/316	93/10123	0.000620208	0.0100524	0.00774804	IL6/CEBPB/SULF1/TGM2/XBP1/ID4/EZR/CAV1/IGFBP5/MMP2	10	GOBP	Fibroblast|IL6,CCL2
GOBP_CARDIAC_MUSCLE_CELL_DIFFERENTIATION	GOBP_CARDIAC_MUSCLE_CELL_DIFFERENTIATION	GOBP_CARDIAC_MUSCLE_CELL_DIFFERENTIATION	9/316	77/10123	0.00062658	0.0101044	0.00778812	VEGFA/KDM6B/RGS2/LMNA/PDGFRA/SIK1/GATA6/CALR/HNRNPU	9	GOBP	Fibroblast|IL6,CCL2
GOBP_EPITHELIAL_TO_MESENCHYMAL_TRANSITION	GOBP_EPITHELIAL_TO_MESENCHYMAL_TRANSITION	GOBP_EPITHELIAL_TO_MESENCHYMAL_TRANSITION	12/316	128/10123	0.000645209	0.0103525	0.00797937	COL1A1/IL6/EPHA3/DDX5/NOLC1/RGCC/HAS2/VASN/PDPN/RTN4/FGFR1/HNRNPAB	12	GOBP	Fibroblast|IL6,CCL2
GOBP_CELL_SUBSTRATE_ADHESION	GOBP_CELL_SUBSTRATE_ADHESION	GOBP_CELL_SUBSTRATE_ADHESION	20/316	287/10123	0.000661962	0.0105161	0.00810546	COL3A1/COL1A1/VEGFA/FBLN1/EPHA3/MMP14/THBS1/HAS2/P4HB/PDPN/ACTG1/THY1/ECM2/MYADM/MAP4K4/CALR/ITGB5/ARPC2/EMILIN1/FBLN5	20	GOBP	Fibroblast|IL6,CCL2
GOBP_REGULATION_OF_SUBSTRATE_ADHESION_DEPENDENT_CELL_SPREADING	GOBP_REGULATION_OF_SUBSTRATE_ADHESION_DEPENDENT_CELL_SPREADING	GOBP_REGULATION_OF_SUBSTRATE_ADHESION_DEPENDENT_CELL_SPREADING	7/316	48/10123	0.000661992	0.0105161	0.00810546	FBLN1/HAS2/P4HB/PDPN/MYADM/CALR/ARPC2	7	GOBP	Fibroblast|IL6,CCL2
GOBP_TRANSMEMBRANE_RECEPTOR_PROTEIN_TYROSINE_KINASE_SIGNALING_PATHWAY	GOBP_TRANSMEMBRANE_RECEPTOR_PROTEIN_TYROSINE_KINASE_SIGNALING_PATHWAY	GOBP_TRANSMEMBRANE_RECEPTOR_PROTEIN_TYROSINE_KINASE_SIGNALING_PATHWAY	27/316	443/10123	0.000670886	0.0106046	0.00817369	COL1A1/GPRC5A/SULF2/ARID5B/VEGFA/EPHA3/ERRFI1/SULF1/SOCS3/NR4A3/THBS1/PLAUR/ZFAND5/TIPARP/NAMPT/PDGFRA/RTN4/RARRES2/TXNIP/FGFR1/IGFBP5/ADAM17/MMP2/DDR2/EMILIN1/COL4A2/PTPN1	27	GOBP	Fibroblast|IL6,CCL2
GOBP_REGULATION_OF_TRANSMEMBRANE_RECEPTOR_PROTEIN_SERINE_THREONINE_KINASE_SIGNALING_PATHWAY	GOBP_REGULATION_OF_TRANSMEMBRANE_RECEPTOR_PROTEIN_SERINE_THREONINE_KINASE_SIGNALING_PATHWAY	GOBP_REGULATION_OF_TRANSMEMBRANE_RECEPTOR_PROTEIN_SERINE_THREONINE_KINASE_SIGNALING_PATHWAY	15/316	185/10123	0.000674806	0.0106141	0.00818095	LTBP4/CHRDL1/SULF1/FBN1/THBS1/VASN/HSP90AB1/INHBA/LTBP1/SKIL/GATA6/CAV1/HTRA1/ADAM17/EMILIN1	15	GOBP	Fibroblast|IL6,CCL2
GOBP_REGULATION_OF_CELL_MORPHOGENESIS_INVOLVED_IN_DIFFERENTIATION	GOBP_REGULATION_OF_CELL_MORPHOGENESIS_INVOLVED_IN_DIFFERENTIATION	GOBP_REGULATION_OF_CELL_MORPHOGENESIS_INVOLVED_IN_DIFFERENTIATION	9/316	78/10123	0.000689278	0.0107886	0.00831544	FBLN1/HAS2/RAB21/P4HB/PDPN/MYADM/CALR/ARPC2/ACTR2	9	GOBP	Fibroblast|IL6,CCL2
GOBP_VIRAL_PROCESS	GOBP_VIRAL_PROCESS	GOBP_VIRAL_PROCESS	22/316	332/10123	0.000711485	0.0110818	0.00854147	CCL2/ZFP36/GSN/APOE/CHD1/PPIB/ICAM1/CD55/DDX3X/P4HB/ZC3HAV1/HSP90AB1/CTSB/NUP153/NFIA/STOM/LDLR/CAV1/CANX/CTSL/ITGB5/IFITM3	22	GOBP	Fibroblast|IL6,CCL2
GOBP_RESPONSE_TO_ENDOPLASMIC_RETICULUM_STRESS	GOBP_RESPONSE_TO_ENDOPLASMIC_RETICULUM_STRESS	GOBP_RESPONSE_TO_ENDOPLASMIC_RETICULUM_STRESS	16/316	206/10123	0.00072142	0.0111818	0.0086185	CEBPB/THBS1/DDX3X/XBP1/P4HB/CLU/HSP90B1/NFE2L2/PPP1R15B/PPP1R15A/CALR/CAV1/CANX/CCDC47/RCN3/PTPN1	16	GOBP	Fibroblast|IL6,CCL2
GOBP_RELAXATION_OF_CARDIAC_MUSCLE	GOBP_RELAXATION_OF_CARDIAC_MUSCLE	GOBP_RELAXATION_OF_CARDIAC_MUSCLE	4/316	14/10123	0.00072769	0.0111818	0.0086185	GSN/RGS2/ATP1A1/PDE4D	4	GOBP	Fibroblast|IL6,CCL2
GOBP_REGULATION_OF_INFLAMMATORY_RESPONSE	GOBP_REGULATION_OF_INFLAMMATORY_RESPONSE	GOBP_REGULATION_OF_INFLAMMATORY_RESPONSE	18/316	247/10123	0.000728407	0.0111818	0.0086185	IL6/ZFP36/IL6ST/APOE/CEBPB/SOCS3/CTSC/IL1R1/NFKB1/KLF4/ANXA1/NFKBIA/NINJ1/LDLR/RORA/RPS19/PTGIS/HLA-E	18	GOBP	Fibroblast|IL6,CCL2
GOBP_RESPONSE_TO_ELECTRICAL_STIMULUS	GOBP_RESPONSE_TO_ELECTRICAL_STIMULUS	GOBP_RESPONSE_TO_ELECTRICAL_STIMULUS	5/316	24/10123	0.00074847	0.0114348	0.00881351	BTG2/SOD2/NR4A1/AKAP12/MMP2	5	GOBP	Fibroblast|IL6,CCL2
GOBP_FIBROBLAST_PROLIFERATION	GOBP_FIBROBLAST_PROLIFERATION	GOBP_FIBROBLAST_PROLIFERATION	8/316	64/10123	0.000797159	0.0120681	0.00930169	COL3A1/CDKN1A/MYC/SOD2/FTH1/PDGFRA/FOSL2/DDR2	8	GOBP	Fibroblast|IL6,CCL2
GOBP_RESPONSE_TO_INTERFERON_GAMMA	GOBP_RESPONSE_TO_INTERFERON_GAMMA	GOBP_RESPONSE_TO_INTERFERON_GAMMA	10/316	96/10123	0.000797487	0.0120681	0.00930169	CCL2/GSN/MYC/HSP90AB1/ACTG1/GAPDH/RPL13A/IFITM3/IRF1/ACTR2	10	GOBP	Fibroblast|IL6,CCL2
GOBP_RESPONSE_TO_ALCOHOL	GOBP_RESPONSE_TO_ALCOHOL	GOBP_RESPONSE_TO_ALCOHOL	13/316	150/10123	0.000821349	0.0123706	0.00953483	KLF9/A2M/IGFBP7/FOSB/MYC/RGS2/FOSL1/SOD2/INHBA/SDF4/CYP1B1/ACTR2/FOXO3	13	GOBP	Fibroblast|IL6,CCL2
GOBP_RESPONSE_TO_MOLECULE_OF_BACTERIAL_ORIGIN	GOBP_RESPONSE_TO_MOLECULE_OF_BACTERIAL_ORIGIN	GOBP_RESPONSE_TO_MOLECULE_OF_BACTERIAL_ORIGIN	17/316	229/10123	0.000827753	0.0124085	0.00956405	IL6/CCL2/ZFP36/CEBPB/CXCL2/LITAF/SOD2/CD55/NFKB1/NR4A1/AKAP12/XBP1/TRIB1/JUND/NFKBIA/ADAM17/MTDH	17	GOBP	Fibroblast|IL6,CCL2
GOBP_IMMUNE_EFFECTOR_PROCESS	GOBP_IMMUNE_EFFECTOR_PROCESS	GOBP_IMMUNE_EFFECTOR_PROCESS	25/316	404/10123	0.000852576	0.0127209	0.00980483	C7/A2M/IL6/CFD/DDX21/NR4A3/CTSC/ICAM1/IL1R1/RGCC/FGL2/CD55/HLA-B/XBP1/RPS6/CLU/ANXA1/MFAP4/RORA/RPS19/TUBB/ADAM17/HLA-E/TUBB4B/CD59	25	GOBP	Fibroblast|IL6,CCL2
GOBP_POSITIVE_REGULATION_OF_CELLULAR_AMIDE_METABOLIC_PROCESS	GOBP_POSITIVE_REGULATION_OF_CELLULAR_AMIDE_METABOLIC_PROCESS	GOBP_POSITIVE_REGULATION_OF_CELLULAR_AMIDE_METABOLIC_PROCESS	12/316	133/10123	0.000908131	0.0134868	0.0103952	IL6/YBX3/THBS1/DDX3X/CLU/NFE2L2/PPP1R15A/EIF5A/PKM/HNRNPU/SOX4/CYP1B1	12	GOBP	Fibroblast|IL6,CCL2
GOBP_CELLULAR_RESPONSE_TO_STEROID_HORMONE_STIMULUS	GOBP_CELLULAR_RESPONSE_TO_STEROID_HORMONE_STIMULUS	GOBP_CELLULAR_RESPONSE_TO_STEROID_HORMONE_STIMULUS	13/316	152/10123	0.000929576	0.0137414	0.0105914	KLF9/ZFP36/ZFP36L1/ERRFI1/DDX5/NR4A3/ATP1A1/ANXA1/CALR/HNRNPU/ZFP36L2/CYP1B1/FOXO3	13	GOBP	Fibroblast|IL6,CCL2
GOBP_POSITIVE_REGULATION_OF_ENDOTHELIAL_CELL_APOPTOTIC_PROCESS	GOBP_POSITIVE_REGULATION_OF_ENDOTHELIAL_CELL_APOPTOTIC_PROCESS	GOBP_POSITIVE_REGULATION_OF_ENDOTHELIAL_CELL_APOPTOTIC_PROCESS	4/316	15/10123	0.000968072	0.0142445	0.0109792	CCL2/RGCC/THBS1/FOXO3	4	GOBP	Fibroblast|IL6,CCL2
GOBP_CELLULAR_RESPONSE_TO_INTERFERON_GAMMA	GOBP_CELLULAR_RESPONSE_TO_INTERFERON_GAMMA	GOBP_CELLULAR_RESPONSE_TO_INTERFERON_GAMMA	9/316	82/10123	0.000993401	0.0145501	0.0112147	CCL2/GSN/MYC/HSP90AB1/ACTG1/GAPDH/RPL13A/IRF1/ACTR2	9	GOBP	Fibroblast|IL6,CCL2
GOBP_POSITIVE_REGULATION_OF_EPITHELIAL_CELL_PROLIFERATION	GOBP_POSITIVE_REGULATION_OF_EPITHELIAL_CELL_PROLIFERATION	GOBP_POSITIVE_REGULATION_OF_EPITHELIAL_CELL_PROLIFERATION	12/316	135/10123	0.00103576	0.0151012	0.0116395	VEGFA/MYC/NR4A3/HAS2/B4GALT1/CXCL12/NR4A1/XBP1/RTN4/FGFR1/HTRA1/ADAM17	12	GOBP	Fibroblast|IL6,CCL2
GOBP_POST_EMBRYONIC_DEVELOPMENT	GOBP_POST_EMBRYONIC_DEVELOPMENT	GOBP_POST_EMBRYONIC_DEVELOPMENT	8/316	67/10123	0.00108346	0.0156664	0.0120751	ARID5B/VEGFA/FBN1/SOD2/TIPARP/KLF4/CCDC47/NR4A2	8	GOBP	Fibroblast|IL6,CCL2
GOBP_FEMALE_GAMETE_GENERATION	GOBP_FEMALE_GAMETE_GENERATION	GOBP_FEMALE_GAMETE_GENERATION	9/316	83/10123	0.00108433	0.0156664	0.0120751	MYC/RGS2/FOSL1/ADAMTS1/MMP19/RPS6/INHBA/MMP2/FOXO3	9	GOBP	Fibroblast|IL6,CCL2
GOBP_POSITIVE_REGULATION_OF_CELL_SUBSTRATE_ADHESION	GOBP_POSITIVE_REGULATION_OF_CELL_SUBSTRATE_ADHESION	GOBP_POSITIVE_REGULATION_OF_CELL_SUBSTRATE_ADHESION	10/316	100/10123	0.00109676	0.0157583	0.0121459	VEGFA/HAS2/P4HB/THY1/ECM2/MYADM/MAP4K4/CALR/ARPC2/EMILIN1	10	GOBP	Fibroblast|IL6,CCL2
GOBP_REGULATION_OF_OXIDATIVE_STRESS_INDUCED_INTRINSIC_APOPTOTIC_SIGNALING_PATHWAY	GOBP_REGULATION_OF_OXIDATIVE_STRESS_INDUCED_INTRINSIC_APOPTOTIC_SIGNALING_PATHWAY	GOBP_REGULATION_OF_OXIDATIVE_STRESS_INDUCED_INTRINSIC_APOPTOTIC_SIGNALING_PATHWAY	5/316	26/10123	0.00110056	0.0157583	0.0121459	MCL1/SOD2/SFPQ/P4HB/NFE2L2	5	GOBP	Fibroblast|IL6,CCL2
GOBP_DETOXIFICATION	GOBP_DETOXIFICATION	GOBP_DETOXIFICATION	9/316	84/10123	0.00118188	0.0168471	0.0129851	MT2A/APOE/PXDN/SOD2/H19/NFE2L2/TXNRD1/TXN/FBLN5	9	GOBP	Fibroblast|IL6,CCL2
GOBP_ANTIMICROBIAL_HUMORAL_RESPONSE	GOBP_ANTIMICROBIAL_HUMORAL_RESPONSE	GOBP_ANTIMICROBIAL_HUMORAL_RESPONSE	6/316	39/10123	0.00120627	0.0171183	0.0131942	CXCL2/RARRES2/GATA6/GAPDH/RPS19/HLA-E	6	GOBP	Fibroblast|IL6,CCL2
GOBP_LEUKOCYTE_DIFFERENTIATION	GOBP_LEUKOCYTE_DIFFERENTIATION	GOBP_LEUKOCYTE_DIFFERENTIATION	24/316	392/10123	0.00124915	0.0176354	0.0135927	IL6/VEGFA/LEPR/ZFP36L1/MYC/CEBPB/FBN1/MMP14/FGL2/HLA-B/XBP1/RPS6/JUNB/TRIB1/ANXA1/INHBA/RORA/NFIL3/CTSL/ADAM17/ZFP36L2/SOX4/IRF1/FOXO3	24	GOBP	Fibroblast|IL6,CCL2
GOBP_PEPTIDE_CROSS_LINKING	GOBP_PEPTIDE_CROSS_LINKING	GOBP_PEPTIDE_CROSS_LINKING	4/316	16/10123	0.00125928	0.0176354	0.0135927	COL3A1/THBS1/TGM2/ANXA1	4	GOBP	Fibroblast|IL6,CCL2
GOBP_TYPE_B_PANCREATIC_CELL_PROLIFERATION	GOBP_TYPE_B_PANCREATIC_CELL_PROLIFERATION	GOBP_TYPE_B_PANCREATIC_CELL_PROLIFERATION	4/316	16/10123	0.00125928	0.0176354	0.0135927	ERRFI1/NR4A3/NR4A1/IGFBP5	4	GOBP	Fibroblast|IL6,CCL2
GOBP_POSITIVE_REGULATION_OF_LEUKOCYTE_CHEMOTAXIS	GOBP_POSITIVE_REGULATION_OF_LEUKOCYTE_CHEMOTAXIS	GOBP_POSITIVE_REGULATION_OF_LEUKOCYTE_CHEMOTAXIS	8/316	69/10123	0.00131616	0.018278	0.014088	IL6/VEGFA/THBS1/CXCL12/RARRES2/AKIRIN1/CALR/ADAM17	8	GOBP	Fibroblast|IL6,CCL2
GOBP_REGULATION_OF_PLATELET_ACTIVATION	GOBP_REGULATION_OF_PLATELET_ACTIVATION	GOBP_REGULATION_OF_PLATELET_ACTIVATION	5/316	27/10123	0.00131661	0.018278	0.014088	IL6/IL6ST/APOE/PDGFRA/PDPN	5	GOBP	Fibroblast|IL6,CCL2
GOBP_INTRINSIC_APOPTOTIC_SIGNALING_PATHWAY_IN_RESPONSE_TO_OXIDATIVE_STRESS	GOBP_INTRINSIC_APOPTOTIC_SIGNALING_PATHWAY_IN_RESPONSE_TO_OXIDATIVE_STRESS	GOBP_INTRINSIC_APOPTOTIC_SIGNALING_PATHWAY_IN_RESPONSE_TO_OXIDATIVE_STRESS	6/316	40/10123	0.00138252	0.0191099	0.0147292	MCL1/SOD2/SFPQ/P4HB/NFE2L2/CYP1B1	6	GOBP	Fibroblast|IL6,CCL2
GOBP_CIRCADIAN_RHYTHM	GOBP_CIRCADIAN_RHYTHM	GOBP_CIRCADIAN_RHYTHM	12/316	141/10123	0.00151118	0.020711	0.0159633	KLF9/NAMPT/SFPQ/ID4/SIK1/JUND/MAGED1/RORA/PER2/NFIL3/TOP1/HNRNPU	12	GOBP	Fibroblast|IL6,CCL2
GOBP_CIRCADIAN_REGULATION_OF_GENE_EXPRESSION	GOBP_CIRCADIAN_REGULATION_OF_GENE_EXPRESSION	GOBP_CIRCADIAN_REGULATION_OF_GENE_EXPRESSION	7/316	55/10123	0.00151445	0.020711	0.0159633	NAMPT/ID4/MAGED1/RORA/PER2/TOP1/HNRNPU	7	GOBP	Fibroblast|IL6,CCL2
GOBP_POSITIVE_REGULATION_OF_ENDOTHELIAL_CELL_MIGRATION	GOBP_POSITIVE_REGULATION_OF_ENDOTHELIAL_CELL_MIGRATION	GOBP_POSITIVE_REGULATION_OF_ENDOTHELIAL_CELL_MIGRATION	9/316	87/10123	0.00151781	0.020711	0.0159633	VEGFA/SPARC/THBS1/RHOB/ANXA1/NFE2L2/FGFR1/CALR/ADAM17	9	GOBP	Fibroblast|IL6,CCL2
GOBP_POSITIVE_REGULATION_OF_CELL_ACTIVATION	GOBP_POSITIVE_REGULATION_OF_CELL_ACTIVATION	GOBP_POSITIVE_REGULATION_OF_CELL_ACTIVATION	18/316	264/10123	0.00155922	0.0211855	0.0163291	IL6/CCL2/CDKN1A/IL6ST/NFATC2/NR4A3/CTSC/MMP14/THBS1/CD55/XBP1/JUND/THY1/ANXA1/CAV1/HLA-E/SOX4/FOXO3	18	GOBP	Fibroblast|IL6,CCL2
GOBP_REGULATION_OF_MACROPHAGE_ACTIVATION	GOBP_REGULATION_OF_MACROPHAGE_ACTIVATION	GOBP_REGULATION_OF_MACROPHAGE_ACTIVATION	6/316	41/10123	0.00157775	0.0213464	0.0164531	IL6/CTSC/THBS1/JUND/LDLR/RORA	6	GOBP	Fibroblast|IL6,CCL2
GOBP_CELLULAR_RESPONSE_TO_OXYGEN_RADICAL	GOBP_CELLULAR_RESPONSE_TO_OXYGEN_RADICAL	GOBP_CELLULAR_RESPONSE_TO_OXYGEN_RADICAL	4/316	17/10123	0.00160662	0.0213747	0.0164749	SOD2/H19/NFE2L2/FBLN5	4	GOBP	Fibroblast|IL6,CCL2
GOBP_NEGATIVE_REGULATION_OF_RESPONSE_TO_OXIDATIVE_STRESS	GOBP_NEGATIVE_REGULATION_OF_RESPONSE_TO_OXIDATIVE_STRESS	GOBP_NEGATIVE_REGULATION_OF_RESPONSE_TO_OXIDATIVE_STRESS	4/316	17/10123	0.00160662	0.0213747	0.0164749	NR4A3/H19/NFE2L2/TXN	4	GOBP	Fibroblast|IL6,CCL2
GOBP_PERK_MEDIATED_UNFOLDED_PROTEIN_RESPONSE	GOBP_PERK_MEDIATED_UNFOLDED_PROTEIN_RESPONSE	GOBP_PERK_MEDIATED_UNFOLDED_PROTEIN_RESPONSE	4/316	17/10123	0.00160662	0.0213747	0.0164749	NFE2L2/PPP1R15B/PPP1R15A/PTPN1	4	GOBP	Fibroblast|IL6,CCL2
GOBP_POSITIVE_REGULATION_OF_BLOOD_CIRCULATION	GOBP_POSITIVE_REGULATION_OF_BLOOD_CIRCULATION	GOBP_POSITIVE_REGULATION_OF_BLOOD_CIRCULATION	4/316	17/10123	0.00160662	0.0213747	0.0164749	RGS2/ATP1A1/PDE4D/TPM1	4	GOBP	Fibroblast|IL6,CCL2
GOBP_POSITIVE_REGULATION_OF_FAT_CELL_DIFFERENTIATION	GOBP_POSITIVE_REGULATION_OF_FAT_CELL_DIFFERENTIATION	GOBP_POSITIVE_REGULATION_OF_FAT_CELL_DIFFERENTIATION	7/316	56/10123	0.00168544	0.0222381	0.0171404	MEDAG/ZFP36/ZFP36L1/CEBPB/XBP1/RARRES2/HNRNPU	7	GOBP	Fibroblast|IL6,CCL2
GOBP_REGULATION_OF_MUSCLE_ADAPTATION	GOBP_REGULATION_OF_MUSCLE_ADAPTATION	GOBP_REGULATION_OF_MUSCLE_ADAPTATION	7/316	56/10123	0.00168544	0.0222381	0.0171404	IL6ST/RGS2/ERRFI1/LMNA/NR4A3/IGFBP5/FOXO3	7	GOBP	Fibroblast|IL6,CCL2
GOBP_NEGATIVE_REGULATION_OF_CELLULAR_MACROMOLECULE_BIOSYNTHETIC_PROCESS	GOBP_NEGATIVE_REGULATION_OF_CELLULAR_MACROMOLECULE_BIOSYNTHETIC_PROCESS	GOBP_NEGATIVE_REGULATION_OF_CELLULAR_MACROMOLECULE_BIOSYNTHETIC_PROCESS	15/316	203/10123	0.00173094	0.0227434	0.0175298	ZFP36/CDKN1A/ZFP36L1/RGS2/BTG2/DDX3X/TSPYL2/ITM2B/NCL/CALR/GAPDH/IGFBP5/RPL13A/HNRNPU/ZFP36L2	15	GOBP	Fibroblast|IL6,CCL2
GOBP_NEGATIVE_REGULATION_OF_HEMOPOIESIS	GOBP_NEGATIVE_REGULATION_OF_HEMOPOIESIS	GOBP_NEGATIVE_REGULATION_OF_HEMOPOIESIS	8/316	72/10123	0.00173798	0.0227434	0.0175298	MYC/FBN1/FGL2/HSPA9/TRIB1/ANXA1/INHBA/IRF1	8	GOBP	Fibroblast|IL6,CCL2
GOBP_REGULATION_OF_HEMOPOIESIS	GOBP_REGULATION_OF_HEMOPOIESIS	GOBP_REGULATION_OF_HEMOPOIESIS	18/316	267/10123	0.00176821	0.0230444	0.0177618	ZFP36/ZFP36L1/MYC/CEBPB/FBN1/MMP14/FGL2/HLA-B/XBP1/HSPA9/TRIB1/ANXA1/NFKBIA/INHBA/ZFP36L2/SOX4/IRF1/FOXO3	18	GOBP	Fibroblast|IL6,CCL2
GOBP_FIBROBLAST_MIGRATION	GOBP_FIBROBLAST_MIGRATION	GOBP_FIBROBLAST_MIGRATION	6/316	42/10123	0.00179326	0.0231817	0.0178676	ARID5B/HAS1/THBS1/ZFAND5/AKAP12/DDR2	6	GOBP	Fibroblast|IL6,CCL2
GOBP_MACROPHAGE_MIGRATION	GOBP_MACROPHAGE_MIGRATION	GOBP_MACROPHAGE_MIGRATION	6/316	42/10123	0.00179326	0.0231817	0.0178676	CCL2/MMP14/THBS1/RARRES2/AKIRIN1/EMILIN1	6	GOBP	Fibroblast|IL6,CCL2
GOBP_REGULATION_OF_LYMPHOCYTE_ACTIVATION	GOBP_REGULATION_OF_LYMPHOCYTE_ACTIVATION	GOBP_REGULATION_OF_LYMPHOCYTE_ACTIVATION	21/316	334/10123	0.0018039	0.0232252	0.0179012	IL6/CCL2/CDKN1A/ZFP36L1/IL6ST/NFATC2/CEBPB/MMP14/FGL2/CD55/XBP1/THY1/ANXA1/INHBA/CAV1/HLA-E/PRNP/ZFP36L2/SOX4/IRF1/FOXO3	21	GOBP	Fibroblast|IL6,CCL2
GOBP_NEGATIVE_REGULATION_OF_BLOOD_VESSEL_ENDOTHELIAL_CELL_MIGRATION	GOBP_NEGATIVE_REGULATION_OF_BLOOD_VESSEL_ENDOTHELIAL_CELL_MIGRATION	GOBP_NEGATIVE_REGULATION_OF_BLOOD_VESSEL_ENDOTHELIAL_CELL_MIGRATION	5/316	29/10123	0.00184036	0.0235995	0.0181896	APOE/GADD45A/RGCC/THBS1/KLF4	5	GOBP	Fibroblast|IL6,CCL2
GOBP_REGULATION_OF_PROTEIN_KINASE_ACTIVITY	GOBP_REGULATION_OF_PROTEIN_KINASE_ACTIVITY	GOBP_REGULATION_OF_PROTEIN_KINASE_ACTIVITY	27/316	475/10123	0.00187942	0.024004	0.0185014	GPRC5A/CDKN1A/VEGFA/RGS2/APOE/ERRFI1/GADD45A/RGCC/THBS1/GADD45B/CCNL1/DDX3X/CLU/HSP90AB1/TRIB1/THY1/TSPYL2/MAGED1/FGFR1/CAV1/SERTAD1/TXN/ADAM17/YWHAG/DDR2/PRNP/PTPN1	27	GOBP	Fibroblast|IL6,CCL2
GOBP_METAL_ION_HOMEOSTASIS	GOBP_METAL_ION_HOMEOSTASIS	GOBP_METAL_ION_HOMEOSTASIS	23/316	381/10123	0.00188746	0.0240106	0.0185066	MT2A/ABL2/ANK2/MYC/ATP1B3/APOE/SCN7A/SOD2/CD55/TGM2/CXCL12/ATP1A1/FTH1/PDGFRA/HSP90B1/THY1/SCARA5/PDE4D/CYBRD1/CALR/CAV1/CCDC47/PRNP	23	GOBP	Fibroblast|IL6,CCL2
GOBP_MUSCLE_ORGAN_DEVELOPMENT	GOBP_MUSCLE_ORGAN_DEVELOPMENT	GOBP_MUSCLE_ORGAN_DEVELOPMENT	15/316	205/10123	0.00190623	0.0241531	0.0186164	COL3A1/ARID5B/BTG2/MAFF/YBX3/DDX5/COL6A3/LAMA2/FHL1/NR4A1/XBP1/AKIRIN1/TPM1/CAV1/CHD2	15	GOBP	Fibroblast|IL6,CCL2
GOBP_REGULATION_OF_LEUKOCYTE_CHEMOTAXIS	GOBP_REGULATION_OF_LEUKOCYTE_CHEMOTAXIS	GOBP_REGULATION_OF_LEUKOCYTE_CHEMOTAXIS	9/316	90/10123	0.00192651	0.0243137	0.0187401	IL6/CCL2/VEGFA/THBS1/CXCL12/RARRES2/AKIRIN1/CALR/ADAM17	9	GOBP	Fibroblast|IL6,CCL2
GOBP_RESPONSE_TO_PLATELET_DERIVED_GROWTH_FACTOR	GOBP_RESPONSE_TO_PLATELET_DERIVED_GROWTH_FACTOR	GOBP_RESPONSE_TO_PLATELET_DERIVED_GROWTH_FACTOR	4/316	18/10123	0.00201536	0.0253349	0.0195272	HAS1/MYC/ERRFI1/HAS2	4	GOBP	Fibroblast|IL6,CCL2
GOBP_REGULATION_OF_COAGULATION	GOBP_REGULATION_OF_COAGULATION	GOBP_REGULATION_OF_COAGULATION	6/316	43/10123	0.00203037	0.0254234	0.0195955	APOE/THBS1/FAP/PDGFRA/NFE2L2/CAV1	6	GOBP	Fibroblast|IL6,CCL2
GOBP_CELLULAR_RESPONSE_TO_TOXIC_SUBSTANCE	GOBP_CELLULAR_RESPONSE_TO_TOXIC_SUBSTANCE	GOBP_CELLULAR_RESPONSE_TO_TOXIC_SUBSTANCE	8/316	74/10123	0.00207399	0.0257675	0.0198607	APOE/PXDN/SOD2/H19/NFE2L2/TXNRD1/TXN/FBLN5	8	GOBP	Fibroblast|IL6,CCL2
GOBP_RESPONSE_TO_LEUKEMIA_INHIBITORY_FACTOR	GOBP_RESPONSE_TO_LEUKEMIA_INHIBITORY_FACTOR	GOBP_RESPONSE_TO_LEUKEMIA_INHIBITORY_FACTOR	8/316	74/10123	0.00207399	0.0257675	0.0198607	ARID5B/MAT2A/SOCS3/ICAM1/GFPT2/KLF4/NCL/HNRNPU	8	GOBP	Fibroblast|IL6,CCL2
GOBP_POSITIVE_REGULATION_OF_CELL_CELL_ADHESION	GOBP_POSITIVE_REGULATION_OF_CELL_CELL_ADHESION	GOBP_POSITIVE_REGULATION_OF_CELL_CELL_ADHESION	15/316	207/10123	0.00209608	0.0258408	0.0199172	IL6/CCL2/IL6ST/NR4A3/PLAUR/CD55/HAS2/XBP1/PDPN/THY1/ANXA1/CAV1/HLA-E/SOX4/FOXO3	15	GOBP	Fibroblast|IL6,CCL2
GOBP_REGULATION_OF_LEUKOCYTE_DIFFERENTIATION	GOBP_REGULATION_OF_LEUKOCYTE_DIFFERENTIATION	GOBP_REGULATION_OF_LEUKOCYTE_DIFFERENTIATION	15/316	207/10123	0.00209608	0.0258408	0.0199172	ZFP36L1/MYC/CEBPB/FBN1/MMP14/FGL2/HLA-B/XBP1/TRIB1/ANXA1/INHBA/ZFP36L2/SOX4/IRF1/FOXO3	15	GOBP	Fibroblast|IL6,CCL2
GOBP_GLIAL_CELL_PROLIFERATION	GOBP_GLIAL_CELL_PROLIFERATION	GOBP_GLIAL_CELL_PROLIFERATION	5/316	30/10123	0.00215284	0.0264385	0.0203779	IL6/LEPR/MYC/CLU/SOX4	5	GOBP	Fibroblast|IL6,CCL2
GOBP_NEGATIVE_REGULATION_OF_IMMUNE_EFFECTOR_PROCESS	GOBP_NEGATIVE_REGULATION_OF_IMMUNE_EFFECTOR_PROCESS	GOBP_NEGATIVE_REGULATION_OF_IMMUNE_EFFECTOR_PROCESS	8/316	75/10123	0.00226012	0.0274729	0.0211752	A2M/FGL2/CD55/HLA-B/ANXA1/RPS19/HLA-E/CD59	8	GOBP	Fibroblast|IL6,CCL2
GOBP_AMYLOID_PRECURSOR_PROTEIN_METABOLIC_PROCESS	GOBP_AMYLOID_PRECURSOR_PROTEIN_METABOLIC_PROCESS	GOBP_AMYLOID_PRECURSOR_PROTEIN_METABOLIC_PROCESS	7/316	59/10123	0.0022896	0.0274729	0.0211752	APOE/CLU/RTN4/ITM2B/ADAM17/TMED10/PRNP	7	GOBP	Fibroblast|IL6,CCL2
GOBP_CELLULAR_RESPONSE_TO_MECHANICAL_STIMULUS	GOBP_CELLULAR_RESPONSE_TO_MECHANICAL_STIMULUS	GOBP_CELLULAR_RESPONSE_TO_MECHANICAL_STIMULUS	7/316	59/10123	0.0022896	0.0274729	0.0211752	COL1A1/BAG3/GADD45A/NFKB1/SLC38A2/PIEZO2/IRF1	7	GOBP	Fibroblast|IL6,CCL2
GOBP_ENDOTHELIAL_CELL_APOPTOTIC_PROCESS	GOBP_ENDOTHELIAL_CELL_APOPTOTIC_PROCESS	GOBP_ENDOTHELIAL_CELL_APOPTOTIC_PROCESS	6/316	44/10123	0.00229043	0.0274729	0.0211752	CCL2/ICAM1/RGCC/THBS1/NFE2L2/FOXO3	6	GOBP	Fibroblast|IL6,CCL2
GOBP_REGULATION_OF_MUSCLE_HYPERTROPHY	GOBP_REGULATION_OF_MUSCLE_HYPERTROPHY	GOBP_REGULATION_OF_MUSCLE_HYPERTROPHY	6/316	44/10123	0.00229043	0.0274729	0.0211752	IL6ST/RGS2/ERRFI1/LMNA/NR4A3/IGFBP5	6	GOBP	Fibroblast|IL6,CCL2
GOBP_PROTEIN_IMPORT	GOBP_PROTEIN_IMPORT	GOBP_PROTEIN_IMPORT	13/316	168/10123	0.00230505	0.0274729	0.0211752	CDKN1A/APOE/BAG3/LMNA/NOLC1/CLU/HSP90AB1/NUP153/NFKBIA/TXNIP/KPNA4/PTTG1IP/RANBP2	13	GOBP	Fibroblast|IL6,CCL2
GOBP_IMPORT_INTO_NUCLEUS	GOBP_IMPORT_INTO_NUCLEUS	GOBP_IMPORT_INTO_NUCLEUS	11/316	129/10123	0.00231451	0.0274729	0.0211752	CDKN1A/BAG3/LMNA/NOLC1/HSP90AB1/NUP153/NFKBIA/TXNIP/KPNA4/PTTG1IP/RANBP2	11	GOBP	Fibroblast|IL6,CCL2
GOBP_MYELOID_CELL_HOMEOSTASIS	GOBP_MYELOID_CELL_HOMEOSTASIS	GOBP_MYELOID_CELL_HOMEOSTASIS	11/316	129/10123	0.00231451	0.0274729	0.0211752	IL6/ZFP36/VEGFA/ZFP36L1/RPS6/HSPA9/ANXA1/INHBA/RPS19/ADAM17/FOXO3	11	GOBP	Fibroblast|IL6,CCL2
GOBP_REGULATION_OF_EXTRINSIC_APOPTOTIC_SIGNALING_PATHWAY	GOBP_REGULATION_OF_EXTRINSIC_APOPTOTIC_SIGNALING_PATHWAY	GOBP_REGULATION_OF_EXTRINSIC_APOPTOTIC_SIGNALING_PATHWAY	11/316	129/10123	0.00231451	0.0274729	0.0211752	MCL1/LMNA/ICAM1/THBS1/DDX3X/INHBA/SKIL/FGFR1/CAV1/TNFRSF12A/PEA15	11	GOBP	Fibroblast|IL6,CCL2
GOBP_CELLULAR_RESPONSE_TO_INSULIN_STIMULUS	GOBP_CELLULAR_RESPONSE_TO_INSULIN_STIMULUS	GOBP_CELLULAR_RESPONSE_TO_INSULIN_STIMULUS	12/316	149/10123	0.00241216	0.0283936	0.0218848	ZFP36L1/MYC/ERRFI1/SOCS3/NAMPT/XBP1/RARRES2/USO1/YWHAG/PKM/SRSF5/PTPN1	12	GOBP	Fibroblast|IL6,CCL2
GOBP_CELLULAR_RESPONSE_TO_MOLECULE_OF_BACTERIAL_ORIGIN	GOBP_CELLULAR_RESPONSE_TO_MOLECULE_OF_BACTERIAL_ORIGIN	GOBP_CELLULAR_RESPONSE_TO_MOLECULE_OF_BACTERIAL_ORIGIN	12/316	149/10123	0.00241216	0.0283936	0.0218848	IL6/CCL2/ZFP36/CEBPB/CXCL2/LITAF/CD55/NFKB1/XBP1/TRIB1/NFKBIA/MTDH	12	GOBP	Fibroblast|IL6,CCL2
GOBP_NEGATIVE_REGULATION_OF_EPITHELIAL_CELL_PROLIFERATION	GOBP_NEGATIVE_REGULATION_OF_EPITHELIAL_CELL_PROLIFERATION	GOBP_NEGATIVE_REGULATION_OF_EPITHELIAL_CELL_PROLIFERATION	9/316	93/10123	0.00241874	0.0283936	0.0218848	KLF9/CCL2/SPARC/APOE/SULF1/RGCC/THBS1/MAGED1/CAV1	9	GOBP	Fibroblast|IL6,CCL2
GOBP_MONONUCLEAR_CELL_MIGRATION	GOBP_MONONUCLEAR_CELL_MIGRATION	GOBP_MONONUCLEAR_CELL_MIGRATION	11/316	130/10123	0.00245992	0.0287107	0.0221292	IL6/CCL2/ICAM1/THBS1/CXCL12/RARRES2/ANXA1/AKIRIN1/CALR/RPS19/ADAM17	11	GOBP	Fibroblast|IL6,CCL2
GOBP_ACYLGLYCEROL_HOMEOSTASIS	GOBP_ACYLGLYCEROL_HOMEOSTASIS	GOBP_ACYLGLYCEROL_HOMEOSTASIS	4/316	19/10123	0.00249072	0.0287107	0.0221292	APOE/XBP1/RORA/MED13	4	GOBP	Fibroblast|IL6,CCL2
GOBP_CELLULAR_RESPONSE_TO_FLUID_SHEAR_STRESS	GOBP_CELLULAR_RESPONSE_TO_FLUID_SHEAR_STRESS	GOBP_CELLULAR_RESPONSE_TO_FLUID_SHEAR_STRESS	4/316	19/10123	0.00249072	0.0287107	0.0221292	HAS2/KLF4/NFE2L2/MMP2	4	GOBP	Fibroblast|IL6,CCL2
GOBP_NEGATIVE_REGULATION_OF_STEM_CELL_DIFFERENTIATION	GOBP_NEGATIVE_REGULATION_OF_STEM_CELL_DIFFERENTIATION	GOBP_NEGATIVE_REGULATION_OF_STEM_CELL_DIFFERENTIATION	4/316	19/10123	0.00249072	0.0287107	0.0221292	HSPA9/NFE2L2/HNRNPU/ZFP36L2	4	GOBP	Fibroblast|IL6,CCL2
GOBP_REGULATION_OF_ASTROCYTE_DIFFERENTIATION	GOBP_REGULATION_OF_ASTROCYTE_DIFFERENTIATION	GOBP_REGULATION_OF_ASTROCYTE_DIFFERENTIATION	4/316	19/10123	0.00249072	0.0287107	0.0221292	IL6/IL6ST/ID4/LDLR	4	GOBP	Fibroblast|IL6,CCL2
GOBP_NEGATIVE_REGULATION_OF_CYTOKINE_PRODUCTION	GOBP_NEGATIVE_REGULATION_OF_CYTOKINE_PRODUCTION	GOBP_NEGATIVE_REGULATION_OF_CYTOKINE_PRODUCTION	14/316	190/10123	0.00250508	0.0287723	0.0221767	IL6/ZFP36/REL/ERRFI1/RGCC/THBS1/NFKB1/KLF4/HSP90AB1/ANXA1/INHBA/GATA6/EZR/PRNP	14	GOBP	Fibroblast|IL6,CCL2
GOBP_POSITIVE_REGULATION_OF_BLOOD_VESSEL_ENDOTHELIAL_CELL_MIGRATION	GOBP_POSITIVE_REGULATION_OF_BLOOD_VESSEL_ENDOTHELIAL_CELL_MIGRATION	GOBP_POSITIVE_REGULATION_OF_BLOOD_VESSEL_ENDOTHELIAL_CELL_MIGRATION	6/316	45/10123	0.00257481	0.0294672	0.0227123	VEGFA/THBS1/ANXA1/NFE2L2/FGFR1/ADAM17	6	GOBP	Fibroblast|IL6,CCL2
GOBP_NEGATIVE_REGULATION_OF_TRANSMEMBRANE_RECEPTOR_PROTEIN_SERINE_THREONINE_KINASE_SIGNALING_PATHWAY	GOBP_NEGATIVE_REGULATION_OF_TRANSMEMBRANE_RECEPTOR_PROTEIN_SERINE_THREONINE_KINASE_SIGNALING_PATHWAY	GOBP_NEGATIVE_REGULATION_OF_TRANSMEMBRANE_RECEPTOR_PROTEIN_SERINE_THREONINE_KINASE_SIGNALING_PATHWAY	9/316	94/10123	0.00260335	0.0296875	0.0228821	CHRDL1/FBN1/VASN/LTBP1/SKIL/CAV1/HTRA1/ADAM17/EMILIN1	9	GOBP	Fibroblast|IL6,CCL2
GOBP_POSITIVE_REGULATION_OF_RESPONSE_TO_EXTERNAL_STIMULUS	GOBP_POSITIVE_REGULATION_OF_RESPONSE_TO_EXTERNAL_STIMULUS	GOBP_POSITIVE_REGULATION_OF_RESPONSE_TO_EXTERNAL_STIMULUS	19/316	299/10123	0.00261352	0.0296974	0.0228897	IL6/VEGFA/IL6ST/CEBPB/CTSC/THBS1/SFPQ/CXCL12/RARRES2/NFKBIA/AKIRIN1/NINJ1/FGFR1/LDLR/CALR/RPS19/ADAM17/HLA-E/EMILIN1	19	GOBP	Fibroblast|IL6,CCL2
GOBP_POSITIVE_REGULATION_OF_CELL_DEVELOPMENT	GOBP_POSITIVE_REGULATION_OF_CELL_DEVELOPMENT	GOBP_POSITIVE_REGULATION_OF_CELL_DEVELOPMENT	15/316	212/10123	0.00264053	0.029898	0.0230443	IL6/VEGFA/MYC/IL6ST/HAS2/TGM2/CXCL12/RAB21/P4HB/TRIB1/SKIL/MYADM/CALR/ARPC2/ACTR2	15	GOBP	Fibroblast|IL6,CCL2
GOBP_EPIDERMIS_DEVELOPMENT	GOBP_EPIDERMIS_DEVELOPMENT	GOBP_EPIDERMIS_DEVELOPMENT	13/316	171/10123	0.00269273	0.0303812	0.0234168	ZFP36/EMP1/ZFP36L1/ERRFI1/MAFF/UGCG/KLF4/ANXA1/INHBA/GATA6/TXNIP/IGFBP5/FOSL2	13	GOBP	Fibroblast|IL6,CCL2
GOBP_HEART_DEVELOPMENT	GOBP_HEART_DEVELOPMENT	GOBP_HEART_DEVELOPMENT	24/316	416/10123	0.00274795	0.030889	0.0238082	COL3A1/COL5A1/CDKN1A/ANK2/VEGFA/KDM6B/ZFP36L1/RGS2/ADAMTS1/LMNA/FBN1/SOD2/HAS2/PDGFRA/SIK1/RTN4/GATA6/TPM1/CALR/MMP2/EMILIN1/HNRNPU/SOX4/PDLIM3	24	GOBP	Fibroblast|IL6,CCL2
GOBP_POSITIVE_REGULATION_OF_TRANSLATION	GOBP_POSITIVE_REGULATION_OF_TRANSLATION	GOBP_POSITIVE_REGULATION_OF_TRANSLATION	10/316	113/10123	0.00275709	0.030889	0.0238082	IL6/YBX3/THBS1/DDX3X/PPP1R15A/EIF5A/PKM/HNRNPU/SOX4/CYP1B1	10	GOBP	Fibroblast|IL6,CCL2
GOBP_INTERLEUKIN_2_PRODUCTION	GOBP_INTERLEUKIN_2_PRODUCTION	GOBP_INTERLEUKIN_2_PRODUCTION	6/316	46/10123	0.00288489	0.0319527	0.024628	ZFP36/SPTBN1/ANXA1/PDE4D/EZR/PRNP	6	GOBP	Fibroblast|IL6,CCL2
GOBP_P38MAPK_CASCADE	GOBP_P38MAPK_CASCADE	GOBP_P38MAPK_CASCADE	6/316	46/10123	0.00288489	0.0319527	0.024628	ZFP36/VEGFA/ZFP36L1/GADD45A/GADD45B/EZR	6	GOBP	Fibroblast|IL6,CCL2
GOBP_REGULATION_OF_NITRIC_OXIDE_METABOLIC_PROCESS	GOBP_REGULATION_OF_NITRIC_OXIDE_METABOLIC_PROCESS	GOBP_REGULATION_OF_NITRIC_OXIDE_METABOLIC_PROCESS	6/316	46/10123	0.00288489	0.0319527	0.024628	SOD2/KLF4/CLU/HSP90AB1/CAV1/PTGIS	6	GOBP	Fibroblast|IL6,CCL2
GOBP_T_CELL_DIFFERENTIATION	GOBP_T_CELL_DIFFERENTIATION	GOBP_T_CELL_DIFFERENTIATION	14/316	193/10123	0.00289205	0.0319527	0.024628	IL6/LEPR/ZFP36L1/FGL2/XBP1/RPS6/ANXA1/RORA/CTSL/ADAM17/ZFP36L2/SOX4/IRF1/FOXO3	14	GOBP	Fibroblast|IL6,CCL2
GOBP_MAINTENANCE_OF_LOCATION	GOBP_MAINTENANCE_OF_LOCATION	GOBP_MAINTENANCE_OF_LOCATION	16/316	236/10123	0.00296085	0.0324699	0.0250266	IL6/ANK2/GSN/APOE/FBN1/NFKB1/FTH1/HSP90B1/THY1/NFKBIA/PDE4D/LTBP1/CALR/CAV1/TXN/HNRNPU	16	GOBP	Fibroblast|IL6,CCL2
GOBP_POSITIVE_REGULATION_OF_CATABOLIC_PROCESS	GOBP_POSITIVE_REGULATION_OF_CATABOLIC_PROCESS	GOBP_POSITIVE_REGULATION_OF_CATABOLIC_PROCESS	24/316	419/10123	0.00301405	0.0324699	0.0250266	IL6/ZFP36/ZFP36L1/MYC/APOE/BTG2/BAG3/CTSC/TIPARP/ZC3HAV1/CLU/TRIB1/NFE2L2/EZR/LDLR/CAV1/PTTG1IP/MTDH/SH3D19/HNRNPU/ZFP36L2/PTPN1/HSPB8/FOXO3	24	GOBP	Fibroblast|IL6,CCL2
GOBP_NEGATIVE_REGULATION_OF_SMOOTH_MUSCLE_CELL_MIGRATION	GOBP_NEGATIVE_REGULATION_OF_SMOOTH_MUSCLE_CELL_MIGRATION	GOBP_NEGATIVE_REGULATION_OF_SMOOTH_MUSCLE_CELL_MIGRATION	4/316	20/10123	0.00303777	0.0324699	0.0250266	TRIB1/NFE2L2/TPM1/IGFBP5	4	GOBP	Fibroblast|IL6,CCL2
GOBP_POSITIVE_REGULATION_OF_CHOLESTEROL_EFFLUX	GOBP_POSITIVE_REGULATION_OF_CHOLESTEROL_EFFLUX	GOBP_POSITIVE_REGULATION_OF_CHOLESTEROL_EFFLUX	4/316	20/10123	0.00303777	0.0324699	0.0250266	APOE/ABCA8/NFKBIA/CAV1	4	GOBP	Fibroblast|IL6,CCL2
GOBP_REGULATION_OF_NUCLEAR_TRANSCRIBED_MRNA_CATABOLIC_PROCESS_DEADENYLATION_DEPENDENT_DECAY	GOBP_REGULATION_OF_NUCLEAR_TRANSCRIBED_MRNA_CATABOLIC_PROCESS_DEADENYLATION_DEPENDENT_DECAY	GOBP_REGULATION_OF_NUCLEAR_TRANSCRIBED_MRNA_CATABOLIC_PROCESS_DEADENYLATION_DEPENDENT_DECAY	4/316	20/10123	0.00303777	0.0324699	0.0250266	ZFP36/ZFP36L1/HNRNPU/ZFP36L2	4	GOBP	Fibroblast|IL6,CCL2
GOBP_RESPONSE_TO_OXYGEN_RADICAL	GOBP_RESPONSE_TO_OXYGEN_RADICAL	GOBP_RESPONSE_TO_OXYGEN_RADICAL	4/316	20/10123	0.00303777	0.0324699	0.0250266	SOD2/H19/NFE2L2/FBLN5	4	GOBP	Fibroblast|IL6,CCL2
GOBP_KERATINOCYTE_DIFFERENTIATION	GOBP_KERATINOCYTE_DIFFERENTIATION	GOBP_KERATINOCYTE_DIFFERENTIATION	7/316	62/10123	0.00304848	0.0324699	0.0250266	ZFP36/ZFP36L1/ERRFI1/UGCG/ANXA1/TXNIP/FOSL2	7	GOBP	Fibroblast|IL6,CCL2
GOBP_MUSCLE_HYPERTROPHY	GOBP_MUSCLE_HYPERTROPHY	GOBP_MUSCLE_HYPERTROPHY	7/316	62/10123	0.00304848	0.0324699	0.0250266	IL6ST/RGS2/ERRFI1/LMNA/NR4A3/GATA6/IGFBP5	7	GOBP	Fibroblast|IL6,CCL2
GOBP_REGULATION_OF_PROTEIN_TYROSINE_KINASE_ACTIVITY	GOBP_REGULATION_OF_PROTEIN_TYROSINE_KINASE_ACTIVITY	GOBP_REGULATION_OF_PROTEIN_TYROSINE_KINASE_ACTIVITY	7/316	62/10123	0.00304848	0.0324699	0.0250266	GPRC5A/ERRFI1/THY1/CAV1/ADAM17/PRNP/PTPN1	7	GOBP	Fibroblast|IL6,CCL2
GOBP_CELLULAR_RESPONSE_TO_LEPTIN_STIMULUS	GOBP_CELLULAR_RESPONSE_TO_LEPTIN_STIMULUS	GOBP_CELLULAR_RESPONSE_TO_LEPTIN_STIMULUS	3/316	10/10123	0.00307106	0.0324699	0.0250266	LEPR/NR4A3/UGCG	3	GOBP	Fibroblast|IL6,CCL2
GOBP_COMPLEMENT_DEPENDENT_CYTOTOXICITY	GOBP_COMPLEMENT_DEPENDENT_CYTOTOXICITY	GOBP_COMPLEMENT_DEPENDENT_CYTOTOXICITY	3/316	10/10123	0.00307106	0.0324699	0.0250266	CD55/HSP90AB1/CD59	3	GOBP	Fibroblast|IL6,CCL2
GOBP_ESTROUS_CYCLE	GOBP_ESTROUS_CYCLE	GOBP_ESTROUS_CYCLE	3/316	10/10123	0.00307106	0.0324699	0.0250266	HAS2/ANXA1/CYP1B1	3	GOBP	Fibroblast|IL6,CCL2
GOBP_REGULATION_OF_PERK_MEDIATED_UNFOLDED_PROTEIN_RESPONSE	GOBP_REGULATION_OF_PERK_MEDIATED_UNFOLDED_PROTEIN_RESPONSE	GOBP_REGULATION_OF_PERK_MEDIATED_UNFOLDED_PROTEIN_RESPONSE	3/316	10/10123	0.00307106	0.0324699	0.0250266	PPP1R15B/PPP1R15A/PTPN1	3	GOBP	Fibroblast|IL6,CCL2
GOBP_RESPONSE_TO_RETINOIC_ACID	GOBP_RESPONSE_TO_RETINOIC_ACID	GOBP_RESPONSE_TO_RETINOIC_ACID	8/316	79/10123	0.00313939	0.0330828	0.025499	COL1A1/IGFBP7/ABL2/MYC/EPHA3/KLF4/GATA6/MMP2	8	GOBP	Fibroblast|IL6,CCL2
GOBP_REGULATION_OF_PROTEIN_SERINE_THREONINE_KINASE_ACTIVITY	GOBP_REGULATION_OF_PROTEIN_SERINE_THREONINE_KINASE_ACTIVITY	GOBP_REGULATION_OF_PROTEIN_SERINE_THREONINE_KINASE_ACTIVITY	18/316	282/10123	0.0032023	0.0335416	0.0258527	CDKN1A/VEGFA/RGS2/APOE/GADD45A/RGCC/THBS1/CCNL1/DDX3X/HSP90AB1/TRIB1/THY1/MAGED1/FGFR1/CAV1/SERTAD1/ADAM17/PTPN1	18	GOBP	Fibroblast|IL6,CCL2
GOBP_AMYLOID_PRECURSOR_PROTEIN_CATABOLIC_PROCESS	GOBP_AMYLOID_PRECURSOR_PROTEIN_CATABOLIC_PROCESS	GOBP_AMYLOID_PRECURSOR_PROTEIN_CATABOLIC_PROCESS	6/316	47/10123	0.00322208	0.0335416	0.0258527	APOE/CLU/RTN4/ADAM17/TMED10/PRNP	6	GOBP	Fibroblast|IL6,CCL2
GOBP_POSITIVE_REGULATION_OF_EXTRINSIC_APOPTOTIC_SIGNALING_PATHWAY	GOBP_POSITIVE_REGULATION_OF_EXTRINSIC_APOPTOTIC_SIGNALING_PATHWAY	GOBP_POSITIVE_REGULATION_OF_EXTRINSIC_APOPTOTIC_SIGNALING_PATHWAY	6/316	47/10123	0.00322208	0.0335416	0.0258527	THBS1/INHBA/SKIL/CAV1/TNFRSF12A/PEA15	6	GOBP	Fibroblast|IL6,CCL2
GOBP_POSITIVE_REGULATION_OF_INFLAMMATORY_RESPONSE	GOBP_POSITIVE_REGULATION_OF_INFLAMMATORY_RESPONSE	GOBP_POSITIVE_REGULATION_OF_INFLAMMATORY_RESPONSE	9/316	97/10123	0.00322495	0.0335416	0.0258527	IL6/IL6ST/CEBPB/CTSC/NFKBIA/NINJ1/LDLR/RPS19/HLA-E	9	GOBP	Fibroblast|IL6,CCL2
GOBP_NEGATIVE_REGULATION_OF_KINASE_ACTIVITY	GOBP_NEGATIVE_REGULATION_OF_KINASE_ACTIVITY	GOBP_NEGATIVE_REGULATION_OF_KINASE_ACTIVITY	13/316	175/10123	0.00329112	0.0341186	0.0262975	GPRC5A/CDKN1A/RGS2/APOE/ERRFI1/GADD45A/GADD45B/TRIB1/THY1/CAV1/YWHAG/HNRNPU/PTPN1	13	GOBP	Fibroblast|IL6,CCL2
GOBP_REGULATION_OF_MACROPHAGE_MIGRATION	GOBP_REGULATION_OF_MACROPHAGE_MIGRATION	GOBP_REGULATION_OF_MACROPHAGE_MIGRATION	5/316	33/10123	0.00332183	0.0342148	0.0263716	MMP14/THBS1/RARRES2/AKIRIN1/EMILIN1	5	GOBP	Fibroblast|IL6,CCL2
GOBP_TRANSFORMING_GROWTH_FACTOR_BETA_PRODUCTION	GOBP_TRANSFORMING_GROWTH_FACTOR_BETA_PRODUCTION	GOBP_TRANSFORMING_GROWTH_FACTOR_BETA_PRODUCTION	5/316	33/10123	0.00332183	0.0342148	0.0263716	COL3A1/THBS1/HSP90AB1/LTBP1/GATA6	5	GOBP	Fibroblast|IL6,CCL2
GOBP_REGULATION_OF_SYSTEM_PROCESS	GOBP_REGULATION_OF_SYSTEM_PROCESS	GOBP_REGULATION_OF_SYSTEM_PROCESS	19/316	308/10123	0.00362636	0.0367646	0.0283368	ANK2/IL6ST/RGS2/APOE/ERRFI1/LMNA/NR4A3/CTSC/ATP1A1/NR4A1/ABCC9/INHBA/PDE4D/TPM1/CAV1/PER2/IGFBP5/MMP2/FOXO3	19	GOBP	Fibroblast|IL6,CCL2
GOBP_CELLULAR_RESPONSE_TO_ABIOTIC_STIMULUS	GOBP_CELLULAR_RESPONSE_TO_ABIOTIC_STIMULUS	GOBP_CELLULAR_RESPONSE_TO_ABIOTIC_STIMULUS	16/316	241/10123	0.00364032	0.0367646	0.0283368	COL1A1/CDKN1A/ZFP36L1/MYC/ERRFI1/YBX3/BAG3/GADD45A/RHOB/NFKB1/DDX3X/SLC38A2/MFAP4/PIEZO2/MMP2/IRF1	16	GOBP	Fibroblast|IL6,CCL2
GOBP_POSITIVE_REGULATION_OF_CELL_MORPHOGENESIS_INVOLVED_IN_DIFFERENTIATION	GOBP_POSITIVE_REGULATION_OF_CELL_MORPHOGENESIS_INVOLVED_IN_DIFFERENTIATION	GOBP_POSITIVE_REGULATION_OF_CELL_MORPHOGENESIS_INVOLVED_IN_DIFFERENTIATION	7/316	64/10123	0.00365225	0.0367646	0.0283368	HAS2/RAB21/P4HB/MYADM/CALR/ARPC2/ACTR2	7	GOBP	Fibroblast|IL6,CCL2
GOBP_CELL_DEATH_IN_RESPONSE_TO_HYDROGEN_PEROXIDE	GOBP_CELL_DEATH_IN_RESPONSE_TO_HYDROGEN_PEROXIDE	GOBP_CELL_DEATH_IN_RESPONSE_TO_HYDROGEN_PEROXIDE	4/316	21/10123	0.00366149	0.0367646	0.0283368	NR4A3/NFE2L2/TXN/FOXO3	4	GOBP	Fibroblast|IL6,CCL2
GOBP_INTEGRATED_STRESS_RESPONSE_SIGNALING	GOBP_INTEGRATED_STRESS_RESPONSE_SIGNALING	GOBP_INTEGRATED_STRESS_RESPONSE_SIGNALING	4/316	21/10123	0.00366149	0.0367646	0.0283368	NFE2L2/PPP1R15B/PPP1R15A/PTPN1	4	GOBP	Fibroblast|IL6,CCL2
GOBP_PROTEIN_HYDROXYLATION	GOBP_PROTEIN_HYDROXYLATION	GOBP_PROTEIN_HYDROXYLATION	4/316	21/10123	0.00366149	0.0367646	0.0283368	P4HB/P4HA2/PLOD2/ASPH	4	GOBP	Fibroblast|IL6,CCL2
GOBP_RELAXATION_OF_MUSCLE	GOBP_RELAXATION_OF_MUSCLE	GOBP_RELAXATION_OF_MUSCLE	4/316	21/10123	0.00366149	0.0367646	0.0283368	GSN/RGS2/ATP1A1/PDE4D	4	GOBP	Fibroblast|IL6,CCL2
GOBP_RESPONSE_TO_GONADOTROPIN	GOBP_RESPONSE_TO_GONADOTROPIN	GOBP_RESPONSE_TO_GONADOTROPIN	4/316	21/10123	0.00366149	0.0367646	0.0283368	MYC/INHBA/GATA6/CYP1B1	4	GOBP	Fibroblast|IL6,CCL2
GOBP_NEGATIVE_REGULATION_OF_INFLAMMATORY_RESPONSE	GOBP_NEGATIVE_REGULATION_OF_INFLAMMATORY_RESPONSE	GOBP_NEGATIVE_REGULATION_OF_INFLAMMATORY_RESPONSE	9/316	99/10123	0.00370046	0.0370216	0.028535	ZFP36/APOE/SOCS3/NFKB1/KLF4/LDLR/RORA/RPS19/PTGIS	9	GOBP	Fibroblast|IL6,CCL2
GOBP_RESPIRATORY_SYSTEM_DEVELOPMENT	GOBP_RESPIRATORY_SYSTEM_DEVELOPMENT	GOBP_RESPIRATORY_SYSTEM_DEVELOPMENT	12/316	157/10123	0.00371028	0.0370216	0.028535	COL3A1/CRISPLD2/VEGFA/ERRFI1/MMP14/ADAMTS2/PDGFRA/PDPN/GATA6/IGFBP5/ALDH1A3/RCN3	12	GOBP	Fibroblast|IL6,CCL2
GOBP_POSITIVE_REGULATION_OF_SUBSTRATE_ADHESION_DEPENDENT_CELL_SPREADING	GOBP_POSITIVE_REGULATION_OF_SUBSTRATE_ADHESION_DEPENDENT_CELL_SPREADING	GOBP_POSITIVE_REGULATION_OF_SUBSTRATE_ADHESION_DEPENDENT_CELL_SPREADING	5/316	34/10123	0.00379683	0.0377561	0.0291011	HAS2/P4HB/MYADM/CALR/ARPC2	5	GOBP	Fibroblast|IL6,CCL2
GOBP_POSITIVE_REGULATION_OF_LEUKOCYTE_CELL_CELL_ADHESION	GOBP_POSITIVE_REGULATION_OF_LEUKOCYTE_CELL_CELL_ADHESION	GOBP_POSITIVE_REGULATION_OF_LEUKOCYTE_CELL_CELL_ADHESION	13/316	178/10123	0.00380753	0.0377561	0.0291011	IL6/CCL2/IL6ST/NR4A3/CD55/HAS2/XBP1/THY1/ANXA1/CAV1/HLA-E/SOX4/FOXO3	13	GOBP	Fibroblast|IL6,CCL2
GOBP_CELLULAR_RESPONSE_TO_EXTERNAL_STIMULUS	GOBP_CELLULAR_RESPONSE_TO_EXTERNAL_STIMULUS	GOBP_CELLULAR_RESPONSE_TO_EXTERNAL_STIMULUS	16/316	243/10123	0.00394584	0.0387662	0.0298796	COL1A1/POSTN/CDKN1A/FOSL1/BAG3/GADD45A/NFKB1/XBP1/SLC38A2/SIK1/NFE2L2/GABARAPL1/PIEZO2/NR4A2/IRF1/FOXO3	16	GOBP	Fibroblast|IL6,CCL2
GOBP_PROTEIN_LOCALIZATION_TO_NUCLEUS	GOBP_PROTEIN_LOCALIZATION_TO_NUCLEUS	GOBP_PROTEIN_LOCALIZATION_TO_NUCLEUS	16/316	243/10123	0.00394584	0.0387662	0.0298796	COL1A1/CDKN1A/BAG3/LMNA/NOLC1/HSP90AB1/NUP153/NFKBIA/TXNIP/MAGED1/KPNA4/CALR/TXN/PTTG1IP/HNRNPU/RANBP2	16	GOBP	Fibroblast|IL6,CCL2
GOBP_CELLULAR_RESPONSE_TO_UNFOLDED_PROTEIN	GOBP_CELLULAR_RESPONSE_TO_UNFOLDED_PROTEIN	GOBP_CELLULAR_RESPONSE_TO_UNFOLDED_PROTEIN	8/316	82/10123	0.00395776	0.0387662	0.0298796	BAG3/XBP1/HSPA9/NFE2L2/PPP1R15B/PPP1R15A/PTPN1/HSPB8	8	GOBP	Fibroblast|IL6,CCL2
GOBP_LIPID_HOMEOSTASIS	GOBP_LIPID_HOMEOSTASIS	GOBP_LIPID_HOMEOSTASIS	9/316	100/10123	0.00395796	0.0387662	0.0298796	APOE/DDX3X/XBP1/RTN4/LDLR/RORA/CAV1/RCN3/MED13	9	GOBP	Fibroblast|IL6,CCL2
GOBP_REGULATION_OF_CELL_SUBSTRATE_JUNCTION_ORGANIZATION	GOBP_REGULATION_OF_CELL_SUBSTRATE_JUNCTION_ORGANIZATION	GOBP_REGULATION_OF_CELL_SUBSTRATE_JUNCTION_ORGANIZATION	7/316	65/10123	0.00398624	0.0389238	0.0300011	VEGFA/EPHA3/MMP14/THBS1/ACTG1/THY1/MAP4K4	7	GOBP	Fibroblast|IL6,CCL2
GOBP_REGULATION_OF_PROTEIN_STABILITY	GOBP_REGULATION_OF_PROTEIN_STABILITY	GOBP_REGULATION_OF_PROTEIN_STABILITY	16/316	244/10123	0.00410632	0.0394422	0.0304007	ANK2/GSN/ATP1B3/PPIB/BAG3/LMNA/RAB21/CLU/HSP90AB1/RTN4/CALR/SERF2/GAPDH/ASPH/PRNP/SOX4	16	GOBP	Fibroblast|IL6,CCL2
GOBP_SKELETAL_SYSTEM_MORPHOGENESIS	GOBP_SKELETAL_SYSTEM_MORPHOGENESIS	GOBP_SKELETAL_SYSTEM_MORPHOGENESIS	12/316	159/10123	0.00411004	0.0394422	0.0304007	COL3A1/COL1A1/MGP/ARID5B/SERPINH1/MMP14/ZFAND5/TIPARP/HAS2/PDGFRA/FGFR1/MMP2	12	GOBP	Fibroblast|IL6,CCL2
GOBP_COLLAGEN_ACTIVATED_TYROSINE_KINASE_RECEPTOR_SIGNALING_PATHWAY	GOBP_COLLAGEN_ACTIVATED_TYROSINE_KINASE_RECEPTOR_SIGNALING_PATHWAY	GOBP_COLLAGEN_ACTIVATED_TYROSINE_KINASE_RECEPTOR_SIGNALING_PATHWAY	3/316	11/10123	0.00412581	0.0394422	0.0304007	COL1A1/DDR2/COL4A2	3	GOBP	Fibroblast|IL6,CCL2
GOBP_NEGATIVE_REGULATION_OF_AMYLOID_FIBRIL_FORMATION	GOBP_NEGATIVE_REGULATION_OF_AMYLOID_FIBRIL_FORMATION	GOBP_NEGATIVE_REGULATION_OF_AMYLOID_FIBRIL_FORMATION	3/316	11/10123	0.00412581	0.0394422	0.0304007	APOE/CLU/LDLR	3	GOBP	Fibroblast|IL6,CCL2
GOBP_POLYAMINE_BIOSYNTHETIC_PROCESS	GOBP_POLYAMINE_BIOSYNTHETIC_PROCESS	GOBP_POLYAMINE_BIOSYNTHETIC_PROCESS	3/316	11/10123	0.00412581	0.0394422	0.0304007	SAT1/AMD1/NNMT	3	GOBP	Fibroblast|IL6,CCL2
GOBP_REGULATION_OF_TRANSLATION_IN_RESPONSE_TO_ENDOPLASMIC_RETICULUM_STRESS	GOBP_REGULATION_OF_TRANSLATION_IN_RESPONSE_TO_ENDOPLASMIC_RETICULUM_STRESS	GOBP_REGULATION_OF_TRANSLATION_IN_RESPONSE_TO_ENDOPLASMIC_RETICULUM_STRESS	3/316	11/10123	0.00412581	0.0394422	0.0304007	DDX3X/PPP1R15B/PPP1R15A	3	GOBP	Fibroblast|IL6,CCL2
GOBP_TRANSFORMING_GROWTH_FACTOR_BETA1_PRODUCTION	GOBP_TRANSFORMING_GROWTH_FACTOR_BETA1_PRODUCTION	GOBP_TRANSFORMING_GROWTH_FACTOR_BETA1_PRODUCTION	3/316	11/10123	0.00412581	0.0394422	0.0304007	COL3A1/THBS1/GATA6	3	GOBP	Fibroblast|IL6,CCL2
GOBP_ACTIVATION_OF_IMMUNE_RESPONSE	GOBP_ACTIVATION_OF_IMMUNE_RESPONSE	GOBP_ACTIVATION_OF_IMMUNE_RESPONSE	15/316	223/10123	0.00425661	0.0405713	0.0312709	C7/A2M/CFD/NFATC2/NR4A3/RGCC/CD55/SFPQ/CLU/THY1/PDE4D/EZR/MFAP4/PRNP/CD59	15	GOBP	Fibroblast|IL6,CCL2
GOBP_CYTOKINE_MEDIATED_SIGNALING_PATHWAY	GOBP_CYTOKINE_MEDIATED_SIGNALING_PATHWAY	GOBP_CYTOKINE_MEDIATED_SIGNALING_PATHWAY	19/316	313/10123	0.00431788	0.0406761	0.0313517	IL6/CCL2/LEPR/IL6ST/PXDN/CXCL2/IL1R1/UGCG/CXCL12/P4HB/HSP90AB1/NFKBIA/CAV1/ADAM17/EIF5A/IFITM3/IRF1/PTPN1/FOXO3	19	GOBP	Fibroblast|IL6,CCL2
GOBP_POSITIVE_REGULATION_OF_G1_S_TRANSITION_OF_MITOTIC_CELL_CYCLE	GOBP_POSITIVE_REGULATION_OF_G1_S_TRANSITION_OF_MITOTIC_CELL_CYCLE	GOBP_POSITIVE_REGULATION_OF_G1_S_TRANSITION_OF_MITOTIC_CELL_CYCLE	5/316	35/10123	0.00431857	0.0406761	0.0313517	ADAMTS1/RGCC/DDX3X/ANXA1/ADAM17	5	GOBP	Fibroblast|IL6,CCL2
GOBP_POSITIVE_REGULATION_OF_WOUND_HEALING	GOBP_POSITIVE_REGULATION_OF_WOUND_HEALING	GOBP_POSITIVE_REGULATION_OF_WOUND_HEALING	5/316	35/10123	0.00431857	0.0406761	0.0313517	THBS1/XBP1/ACTG1/ANXA1/NFE2L2	5	GOBP	Fibroblast|IL6,CCL2
GOBP_REGULATION_OF_AMYLOID_PRECURSOR_PROTEIN_CATABOLIC_PROCESS	GOBP_REGULATION_OF_AMYLOID_PRECURSOR_PROTEIN_CATABOLIC_PROCESS	GOBP_REGULATION_OF_AMYLOID_PRECURSOR_PROTEIN_CATABOLIC_PROCESS	5/316	35/10123	0.00431857	0.0406761	0.0313517	APOE/CLU/RTN4/TMED10/PRNP	5	GOBP	Fibroblast|IL6,CCL2
GOBP_ACTIN_MEDIATED_CELL_CONTRACTION	GOBP_ACTIN_MEDIATED_CELL_CONTRACTION	GOBP_ACTIN_MEDIATED_CELL_CONTRACTION	7/316	66/10123	0.0043429	0.0407685	0.0314229	ANK2/GSN/ATP1A1/PDPN/PDE4D/TPM1/CAV1	7	GOBP	Fibroblast|IL6,CCL2
GOBP_POSITIVE_REGULATION_OF_MACROPHAGE_MIGRATION	GOBP_POSITIVE_REGULATION_OF_MACROPHAGE_MIGRATION	GOBP_POSITIVE_REGULATION_OF_MACROPHAGE_MIGRATION	4/316	22/10123	0.00436668	0.0407685	0.0314229	MMP14/THBS1/RARRES2/AKIRIN1	4	GOBP	Fibroblast|IL6,CCL2
GOBP_VASCULAR_ASSOCIATED_SMOOTH_MUSCLE_CELL_DIFFERENTIATION	GOBP_VASCULAR_ASSOCIATED_SMOOTH_MUSCLE_CELL_DIFFERENTIATION	GOBP_VASCULAR_ASSOCIATED_SMOOTH_MUSCLE_CELL_DIFFERENTIATION	4/316	22/10123	0.00436668	0.0407685	0.0314229	VEGFA/NFATC2/SOD2/GATA6	4	GOBP	Fibroblast|IL6,CCL2
GOBP_POSITIVE_REGULATION_OF_INTRINSIC_APOPTOTIC_SIGNALING_PATHWAY	GOBP_POSITIVE_REGULATION_OF_INTRINSIC_APOPTOTIC_SIGNALING_PATHWAY	GOBP_POSITIVE_REGULATION_OF_INTRINSIC_APOPTOTIC_SIGNALING_PATHWAY	6/316	50/10123	0.0044106	0.0410584	0.0316464	MYC/MCL1/SFPQ/SKIL/CAV1/EIF5A	6	GOBP	Fibroblast|IL6,CCL2
GOBP_CARDIOCYTE_DIFFERENTIATION	GOBP_CARDIOCYTE_DIFFERENTIATION	GOBP_CARDIOCYTE_DIFFERENTIATION	9/316	102/10123	0.00451493	0.041786	0.0322072	VEGFA/KDM6B/RGS2/LMNA/PDGFRA/SIK1/GATA6/CALR/HNRNPU	9	GOBP	Fibroblast|IL6,CCL2
GOBP_HEPATICOBILIARY_SYSTEM_DEVELOPMENT	GOBP_HEPATICOBILIARY_SYSTEM_DEVELOPMENT	GOBP_HEPATICOBILIARY_SYSTEM_DEVELOPMENT	9/316	102/10123	0.00451493	0.041786	0.0322072	IL6/ARID5B/MYC/CEBPB/SOD2/XBP1/ANXA1/GATA6/SRSF5	9	GOBP	Fibroblast|IL6,CCL2
GOBP_EMBRYONIC_MORPHOGENESIS	GOBP_EMBRYONIC_MORPHOGENESIS	GOBP_EMBRYONIC_MORPHOGENESIS	23/316	409/10123	0.00457831	0.0422501	0.0325649	COL5A2/COL5A1/KDM6B/ZFP36L1/SULF1/SOCS3/NR4A3/COL6A1/FBN1/MMP14/COL12A1/RPS6/KLF4/PDGFRA/INHBA/MYADM/GATA6/TXNRD1/ITGB5/MMP2/ALDH1A3/SOX4/COL4A2	23	GOBP	Fibroblast|IL6,CCL2
GOBP_NEGATIVE_REGULATION_OF_PROTEOLYSIS	GOBP_NEGATIVE_REGULATION_OF_PROTEOLYSIS	GOBP_NEGATIVE_REGULATION_OF_PROTEOLYSIS	14/316	204/10123	0.00475332	0.0436131	0.0336155	A2M/VEGFA/COL6A3/SERPINH1/THBS1/PLAUR/DDX3X/NR4A1/KLF4/HSP90AB1/CTSB/GAPDH/TMED10/PRNP	14	GOBP	Fibroblast|IL6,CCL2
GOBP_NEGATIVE_REGULATION_OF_TRANSFERASE_ACTIVITY	GOBP_NEGATIVE_REGULATION_OF_TRANSFERASE_ACTIVITY	GOBP_NEGATIVE_REGULATION_OF_TRANSFERASE_ACTIVITY	14/316	204/10123	0.00475332	0.0436131	0.0336155	GPRC5A/ZFP36/CDKN1A/RGS2/APOE/ERRFI1/GADD45A/GADD45B/TRIB1/THY1/CAV1/YWHAG/HNRNPU/PTPN1	14	GOBP	Fibroblast|IL6,CCL2
GOBP_CELL_CYCLE_G1_S_PHASE_TRANSITION	GOBP_CELL_CYCLE_G1_S_PHASE_TRANSITION	GOBP_CELL_CYCLE_G1_S_PHASE_TRANSITION	13/316	183/10123	0.0048128	0.0440323	0.0339385	CCL2/CDKN1A/MYC/ADAMTS1/RGCC/FHL1/DDX3X/RPS6/KLF4/ID4/ANXA1/INHBA/ADAM17	13	GOBP	Fibroblast|IL6,CCL2
GOBP_MONOCYTE_CHEMOTAXIS	GOBP_MONOCYTE_CHEMOTAXIS	GOBP_MONOCYTE_CHEMOTAXIS	5/316	36/10123	0.00488947	0.0443525	0.0341853	IL6/CCL2/CXCL12/ANXA1/RPS19	5	GOBP	Fibroblast|IL6,CCL2
GOBP_NEGATIVE_REGULATION_OF_RESPONSE_TO_ENDOPLASMIC_RETICULUM_STRESS	GOBP_NEGATIVE_REGULATION_OF_RESPONSE_TO_ENDOPLASMIC_RETICULUM_STRESS	GOBP_NEGATIVE_REGULATION_OF_RESPONSE_TO_ENDOPLASMIC_RETICULUM_STRESS	5/316	36/10123	0.00488947	0.0443525	0.0341853	XBP1/CLU/PPP1R15B/PPP1R15A/PTPN1	5	GOBP	Fibroblast|IL6,CCL2
GOBP_POSITIVE_REGULATION_OF_T_CELL_MEDIATED_IMMUNITY	GOBP_POSITIVE_REGULATION_OF_T_CELL_MEDIATED_IMMUNITY	GOBP_POSITIVE_REGULATION_OF_T_CELL_MEDIATED_IMMUNITY	5/316	36/10123	0.00488947	0.0443525	0.0341853	IL6/IL1R1/CD55/HLA-B/HLA-E	5	GOBP	Fibroblast|IL6,CCL2
GOBP_POSITIVE_REGULATION_OF_PROTEIN_KINASE_B_SIGNALING	GOBP_POSITIVE_REGULATION_OF_PROTEIN_KINASE_B_SIGNALING	GOBP_POSITIVE_REGULATION_OF_PROTEIN_KINASE_B_SIGNALING	8/316	85/10123	0.00493182	0.0446099	0.0343838	THBS1/H19/HSP90AB1/RTN4/FGFR1/TXN/IGFBP5/MTDH	8	GOBP	Fibroblast|IL6,CCL2
GOBP_NEGATIVE_REGULATION_OF_PROTEIN_MODIFICATION_PROCESS	GOBP_NEGATIVE_REGULATION_OF_PROTEIN_MODIFICATION_PROCESS	GOBP_NEGATIVE_REGULATION_OF_PROTEIN_MODIFICATION_PROCESS	22/316	388/10123	0.00500085	0.0451065	0.0347665	GPRC5A/CDKN1A/FBLN1/RGS2/APOE/ERRFI1/SOCS3/GADD45A/GADD45B/TRIB1/THY1/PDE4D/MYADM/PPP1R15B/PPP1R15A/CAV1/PER2/YWHAG/EMILIN1/PRNP/SOX4/PTPN1	22	GOBP	Fibroblast|IL6,CCL2
GOBP_EXTRINSIC_APOPTOTIC_SIGNALING_PATHWAY	GOBP_EXTRINSIC_APOPTOTIC_SIGNALING_PATHWAY	GOBP_EXTRINSIC_APOPTOTIC_SIGNALING_PATHWAY	13/316	184/10123	0.00503739	0.0453081	0.0349219	MCL1/BAG3/LMNA/ICAM1/THBS1/DDX3X/INHBA/SKIL/FGFR1/CAV1/TNFRSF12A/FOXO3/PEA15	13	GOBP	Fibroblast|IL6,CCL2
GOBP_BIOLOGICAL_PROCESS_INVOLVED_IN_INTERACTION_WITH_HOST	GOBP_BIOLOGICAL_PROCESS_INVOLVED_IN_INTERACTION_WITH_HOST	GOBP_BIOLOGICAL_PROCESS_INVOLVED_IN_INTERACTION_WITH_HOST	11/316	143/10123	0.00511658	0.0454959	0.0350666	GSN/ICAM1/CD55/P4HB/CTSB/NUP153/LDLR/CAV1/CTSL/ITGB5/IFITM3	11	GOBP	Fibroblast|IL6,CCL2
GOBP_REGULATION_OF_CYCLIN_DEPENDENT_PROTEIN_KINASE_ACTIVITY	GOBP_REGULATION_OF_CYCLIN_DEPENDENT_PROTEIN_KINASE_ACTIVITY	GOBP_REGULATION_OF_CYCLIN_DEPENDENT_PROTEIN_KINASE_ACTIVITY	7/316	68/10123	0.005128	0.0454959	0.0350666	CDKN1A/GADD45A/RGCC/CCNL1/HSP90AB1/SERTAD1/ADAM17	7	GOBP	Fibroblast|IL6,CCL2
GOBP_ENDOTHELIAL_CELL_CHEMOTAXIS	GOBP_ENDOTHELIAL_CELL_CHEMOTAXIS	GOBP_ENDOTHELIAL_CELL_CHEMOTAXIS	4/316	23/10123	0.005158	0.0454959	0.0350666	VEGFA/THBS1/NR4A1/FGFR1	4	GOBP	Fibroblast|IL6,CCL2
GOBP_MYELOID_CELL_APOPTOTIC_PROCESS	GOBP_MYELOID_CELL_APOPTOTIC_PROCESS	GOBP_MYELOID_CELL_APOPTOTIC_PROCESS	4/316	23/10123	0.005158	0.0454959	0.0350666	IL6/ANXA1/CTSL/ADAM17	4	GOBP	Fibroblast|IL6,CCL2
GOBP_NEGATIVE_REGULATION_OF_MUSCLE_HYPERTROPHY	GOBP_NEGATIVE_REGULATION_OF_MUSCLE_HYPERTROPHY	GOBP_NEGATIVE_REGULATION_OF_MUSCLE_HYPERTROPHY	4/316	23/10123	0.005158	0.0454959	0.0350666	RGS2/ERRFI1/LMNA/IGFBP5	4	GOBP	Fibroblast|IL6,CCL2
GOBP_REGULATION_OF_CYTOPLASMIC_TRANSLATION	GOBP_REGULATION_OF_CYTOPLASMIC_TRANSLATION	GOBP_REGULATION_OF_CYTOPLASMIC_TRANSLATION	4/316	23/10123	0.005158	0.0454959	0.0350666	YBX3/PKM/RPL13A/HNRNPU	4	GOBP	Fibroblast|IL6,CCL2
GOBP_REGULATION_OF_HUMORAL_IMMUNE_RESPONSE	GOBP_REGULATION_OF_HUMORAL_IMMUNE_RESPONSE	GOBP_REGULATION_OF_HUMORAL_IMMUNE_RESPONSE	4/316	23/10123	0.005158	0.0454959	0.0350666	A2M/CD55/GATA6/CD59	4	GOBP	Fibroblast|IL6,CCL2
GOBP_REGULATION_OF_RESPONSE_TO_BIOTIC_STIMULUS	GOBP_REGULATION_OF_RESPONSE_TO_BIOTIC_STIMULUS	GOBP_REGULATION_OF_RESPONSE_TO_BIOTIC_STIMULUS	16/316	250/10123	0.00518553	0.0456127	0.0351566	A2M/APOE/FGL2/CD55/HLA-B/SFPQ/HSP90AB1/TRIB1/NFE2L2/GATA6/HTRA1/RPS19/HLA-E/EMILIN1/IRF1/PTPN1	16	GOBP	Fibroblast|IL6,CCL2
GOBP_REGULATION_OF_MIRNA_TRANSCRIPTION	GOBP_REGULATION_OF_MIRNA_TRANSCRIPTION	GOBP_REGULATION_OF_MIRNA_TRANSCRIPTION	6/316	52/10123	0.00536479	0.0456449	0.0351815	MYC/FOSL1/DDX5/KLF4/GATA6/FOXO3	6	GOBP	Fibroblast|IL6,CCL2
GOBP_REGULATION_OF_STEM_CELL_DIFFERENTIATION	GOBP_REGULATION_OF_STEM_CELL_DIFFERENTIATION	GOBP_REGULATION_OF_STEM_CELL_DIFFERENTIATION	6/316	52/10123	0.00536479	0.0456449	0.0351815	HSPA9/PDGFRA/NFE2L2/GATA6/HNRNPU/ZFP36L2	6	GOBP	Fibroblast|IL6,CCL2
GOBP_STEROL_HOMEOSTASIS	GOBP_STEROL_HOMEOSTASIS	GOBP_STEROL_HOMEOSTASIS	6/316	52/10123	0.00536479	0.0456449	0.0351815	APOE/XBP1/LDLR/RORA/CAV1/MED13	6	GOBP	Fibroblast|IL6,CCL2
GOBP_3_UTR_MEDIATED_MRNA_DESTABILIZATION	GOBP_3_UTR_MEDIATED_MRNA_DESTABILIZATION	GOBP_3_UTR_MEDIATED_MRNA_DESTABILIZATION	3/316	12/10123	0.00537504	0.0456449	0.0351815	ZFP36/ZFP36L1/ZFP36L2	3	GOBP	Fibroblast|IL6,CCL2
GOBP_G_PROTEIN_COUPLED_RECEPTOR_SIGNALING_PATHWAY_INVOLVED_IN_HEART_PROCESS	GOBP_G_PROTEIN_COUPLED_RECEPTOR_SIGNALING_PATHWAY_INVOLVED_IN_HEART_PROCESS	GOBP_G_PROTEIN_COUPLED_RECEPTOR_SIGNALING_PATHWAY_INVOLVED_IN_HEART_PROCESS	3/316	12/10123	0.00537504	0.0456449	0.0351815	RGS2/PDE4D/CAV1	3	GOBP	Fibroblast|IL6,CCL2
GOBP_NEGATIVE_REGULATION_OF_ENDOPLASMIC_RETICULUM_UNFOLDED_PROTEIN_RESPONSE	GOBP_NEGATIVE_REGULATION_OF_ENDOPLASMIC_RETICULUM_UNFOLDED_PROTEIN_RESPONSE	GOBP_NEGATIVE_REGULATION_OF_ENDOPLASMIC_RETICULUM_UNFOLDED_PROTEIN_RESPONSE	3/316	12/10123	0.00537504	0.0456449	0.0351815	PPP1R15B/PPP1R15A/PTPN1	3	GOBP	Fibroblast|IL6,CCL2
GOBP_NEGATIVE_REGULATION_OF_OXIDOREDUCTASE_ACTIVITY	GOBP_NEGATIVE_REGULATION_OF_OXIDOREDUCTASE_ACTIVITY	GOBP_NEGATIVE_REGULATION_OF_OXIDOREDUCTASE_ACTIVITY	3/316	12/10123	0.00537504	0.0456449	0.0351815	H19/NFKB1/CAV1	3	GOBP	Fibroblast|IL6,CCL2
GOBP_POSITIVE_REGULATION_OF_CYTOPLASMIC_TRANSLATION	GOBP_POSITIVE_REGULATION_OF_CYTOPLASMIC_TRANSLATION	GOBP_POSITIVE_REGULATION_OF_CYTOPLASMIC_TRANSLATION	3/316	12/10123	0.00537504	0.0456449	0.0351815	YBX3/PKM/HNRNPU	3	GOBP	Fibroblast|IL6,CCL2
GOBP_POSITIVE_REGULATION_OF_NUCLEAR_TRANSCRIBED_MRNA_CATABOLIC_PROCESS_DEADENYLATION_DEPENDENT_DECAY	GOBP_POSITIVE_REGULATION_OF_NUCLEAR_TRANSCRIBED_MRNA_CATABOLIC_PROCESS_DEADENYLATION_DEPENDENT_DECAY	GOBP_POSITIVE_REGULATION_OF_NUCLEAR_TRANSCRIBED_MRNA_CATABOLIC_PROCESS_DEADENYLATION_DEPENDENT_DECAY	3/316	12/10123	0.00537504	0.0456449	0.0351815	ZFP36/ZFP36L1/ZFP36L2	3	GOBP	Fibroblast|IL6,CCL2
GOBP_POSITIVE_REGULATION_OF_REACTIVE_OXYGEN_SPECIES_BIOSYNTHETIC_PROCESS	GOBP_POSITIVE_REGULATION_OF_REACTIVE_OXYGEN_SPECIES_BIOSYNTHETIC_PROCESS	GOBP_POSITIVE_REGULATION_OF_REACTIVE_OXYGEN_SPECIES_BIOSYNTHETIC_PROCESS	3/316	12/10123	0.00537504	0.0456449	0.0351815	SOD2/H19/FOXO3	3	GOBP	Fibroblast|IL6,CCL2
GOBP_REGULATION_OF_PROTEIN_KINASE_C_SIGNALING	GOBP_REGULATION_OF_PROTEIN_KINASE_C_SIGNALING	GOBP_REGULATION_OF_PROTEIN_KINASE_C_SIGNALING	3/316	12/10123	0.00537504	0.0456449	0.0351815	VEGFA/AKAP12/MYADM	3	GOBP	Fibroblast|IL6,CCL2
GOBP_RESPONSE_TO_IMMOBILIZATION_STRESS	GOBP_RESPONSE_TO_IMMOBILIZATION_STRESS	GOBP_RESPONSE_TO_IMMOBILIZATION_STRESS	3/316	12/10123	0.00537504	0.0456449	0.0351815	SOD2/ACTR2/FOXO3	3	GOBP	Fibroblast|IL6,CCL2
GOBP_RESPONSE_TO_LEPTIN	GOBP_RESPONSE_TO_LEPTIN	GOBP_RESPONSE_TO_LEPTIN	3/316	12/10123	0.00537504	0.0456449	0.0351815	LEPR/NR4A3/UGCG	3	GOBP	Fibroblast|IL6,CCL2
GOBP_PLACENTA_DEVELOPMENT	GOBP_PLACENTA_DEVELOPMENT	GOBP_PLACENTA_DEVELOPMENT	9/316	105/10123	0.00546277	0.0462669	0.0356609	ZFP36L1/CEBPB/FOSL1/SOCS3/RPS6/HSP90AB1/CTSB/JUNB/HTRA1	9	GOBP	Fibroblast|IL6,CCL2
GOBP_TISSUE_MORPHOGENESIS	GOBP_TISSUE_MORPHOGENESIS	GOBP_TISSUE_MORPHOGENESIS	24/316	440/10123	0.00555777	0.0468282	0.0360935	COL3A1/COL5A1/VEGFA/KDM6B/MYC/SULF1/SOCS3/MMP14/RHOB/TGM2/KLF4/PDPN/ID4/ACTG1/INHBA/EZR/MAGED1/TPM1/TXNRD1/IGFBP5/ADAM17/MMP2/ALDH1A3/SOX4	24	GOBP	Fibroblast|IL6,CCL2
GOBP_POSITIVE_REGULATION_OF_SMOOTH_MUSCLE_CELL_PROLIFERATION	GOBP_POSITIVE_REGULATION_OF_SMOOTH_MUSCLE_CELL_PROLIFERATION	GOBP_POSITIVE_REGULATION_OF_SMOOTH_MUSCLE_CELL_PROLIFERATION	7/316	69/10123	0.00555837	0.0468282	0.0360935	IL6/MYC/ADAMTS1/NR4A3/THBS1/IGFBP5/MMP2	7	GOBP	Fibroblast|IL6,CCL2
GOBP_REGULATION_OF_ACTIN_FILAMENT_BASED_PROCESS	GOBP_REGULATION_OF_ACTIN_FILAMENT_BASED_PROCESS	GOBP_REGULATION_OF_ACTIN_FILAMENT_BASED_PROCESS	18/316	298/10123	0.00568803	0.0477944	0.0368383	ABL2/ANK2/GSN/SPTBN1/EPHA3/RGCC/RHOB/CXCL12/PDGFRA/PDPN/ACTG1/PDE4D/MYADM/EZR/RND3/TPM1/CAV1/ARPC2	18	GOBP	Fibroblast|IL6,CCL2
GOBP_REGULATION_OF_REACTIVE_OXYGEN_SPECIES_METABOLIC_PROCESS	GOBP_REGULATION_OF_REACTIVE_OXYGEN_SPECIES_METABOLIC_PROCESS	GOBP_REGULATION_OF_REACTIVE_OXYGEN_SPECIES_METABOLIC_PROCESS	9/316	106/10123	0.00581073	0.0486972	0.0375341	CDKN1A/GADD45A/SOD2/THBS1/H19/NFE2L2/FBLN5/CYP1B1/FOXO3	9	GOBP	Fibroblast|IL6,CCL2
GOBP_POSITIVE_REGULATION_OF_OSTEOBLAST_DIFFERENTIATION	GOBP_POSITIVE_REGULATION_OF_OSTEOBLAST_DIFFERENTIATION	GOBP_POSITIVE_REGULATION_OF_OSTEOBLAST_DIFFERENTIATION	6/316	53/10123	0.00589479	0.0492724	0.0379774	IL6/CEBPD/IL6ST/CEBPB/JUND/DDR2	6	GOBP	Fibroblast|IL6,CCL2
GOBP_REGULATION_OF_RESPONSE_TO_ENDOPLASMIC_RETICULUM_STRESS	GOBP_REGULATION_OF_RESPONSE_TO_ENDOPLASMIC_RETICULUM_STRESS	GOBP_REGULATION_OF_RESPONSE_TO_ENDOPLASMIC_RETICULUM_STRESS	7/316	70/10123	0.00601524	0.0498331	0.0384096	XBP1/CLU/NFE2L2/PPP1R15B/PPP1R15A/CAV1/PTPN1	7	GOBP	Fibroblast|IL6,CCL2
GOBP_LIVER_REGENERATION	GOBP_LIVER_REGENERATION	GOBP_LIVER_REGENERATION	4/316	24/10123	0.00603991	0.0498331	0.0384096	IL6/MYC/CEBPB/SRSF5	4	GOBP	Fibroblast|IL6,CCL2
GOBP_NEGATIVE_REGULATION_OF_PROTEIN_TYROSINE_KINASE_ACTIVITY	GOBP_NEGATIVE_REGULATION_OF_PROTEIN_TYROSINE_KINASE_ACTIVITY	GOBP_NEGATIVE_REGULATION_OF_PROTEIN_TYROSINE_KINASE_ACTIVITY	4/316	24/10123	0.00603991	0.0498331	0.0384096	GPRC5A/ERRFI1/THY1/CAV1	4	GOBP	Fibroblast|IL6,CCL2
GOBP_POSITIVE_REGULATION_OF_TOLL_LIKE_RECEPTOR_SIGNALING_PATHWAY	GOBP_POSITIVE_REGULATION_OF_TOLL_LIKE_RECEPTOR_SIGNALING_PATHWAY	GOBP_POSITIVE_REGULATION_OF_TOLL_LIKE_RECEPTOR_SIGNALING_PATHWAY	4/316	24/10123	0.00603991	0.0498331	0.0384096	DDX3X/RTN4/NINJ1/CAV1	4	GOBP	Fibroblast|IL6,CCL2
GOBP_REGULATION_OF_HOMOTYPIC_CELL_CELL_ADHESION	GOBP_REGULATION_OF_HOMOTYPIC_CELL_CELL_ADHESION	GOBP_REGULATION_OF_HOMOTYPIC_CELL_CELL_ADHESION	4/316	24/10123	0.00603991	0.0498331	0.0384096	IL6/IL6ST/PLAUR/PDPN	4	GOBP	Fibroblast|IL6,CCL2
KEGG_ECM_RECEPTOR_INTERACTION	KEGG_ECM_RECEPTOR_INTERACTION	KEGG_ECM_RECEPTOR_INTERACTION	13/133	67/3354	1.35454e-06	0.000165254	0.00015399	COL3A1/COL1A2/COL1A1/COL5A2/COL5A1/COL6A1/COL6A3/LAMA2/THBS1/LAMA4/ITGB5/THBS2/COL4A2	13	KEGG	Fibroblast|IL6,CCL2
KEGG_PATHOGENIC_ESCHERICHIA_COLI_INFECTION	KEGG_PATHOGENIC_ESCHERICHIA_COLI_INFECTION	KEGG_PATHOGENIC_ESCHERICHIA_COLI_INFECTION	8/133	44/3354	0.000262496	0.0116365	0.0108433	TUBA1C/ACTG1/EZR/TUBB6/NCL/TUBB/ARPC2/TUBB4B	8	KEGG	Fibroblast|IL6,CCL2
KEGG_FOCAL_ADHESION	KEGG_FOCAL_ADHESION	KEGG_FOCAL_ADHESION	17/133	169/3354	0.000286143	0.0116365	0.0108433	COL3A1/COL1A2/COL1A1/COL5A2/COL5A1/VEGFA/COL6A1/COL6A3/LAMA2/THBS1/PDGFRA/ACTG1/LAMA4/CAV1/ITGB5/THBS2/COL4A2	17	KEGG	Fibroblast|IL6,CCL2
KEGG_VIRAL_MYOCARDITIS	KEGG_VIRAL_MYOCARDITIS	KEGG_VIRAL_MYOCARDITIS	8/133	51/3354	0.000746089	0.0227557	0.0212046	ABL2/ICAM1/LAMA2/CD55/HLA-B/ACTG1/CAV1/HLA-E	8	KEGG	Fibroblast|IL6,CCL2
GOMF_EXTRACELLULAR_MATRIX_STRUCTURAL_CONSTITUENT	GOMF_EXTRACELLULAR_MATRIX_STRUCTURAL_CONSTITUENT	GOMF_EXTRACELLULAR_MATRIX_STRUCTURAL_CONSTITUENT	32/296	119/9522	9.89078e-22	4.7179e-19	4.05001e-19	COL3A1/COL1A2/COL1A1/MGP/POSTN/COL5A2/IGFBP7/MXRA5/COL5A1/SPARC/LTBP4/FBLN1/PXDN/COL6A1/COL6A3/FBN1/LAMA2/THBS1/PCOLCE/FGL2/VCAN/COL12A1/PRELP/LTBP1/LTBP2/MFAP4/OGN/LAMA4/THBS2/EMILIN1/FBLN5/COL4A2	32	GOMF	Fibroblast|IL6,CCL2
GOMF_STRUCTURAL_MOLECULE_ACTIVITY	GOMF_STRUCTURAL_MOLECULE_ACTIVITY	GOMF_STRUCTURAL_MOLECULE_ACTIVITY	53/296	447/9522	1.01929e-17	2.43101e-15	2.08686e-15	COL3A1/COL1A2/COL1A1/MGP/POSTN/COL5A2/IGFBP7/MXRA5/COL5A1/ANK2/SPARC/SPTBN1/LTBP4/FBLN1/APOE/PXDN/COL6A1/COL6A3/FBN1/LAMA2/THBS1/PCOLCE/FGL2/TUBA1C/VCAN/COL12A1/RPS6/RPLP0/ACTG1/NUP153/PRELP/LTBP1/LTBP2/MFAP4/OGN/TUBB6/LAMA4/RPL19/TPM1/RPL3/RPS19/TUBB/ASPH/ARPC2/THBS2/TUBB4B/RPL13A/EMILIN1/RPL27A/FBLN5/COL4A2/ACTR2/RPS2	53	GOMF	Fibroblast|IL6,CCL2
GOMF_GROWTH_FACTOR_BINDING	GOMF_GROWTH_FACTOR_BINDING	GOMF_GROWTH_FACTOR_BINDING	21/296	99/9522	1.97285e-12	3.13683e-10	2.69277e-10	COL3A1/COL1A2/COL1A1/A2M/IGFBP7/COL5A1/LTBP4/IL6ST/PXDN/COL6A1/IL1R1/THBS1/VASN/PDGFRA/LTBP1/LTBP2/FGFR1/HTRA1/RPS19/IGFBP5/RPS2	21	GOMF	Fibroblast|IL6,CCL2
GOMF_CELL_ADHESION_MOLECULE_BINDING	GOMF_CELL_ADHESION_MOLECULE_BINDING	GOMF_CELL_ADHESION_MOLECULE_BINDING	42/296	437/9522	4.36799e-11	5.20883e-09	4.47145e-09	COL3A1/POSTN/GPRC5A/COL5A1/SPTBN1/LTBP4/FBLN1/EIF5/BAG3/ICAM1/FBN1/MMP14/THBS1/VASN/FAP/DDX3X/CXCL12/P4HB/HDLBP/ZC3HAV1/HSP90AB1/LDHA/RTN4/THY1/ANXA1/ESYT2/MYO1B/ECM2/EZR/NINJ1/CALR/USO1/CDH11/ADAM17/TAGLN2/ITGB5/CALD1/PKM/EMILIN1/FBLN5/PTPN1/RPS2	42	GOMF	Fibroblast|IL6,CCL2
GOMF_INTEGRIN_BINDING	GOMF_INTEGRIN_BINDING	GOMF_INTEGRIN_BINDING	18/296	121/9522	3.10658e-08	2.96368e-06	2.54413e-06	COL3A1/COL5A1/LTBP4/FBLN1/ICAM1/FBN1/MMP14/THBS1/FAP/CXCL12/P4HB/THY1/ECM2/CALR/ADAM17/ITGB5/EMILIN1/FBLN5	18	GOMF	Fibroblast|IL6,CCL2
GOMF_GLYCOSAMINOGLYCAN_BINDING	GOMF_GLYCOSAMINOGLYCAN_BINDING	GOMF_GLYCOSAMINOGLYCAN_BINDING	19/296	139/9522	5.21741e-08	4.14784e-06	3.56065e-06	POSTN/CRISPLD2/COL5A1/SULF2/VEGFA/LTBP4/APOE/SULF1/ADAMTS1/FBN1/THBS1/PCOLCE/VCAN/PRELP/ECM2/LTBP2/FGFR1/THBS2/PRNP	19	GOMF	Fibroblast|IL6,CCL2
GOMF_COLLAGEN_BINDING	GOMF_COLLAGEN_BINDING	GOMF_COLLAGEN_BINDING	12/296	56/9522	1.06999e-07	7.29119e-06	6.25902e-06	SPARCL1/SPARC/PPIB/COL6A1/SERPINH1/THBS1/PCOLCE/CTSB/CTSK/ECM2/CTSL/DDR2	12	GOMF	Fibroblast|IL6,CCL2
GOMF_EXTRACELLULAR_MATRIX_STRUCTURAL_CONSTITUENT_CONFERRING_TENSILE_STRENGTH	GOMF_EXTRACELLULAR_MATRIX_STRUCTURAL_CONSTITUENT_CONFERRING_TENSILE_STRENGTH	GOMF_EXTRACELLULAR_MATRIX_STRUCTURAL_CONSTITUENT_CONFERRING_TENSILE_STRENGTH	9/296	32/9522	3.58863e-07	2.13972e-05	1.83681e-05	COL3A1/COL1A2/COL1A1/COL5A2/COL5A1/COL6A1/COL6A3/COL12A1/COL4A2	9	GOMF	Fibroblast|IL6,CCL2
GOMF_CALCIUM_ION_BINDING	GOMF_CALCIUM_ION_BINDING	GOMF_CALCIUM_ION_BINDING	30/296	373/9522	1.58877e-06	8.42048e-05	7.22844e-05	MGP/SPARCL1/SULF2/SPARC/GSN/LTBP4/FBLN1/SULF1/FBN1/THBS1/TGM2/VCAN/HSP90B1/ANXA1/ESYT2/LTBP1/LTBP2/CALU/LDLR/CALR/CANX/CDH11/SDF4/ASPH/CCDC47/THBS2/PRNP/ANXA11/FBLN5/RCN3	30	GOMF	Fibroblast|IL6,CCL2
GOMF_HEPARIN_BINDING	GOMF_HEPARIN_BINDING	GOMF_HEPARIN_BINDING	14/296	101/9522	2.60522e-06	0.000124269	0.000106677	POSTN/CRISPLD2/COL5A1/VEGFA/APOE/ADAMTS1/FBN1/THBS1/PCOLCE/PRELP/ECM2/LTBP2/FGFR1/THBS2	14	GOMF	Fibroblast|IL6,CCL2
GOMF_STRUCTURAL_CONSTITUENT_OF_CYTOSKELETON	GOMF_STRUCTURAL_CONSTITUENT_OF_CYTOSKELETON	GOMF_STRUCTURAL_CONSTITUENT_OF_CYTOSKELETON	10/296	56/9522	7.25704e-06	0.000308423	0.000264761	ANK2/SPTBN1/TUBA1C/ACTG1/TUBB6/TPM1/TUBB/ARPC2/TUBB4B/ACTR2	10	GOMF	Fibroblast|IL6,CCL2
GOMF_FIBRONECTIN_BINDING	GOMF_FIBRONECTIN_BINDING	GOMF_FIBRONECTIN_BINDING	7/296	25/9522	7.75907e-06	0.000308423	0.000264761	VEGFA/FBLN1/THBS1/CTSK/IGFBP5/CTSL/MMP2	7	GOMF	Fibroblast|IL6,CCL2
GOMF_GLUCOCORTICOID_RECEPTOR_BINDING	GOMF_GLUCOCORTICOID_RECEPTOR_BINDING	GOMF_GLUCOCORTICOID_RECEPTOR_BINDING	5/296	9522-12-01	1.85756e-05	0.000681583	0.000585095	CEBPB/TACC1/NR4A3/NR4A1/NR4A2	5	GOMF	Fibroblast|IL6,CCL2
GOMF_CADHERIN_BINDING	GOMF_CADHERIN_BINDING	GOMF_CADHERIN_BINDING	22/296	272/9522	3.80244e-05	0.00129555	0.00111214	GPRC5A/SPTBN1/EIF5/BAG3/VASN/DDX3X/HDLBP/ZC3HAV1/HSP90AB1/LDHA/RTN4/ANXA1/ESYT2/MYO1B/EZR/USO1/CDH11/TAGLN2/CALD1/PKM/PTPN1/RPS2	22	GOMF	Fibroblast|IL6,CCL2
GOMF_DNA_BINDING_TRANSCRIPTION_ACTIVATOR_ACTIVITY	GOMF_DNA_BINDING_TRANSCRIPTION_ACTIVATOR_ACTIVITY	GOMF_DNA_BINDING_TRANSCRIPTION_ACTIVATOR_ACTIVITY	22/296	275/9522	4.49198e-05	0.00142845	0.00122623	FOSB/CEBPD/MYC/REL/NFATC2/CEBPB/FOSL1/MAFF/NR4A3/LITAF/NFKB1/NR4A1/KLF4/JUNB/JUND/NFE2L2/NFIA/FOSL2/NR4A2/SOX4/IRF1/FOXO3	22	GOMF	Fibroblast|IL6,CCL2
GOMF_PEPTIDE_BINDING	GOMF_PEPTIDE_BINDING	GOMF_PEPTIDE_BINDING	18/296	201/9522	5.25282e-05	0.001566	0.00134431	LEPR/APOE/PPIB/NOLC1/HLA-B/CLU/HSP90AB1/NUP153/NFKBIA/INHBA/ITM2B/KPNA4/LDLR/CALR/AP2M1/HLA-E/RANBP2/PRNP	18	GOMF	Fibroblast|IL6,CCL2
GOMF_PROTEOGLYCAN_BINDING	GOMF_PROTEOGLYCAN_BINDING	GOMF_PROTEOGLYCAN_BINDING	6/296	26/9522	0.000116749	0.00327584	0.0028121	COL5A1/APOE/THBS1/CTSB/CTSK/CTSL	6	GOMF	Fibroblast|IL6,CCL2
GOMF_CYTOKINE_BINDING	GOMF_CYTOKINE_BINDING	GOMF_CYTOKINE_BINDING	11/296	92/9522	0.000124333	0.00329482	0.00282839	A2M/ZFP36/LEPR/LTBP4/IL6ST/PXDN/IL1R1/THBS1/VASN/PDPN/LTBP1	11	GOMF	Fibroblast|IL6,CCL2
GOMF_UNFOLDED_PROTEIN_BINDING	GOMF_UNFOLDED_PROTEIN_BINDING	GOMF_UNFOLDED_PROTEIN_BINDING	10/296	96/9522	0.00076862	0.0188406	0.0161735	PPIB/SERPINH1/CLU/HSPA9/HSP90AB1/HSP90B1/CALR/CANX/LMAN1/TUBB4B	10	GOMF	Fibroblast|IL6,CCL2
GOMF_MRNA_BINDING	GOMF_MRNA_BINDING	GOMF_MRNA_BINDING	18/296	250/9522	0.000789964	0.0188406	0.0161735	ZFP36/ZFP36L1/YBX3/DDX5/DDX3X/HDLBP/ETF1/NCL/CALR/PKM/RPL13A/HNRNPU/ZFP36L2/PABPC4/HNRNPAB/SRSF5/SRRM2/RPS2	18	GOMF	Fibroblast|IL6,CCL2
GOMF_SERINE_HYDROLASE_ACTIVITY	GOMF_SERINE_HYDROLASE_ACTIVITY	GOMF_SERINE_HYDROLASE_ACTIVITY	9/296	81/9522	0.000878762	0.0199605	0.0171348	CFD/PRSS23/CTSC/MMP14/MMP19/FAP/CTSK/HTRA1/MMP2	9	GOMF	Fibroblast|IL6,CCL2
GOMF_SULFUR_COMPOUND_BINDING	GOMF_SULFUR_COMPOUND_BINDING	GOMF_SULFUR_COMPOUND_BINDING	14/296	172/9522	0.000928588	0.0201335	0.0172833	POSTN/CRISPLD2/COL5A1/VEGFA/APOE/ADAMTS1/FBN1/THBS1/PCOLCE/PRELP/ECM2/LTBP2/FGFR1/THBS2	14	GOMF	Fibroblast|IL6,CCL2
GOMF_AMIDE_BINDING	GOMF_AMIDE_BINDING	GOMF_AMIDE_BINDING	18/296	256/9522	0.00103899	0.0215478	0.0184974	LEPR/APOE/PPIB/NOLC1/HLA-B/CLU/HSP90AB1/NUP153/NFKBIA/INHBA/ITM2B/KPNA4/LDLR/CALR/AP2M1/HLA-E/RANBP2/PRNP	18	GOMF	Fibroblast|IL6,CCL2
GOMF_PROTEASE_BINDING	GOMF_PROTEASE_BINDING	GOMF_PROTEASE_BINDING	10/296	102/9522	0.00123258	0.0244975	0.0210296	COL3A1/COL1A2/COL1A1/A2M/ADAMTS4/UBC/IL1R1/FAP/LDLR/PRNP	10	GOMF	Fibroblast|IL6,CCL2
GOMF_RNA_POLYMERASE_II_SPECIFIC_DNA_BINDING_TRANSCRIPTION_FACTOR_BINDING	GOMF_RNA_POLYMERASE_II_SPECIFIC_DNA_BINDING_TRANSCRIPTION_FACTOR_BINDING	GOMF_RNA_POLYMERASE_II_SPECIFIC_DNA_BINDING_TRANSCRIPTION_FACTOR_BINDING	19/296	286/9522	0.00148578	0.0283488	0.0243356	JMJD1C/CEBPB/TACC1/DDX5/NR4A3/TP53BP2/NR4A1/KLF4/ID4/TRIB1/JUND/NFE2L2/NFKBIA/GABARAPL1/GATA6/CALR/MTDH/NR4A2/MED13	19	GOMF	Fibroblast|IL6,CCL2
GOMF_FIBROBLAST_GROWTH_FACTOR_BINDING	GOMF_FIBROBLAST_GROWTH_FACTOR_BINDING	GOMF_FIBROBLAST_GROWTH_FACTOR_BINDING	4/296	17/9522	0.00158056	0.0289972	0.0248922	THBS1/FGFR1/RPS19/RPS2	4	GOMF	Fibroblast|IL6,CCL2
GOMF_LOW_DENSITY_LIPOPROTEIN_PARTICLE_RECEPTOR_BINDING	GOMF_LOW_DENSITY_LIPOPROTEIN_PARTICLE_RECEPTOR_BINDING	GOMF_LOW_DENSITY_LIPOPROTEIN_PARTICLE_RECEPTOR_BINDING	4/296	18/9522	0.00198292	0.0350316	0.0300724	APOE/CLU/HSP90B1/AP2M1	4	GOMF	Fibroblast|IL6,CCL2
GOMF_DNA_BINDING_TRANSCRIPTION_FACTOR_BINDING	GOMF_DNA_BINDING_TRANSCRIPTION_FACTOR_BINDING	GOMF_DNA_BINDING_TRANSCRIPTION_FACTOR_BINDING	23/296	390/9522	0.00237987	0.0403134	0.0346064	JMJD1C/MYC/CEBPB/TACC1/DDX5/NR4A3/TP53BP2/NR4A1/KLF4/ID4/SIK1/TRIB1/JUND/NFE2L2/NFKBIA/NFIA/GABARAPL1/GATA6/NCL/CALR/MTDH/NR4A2/MED13	23	GOMF	Fibroblast|IL6,CCL2
GOMF_TRANSFORMING_GROWTH_FACTOR_BETA_BINDING	GOMF_TRANSFORMING_GROWTH_FACTOR_BETA_BINDING	GOMF_TRANSFORMING_GROWTH_FACTOR_BETA_BINDING	4/296	19/9522	0.00245092	0.0403134	0.0346064	LTBP4/THBS1/VASN/LTBP1	4	GOMF	Fibroblast|IL6,CCL2
GOMF_NUCLEAR_LOCALIZATION_SEQUENCE_BINDING	GOMF_NUCLEAR_LOCALIZATION_SEQUENCE_BINDING	GOMF_NUCLEAR_LOCALIZATION_SEQUENCE_BINDING	4/296	20/9522	0.00298959	0.0466737	0.0400664	NOLC1/NUP153/NFKBIA/KPNA4	4	GOMF	Fibroblast|IL6,CCL2
GOMF_STRUCTURAL_MOLECULE_ACTIVITY_CONFERRING_ELASTICITY	GOMF_STRUCTURAL_MOLECULE_ACTIVITY_CONFERRING_ELASTICITY	GOMF_STRUCTURAL_MOLECULE_ACTIVITY_CONFERRING_ELASTICITY	3/296	9522-10-01	0.0030333	0.0466737	0.0400664	FBN1/EMILIN1/FBLN5	3	GOMF	Fibroblast|IL6,CCL2
REACTOME_EXTRACELLULAR_MATRIX_ORGANIZATION	REACTOME_EXTRACELLULAR_MATRIX_ORGANIZATION	REACTOME_EXTRACELLULAR_MATRIX_ORGANIZATION	44/262	220/7120	3.67453e-21	2.70078e-18	2.32462e-18	COL3A1/COL1A2/COL1A1/A2M/COL5A2/COL5A1/SPARC/LTBP4/ADAMTS4/FBLN1/PXDN/PPIB/ADAMTS1/ICAM1/COL6A1/COL6A3/FBN1/LAMA2/SERPINH1/MMP14/MMP19/THBS1/PCOLCE/VCAN/COL12A1/P4HB/ADAMTS2/CTSB/CTSK/P4HA2/LTBP1/LTBP2/MFAP4/PLOD2/LAMA4/HTRA1/CTSL/ADAM17/ITGB5/MMP2/DDR2/EMILIN1/FBLN5/COL4A2	44	REACTOME	Fibroblast|IL6,CCL2
REACTOME_COLLAGEN_FORMATION	REACTOME_COLLAGEN_FORMATION	REACTOME_COLLAGEN_FORMATION	19/262	69/7120	2.61422e-12	9.49583e-10	8.17328e-10	COL3A1/COL1A2/COL1A1/COL5A2/COL5A1/PXDN/PPIB/COL6A1/COL6A3/SERPINH1/PCOLCE/COL12A1/P4HB/ADAMTS2/CTSB/P4HA2/PLOD2/CTSL/COL4A2	19	REACTOME	Fibroblast|IL6,CCL2
REACTOME_COLLAGEN_DEGRADATION	REACTOME_COLLAGEN_DEGRADATION	REACTOME_COLLAGEN_DEGRADATION	16/262	47/7120	3.87585e-12	9.49583e-10	8.17328e-10	COL3A1/COL1A2/COL1A1/COL5A2/COL5A1/COL6A1/COL6A3/MMP14/MMP19/COL12A1/CTSB/CTSK/CTSL/ADAM17/MMP2/COL4A2	16	REACTOME	Fibroblast|IL6,CCL2
REACTOME_COLLAGEN_BIOSYNTHESIS_AND_MODIFYING_ENZYMES	REACTOME_COLLAGEN_BIOSYNTHESIS_AND_MODIFYING_ENZYMES	REACTOME_COLLAGEN_BIOSYNTHESIS_AND_MODIFYING_ENZYMES	16/262	50/7120	1.14934e-11	1.73957e-09	1.49729e-09	COL3A1/COL1A2/COL1A1/COL5A2/COL5A1/PPIB/COL6A1/COL6A3/SERPINH1/PCOLCE/COL12A1/P4HB/ADAMTS2/P4HA2/PLOD2/COL4A2	16	REACTOME	Fibroblast|IL6,CCL2
REACTOME_DEGRADATION_OF_THE_EXTRACELLULAR_MATRIX	REACTOME_DEGRADATION_OF_THE_EXTRACELLULAR_MATRIX	REACTOME_DEGRADATION_OF_THE_EXTRACELLULAR_MATRIX	21/262	93/7120	1.18338e-11	1.73957e-09	1.49729e-09	COL3A1/COL1A2/COL1A1/A2M/COL5A2/COL5A1/ADAMTS4/ADAMTS1/COL6A1/COL6A3/FBN1/MMP14/MMP19/COL12A1/CTSB/CTSK/HTRA1/CTSL/ADAM17/MMP2/COL4A2	21	REACTOME	Fibroblast|IL6,CCL2
REACTOME_REGULATION_OF_INSULIN_LIKE_GROWTH_FACTOR_IGF_TRANSPORT_AND_UPTAKE_BY_INSULIN_LIKE_GROWTH_FACTOR_BINDING_PROTEINS_IGFBPS	REACTOME_REGULATION_OF_INSULIN_LIKE_GROWTH_FACTOR_IGF_TRANSPORT_AND_UPTAKE_BY_INSULIN_LIKE_GROWTH_FACTOR_BINDING_PROTEINS_IGFBPS	REACTOME_REGULATION_OF_INSULIN_LIKE_GROWTH_FACTOR_IGF_TRANSPORT_AND_UPTAKE_BY_INSULIN_LIKE_GROWTH_FACTOR_BINDING_PROTEINS_IGFBPS	17/262	80/7120	3.13784e-09	3.84385e-07	3.30849e-07	SPARCL1/IGFBP7/IL6/PRSS23/APOE/CHRDL1/FBN1/VCAN/P4HB/GOLM1/HSP90B1/LTBP1/CALU/CKAP4/IGFBP5/MMP2/PDIA6	17	REACTOME	Fibroblast|IL6,CCL2
REACTOME_SCAVENGING_BY_CLASS_A_RECEPTORS	REACTOME_SCAVENGING_BY_CLASS_A_RECEPTORS	REACTOME_SCAVENGING_BY_CLASS_A_RECEPTORS	9/262	18/7120	3.92624e-09	4.12255e-07	3.54838e-07	COL3A1/COL1A2/COL1A1/APOE/FTH1/HSP90B1/SCARA5/CALR/COL4A2	9	REACTOME	Fibroblast|IL6,CCL2
REACTOME_ASSEMBLY_OF_COLLAGEN_FIBRILS_AND_OTHER_MULTIMERIC_STRUCTURES	REACTOME_ASSEMBLY_OF_COLLAGEN_FIBRILS_AND_OTHER_MULTIMERIC_STRUCTURES	REACTOME_ASSEMBLY_OF_COLLAGEN_FIBRILS_AND_OTHER_MULTIMERIC_STRUCTURES	13/262	49/7120	1.35422e-08	1.24419e-06	1.0709e-06	COL3A1/COL1A2/COL1A1/COL5A2/COL5A1/PXDN/COL6A1/COL6A3/PCOLCE/COL12A1/CTSB/CTSL/COL4A2	13	REACTOME	Fibroblast|IL6,CCL2
REACTOME_INTERLEUKIN_4_AND_INTERLEUKIN_13_SIGNALING	REACTOME_INTERLEUKIN_4_AND_INTERLEUKIN_13_SIGNALING	REACTOME_INTERLEUKIN_4_AND_INTERLEUKIN_13_SIGNALING	16/262	86/7120	6.84408e-08	5.58933e-06	4.81087e-06	COL1A2/IL6/CCL2/CDKN1A/CEBPD/VEGFA/MYC/MCL1/SOCS3/ICAM1/HSP90B1/JUNB/ANXA1/RORA/MMP2/FOXO3	16	REACTOME	Fibroblast|IL6,CCL2
REACTOME_ECM_PROTEOGLYCANS	REACTOME_ECM_PROTEOGLYCANS	REACTOME_ECM_PROTEOGLYCANS	13/262	59/7120	1.50063e-07	1.10296e-05	9.49346e-06	COL3A1/COL1A2/COL1A1/COL5A2/COL5A1/SPARC/COL6A1/COL6A3/LAMA2/VCAN/LAMA4/ITGB5/COL4A2	13	REACTOME	Fibroblast|IL6,CCL2
REACTOME_BINDING_AND_UPTAKE_OF_LIGANDS_BY_SCAVENGER_RECEPTORS	REACTOME_BINDING_AND_UPTAKE_OF_LIGANDS_BY_SCAVENGER_RECEPTORS	REACTOME_BINDING_AND_UPTAKE_OF_LIGANDS_BY_SCAVENGER_RECEPTORS	10/262	38/7120	7.28927e-07	4.87056e-05	4.1922e-05	COL3A1/COL1A2/COL1A1/SPARC/APOE/FTH1/HSP90B1/SCARA5/CALR/COL4A2	10	REACTOME	Fibroblast|IL6,CCL2
REACTOME_COLLAGEN_CHAIN_TRIMERIZATION	REACTOME_COLLAGEN_CHAIN_TRIMERIZATION	REACTOME_COLLAGEN_CHAIN_TRIMERIZATION	9/262	32/7120	1.43844e-06	8.1327e-05	7e-05	COL3A1/COL1A2/COL1A1/COL5A2/COL5A1/COL6A1/COL6A3/COL12A1/COL4A2	9	REACTOME	Fibroblast|IL6,CCL2
REACTOME_MOLECULES_ASSOCIATED_WITH_ELASTIC_FIBRES	REACTOME_MOLECULES_ASSOCIATED_WITH_ELASTIC_FIBRES	REACTOME_MOLECULES_ASSOCIATED_WITH_ELASTIC_FIBRES	9/262	32/7120	1.43844e-06	8.1327e-05	7e-05	LTBP4/FBLN1/FBN1/LTBP1/LTBP2/MFAP4/ITGB5/EMILIN1/FBLN5	9	REACTOME	Fibroblast|IL6,CCL2
REACTOME_NON_INTEGRIN_MEMBRANE_ECM_INTERACTIONS	REACTOME_NON_INTEGRIN_MEMBRANE_ECM_INTERACTIONS	REACTOME_NON_INTEGRIN_MEMBRANE_ECM_INTERACTIONS	11/262	52/7120	2.14609e-06	0.00011267	9.69776e-05	COL3A1/COL1A2/COL1A1/COL5A2/COL5A1/LAMA2/THBS1/LAMA4/ITGB5/DDR2/COL4A2	11	REACTOME	Fibroblast|IL6,CCL2
REACTOME_INTEGRIN_CELL_SURFACE_INTERACTIONS	REACTOME_INTEGRIN_CELL_SURFACE_INTERACTIONS	REACTOME_INTEGRIN_CELL_SURFACE_INTERACTIONS	12/262	68/7120	5.55096e-06	0.000261321	0.000224925	COL3A1/COL1A2/COL1A1/COL5A2/COL5A1/ICAM1/COL6A1/COL6A3/FBN1/THBS1/ITGB5/COL4A2	12	REACTOME	Fibroblast|IL6,CCL2
REACTOME_NERVOUS_SYSTEM_DEVELOPMENT	REACTOME_NERVOUS_SYSTEM_DEVELOPMENT	REACTOME_NERVOUS_SYSTEM_DEVELOPMENT	37/262	465/7120	5.68863e-06	0.000261321	0.000224925	COL3A1/COL5A2/ABL2/COL5A1/ANK2/SPTBN1/EPHA3/SCN7A/UBC/COL6A1/COL6A3/LAMA2/RHOB/TUBA1C/CXCL12/RPS6/RPLP0/HSP90AB1/ABLIM1/ETF1/ACTG1/EZR/FGFR1/TUBB6/RPL19/RPL3/AP2M1/RPS19/MMP2/ARPC2/TUBB4B/RPL13A/RPL27A/PRNP/COL4A2/ACTR2/RPS2	37	REACTOME	Fibroblast|IL6,CCL2
REACTOME_ELASTIC_FIBRE_FORMATION	REACTOME_ELASTIC_FIBRE_FORMATION	REACTOME_ELASTIC_FIBRE_FORMATION	9/262	39/7120	8.66572e-06	0.000374665	0.000322483	LTBP4/FBLN1/FBN1/LTBP1/LTBP2/MFAP4/ITGB5/EMILIN1/FBLN5	9	REACTOME	Fibroblast|IL6,CCL2
REACTOME_SYNDECAN_INTERACTIONS	REACTOME_SYNDECAN_INTERACTIONS	REACTOME_SYNDECAN_INTERACTIONS	7/262	25/7120	2.29368e-05	0.000936585	0.00080614	COL3A1/COL1A2/COL1A1/COL5A2/COL5A1/THBS1/ITGB5	7	REACTOME	Fibroblast|IL6,CCL2
REACTOME_NCAM_SIGNALING_FOR_NEURITE_OUT_GROWTH	REACTOME_NCAM_SIGNALING_FOR_NEURITE_OUT_GROWTH	REACTOME_NCAM_SIGNALING_FOR_NEURITE_OUT_GROWTH	9/262	44/7120	2.46673e-05	0.000954235	0.000821332	COL3A1/COL5A2/COL5A1/SPTBN1/COL6A1/COL6A3/FGFR1/PRNP/COL4A2	9	REACTOME	Fibroblast|IL6,CCL2
REACTOME_MET_ACTIVATES_PTK2_SIGNALING	REACTOME_MET_ACTIVATES_PTK2_SIGNALING	REACTOME_MET_ACTIVATES_PTK2_SIGNALING	7/262	28/7120	5.1385e-05	0.00179847	0.00154799	COL3A1/COL1A2/COL1A1/COL5A2/COL5A1/LAMA2/LAMA4	7	REACTOME	Fibroblast|IL6,CCL2
REACTOME_NCAM1_INTERACTIONS	REACTOME_NCAM1_INTERACTIONS	REACTOME_NCAM1_INTERACTIONS	7/262	28/7120	5.1385e-05	0.00179847	0.00154799	COL3A1/COL5A2/COL5A1/COL6A1/COL6A3/PRNP/COL4A2	7	REACTOME	Fibroblast|IL6,CCL2
REACTOME_SIGNALING_BY_PDGF	REACTOME_SIGNALING_BY_PDGF	REACTOME_SIGNALING_BY_PDGF	9/262	50/7120	7.18426e-05	0.0024002	0.00206591	COL3A1/COL5A2/COL5A1/COL6A1/COL6A3/THBS1/PDGFRA/THBS2/COL4A2	9	REACTOME	Fibroblast|IL6,CCL2
REACTOME_FOXO_MEDIATED_TRANSCRIPTION	REACTOME_FOXO_MEDIATED_TRANSCRIPTION	REACTOME_FOXO_MEDIATED_TRANSCRIPTION	9/262	53/7120	0.000115374	0.00368695	0.00317344	CDKN1A/GADD45A/SOD2/KLF4/TXNIP/CAV1/TXN/YWHAG/FOXO3	9	REACTOME	Fibroblast|IL6,CCL2
REACTOME_FOXO_MEDIATED_TRANSCRIPTION_OF_CELL_CYCLE_GENES	REACTOME_FOXO_MEDIATED_TRANSCRIPTION_OF_CELL_CYCLE_GENES	REACTOME_FOXO_MEDIATED_TRANSCRIPTION_OF_CELL_CYCLE_GENES	5/262	15/7120	0.000143993	0.00440979	0.0037956	CDKN1A/GADD45A/KLF4/CAV1/FOXO3	5	REACTOME	Fibroblast|IL6,CCL2
REACTOME_SIGNALING_BY_RECEPTOR_TYROSINE_KINASES	REACTOME_SIGNALING_BY_RECEPTOR_TYROSINE_KINASES	REACTOME_SIGNALING_BY_RECEPTOR_TYROSINE_KINASES	31/262	424/7120	0.000171491	0.00504185	0.00433964	COL3A1/COL1A2/COL1A1/COL5A2/COL5A1/FOSB/VEGFA/SPARC/MYC/APOE/FOSL1/UBC/COL6A1/COL6A3/LAMA2/THBS1/CXCL12/PDGFRA/ID4/JUNB/ACTG1/TRIB1/JUND/FGFR1/LAMA4/CAV1/AP2M1/ADAM17/THBS2/COL4A2/PTPN1	31	REACTOME	Fibroblast|IL6,CCL2
REACTOME_CROSSLINKING_OF_COLLAGEN_FIBRILS	REACTOME_CROSSLINKING_OF_COLLAGEN_FIBRILS	REACTOME_CROSSLINKING_OF_COLLAGEN_FIBRILS	5/262	16/7120	0.00020319	0.00574403	0.00494402	COL1A2/COL1A1/PXDN/PCOLCE/COL4A2	5	REACTOME	Fibroblast|IL6,CCL2
REACTOME_SIGNALING_BY_INTERLEUKINS	REACTOME_SIGNALING_BY_INTERLEUKINS	REACTOME_SIGNALING_BY_INTERLEUKINS	27/262	353/7120	0.00022312	0.00607381	0.00522787	COL1A2/IL6/CCL2/CDKN1A/CEBPD/VEGFA/MYC/IL6ST/MCL1/UBC/SOCS3/CXCL2/ICAM1/IL1R1/SOD2/NFKB1/P4HB/RPLP0/HSPA9/HSP90B1/JUNB/ANXA1/NFKBIA/RORA/CANX/MMP2/FOXO3	27	REACTOME	Fibroblast|IL6,CCL2
REACTOME_MET_PROMOTES_CELL_MOTILITY	REACTOME_MET_PROMOTES_CELL_MOTILITY	REACTOME_MET_PROMOTES_CELL_MOTILITY	7/262	38/7120	0.00039964	0.0104905	0.00902945	COL3A1/COL1A2/COL1A1/COL5A2/COL5A1/LAMA2/LAMA4	7	REACTOME	Fibroblast|IL6,CCL2
REACTOME_L1CAM_INTERACTIONS	REACTOME_L1CAM_INTERACTIONS	REACTOME_L1CAM_INTERACTIONS	10/262	82/7120	0.000791578	0.0200624	0.0172682	ANK2/SPTBN1/SCN7A/TUBA1C/ACTG1/EZR/FGFR1/TUBB6/AP2M1/TUBB4B	10	REACTOME	Fibroblast|IL6,CCL2
REACTOME_COPI_MEDIATED_ANTEROGRADE_TRANSPORT	REACTOME_COPI_MEDIATED_ANTEROGRADE_TRANSPORT	REACTOME_COPI_MEDIATED_ANTEROGRADE_TRANSPORT	10/262	83/7120	0.000871449	0.0213505	0.0183769	ANK2/SPTBN1/CD55/TUBA1C/TUBB6/USO1/TMED10/TMED9/TUBB4B/CD59	10	REACTOME	Fibroblast|IL6,CCL2
REACTOME_RECYCLING_PATHWAY_OF_L1	REACTOME_RECYCLING_PATHWAY_OF_L1	REACTOME_RECYCLING_PATHWAY_OF_L1	6/262	32/7120	0.00094807	0.0224784	0.0193477	TUBA1C/ACTG1/EZR/TUBB6/AP2M1/TUBB4B	6	REACTOME	Fibroblast|IL6,CCL2
REACTOME_NGF_STIMULATED_TRANSCRIPTION	REACTOME_NGF_STIMULATED_TRANSCRIPTION	REACTOME_NGF_STIMULATED_TRANSCRIPTION	6/262	33/7120	0.00112357	0.0258069	0.0222126	FOSB/FOSL1/ID4/JUNB/TRIB1/JUND	6	REACTOME	Fibroblast|IL6,CCL2
REACTOME_SIGNALING_BY_MET	REACTOME_SIGNALING_BY_MET	REACTOME_SIGNALING_BY_MET	9/262	72/7120	0.00120439	0.026825	0.0230889	COL3A1/COL1A2/COL1A1/COL5A2/COL5A1/UBC/LAMA2/LAMA4/PTPN1	9	REACTOME	Fibroblast|IL6,CCL2
REACTOME_INTERACTION_BETWEEN_L1_AND_ANKYRINS	REACTOME_INTERACTION_BETWEEN_L1_AND_ANKYRINS	REACTOME_INTERACTION_BETWEEN_L1_AND_ANKYRINS	4/262	15/7120	0.00177421	0.0383541	0.0330123	ANK2/SPTBN1/SCN7A/ACTG1	4	REACTOME	Fibroblast|IL6,CCL2
REACTOME_GAP_JUNCTION_TRAFFICKING_AND_REGULATION	REACTOME_GAP_JUNCTION_TRAFFICKING_AND_REGULATION	REACTOME_GAP_JUNCTION_TRAFFICKING_AND_REGULATION	5/262	25/7120	0.00188354	0.0395544	0.0340454	TUBA1C/ACTG1/TUBB6/AP2M1/TUBB4B	5	REACTOME	Fibroblast|IL6,CCL2
REACTOME_SRP_DEPENDENT_COTRANSLATIONAL_PROTEIN_TARGETING_TO_MEMBRANE	REACTOME_SRP_DEPENDENT_COTRANSLATIONAL_PROTEIN_TARGETING_TO_MEMBRANE	REACTOME_SRP_DEPENDENT_COTRANSLATIONAL_PROTEIN_TARGETING_TO_MEMBRANE	11/262	108/7120	0.00198022	0.0404294	0.0347985	RPS6/RPLP0/RPL19/RPL3/RPS19/RPL13A/RPL27A/SSR1/SSR2/TRAM1/RPS2	11	REACTOME	Fibroblast|IL6,CCL2
REACTOME_THE_NLRP3_INFLAMMASOME	REACTOME_THE_NLRP3_INFLAMMASOME	REACTOME_THE_NLRP3_INFLAMMASOME	4/262	16/7120	0.00229788	0.045647	0.0392894	NFKB1/HSP90AB1/TXNIP/TXN	4	REACTOME	Fibroblast|IL6,CCL2
REACTOME_ER_TO_GOLGI_ANTEROGRADE_TRANSPORT	REACTOME_ER_TO_GOLGI_ANTEROGRADE_TRANSPORT	REACTOME_ER_TO_GOLGI_ANTEROGRADE_TRANSPORT	12/262	128/7120	0.0025479	0.0492818	0.042418	ANK2/SPTBN1/CTSC/CD55/TUBA1C/TUBB6/USO1/TMED10/LMAN1/TMED9/TUBB4B/CD59	12	REACTOME	Fibroblast|IL6,CCL2
HALLMARK_EPITHELIAL_MESENCHYMAL_TRANSITION1	HALLMARK_EPITHELIAL_MESENCHYMAL_TRANSITION	HALLMARK_EPITHELIAL_MESENCHYMAL_TRANSITION	21/75	189/3396	2.27641e-10	9.10565e-09	7.90754e-09	SERPINE2/IGFBP2/RGS4/BGN/TAGLN/CD44/TIMP3/IGFBP3/DCN/COL6A2/FN1/NID2/LOXL1/MFAP5/PRRX1/ADAM12/VCAM1/BMP1/SLIT3/DPYSL3/EFEMP2	21	Hallmark	Fibroblast|SERPINE2,COL1A1
HALLMARK_HYPOXIA1	HALLMARK_HYPOXIA	HALLMARK_HYPOXIA	1975-11-01	162/3396	0.000712228	0.0142446	0.0123703	BGN/IGFBP3/ATF3/DCN/PFKFB3/NDRG1/BTG1/PAM/ETS1/PRDX5/ANXA2	11	Hallmark	Fibroblast|SERPINE2,COL1A1
HALLMARK_APICAL_JUNCTION	HALLMARK_APICAL_JUNCTION	HALLMARK_APICAL_JUNCTION	1975-10-01	147/3396	0.00125107	0.0166809	0.014486	MDK/CADM3/CNN2/CERCAM/CD34/TSPAN4/VCAM1/BMP1/GNAI2/PARVA	10	Hallmark	Fibroblast|SERPINE2,COL1A1
GOBP_BLOOD_VESSEL_MORPHOGENESIS1	GOBP_BLOOD_VESSEL_MORPHOGENESIS	GOBP_BLOOD_VESSEL_MORPHOGENESIS	22/109	455/10123	2.22862e-09	4.50849e-06	3.91533e-06	C3/NGFR/WT1/EMILIN2/MDK/SMOC2/DCN/FN1/CD34/HEG1/PRRX1/ADAM12/BTG1/GRN/HIF1A/GLUL/ETS1/EFEMP2/RNH1/PARVA/COL18A1/ANXA2	22	GOBP	Fibroblast|SERPINE2,COL1A1
GOBP_PROTEIN_REFOLDING	GOBP_PROTEIN_REFOLDING	GOBP_PROTEIN_REFOLDING	6/109	20/10123	4.65241e-08	4.70591e-05	4.08677e-05	HSPA1A/HSP90AA1/HSPA1B/B2M/HSPD1/HSPA8	6	GOBP	Fibroblast|SERPINE2,COL1A1
GOBP_REGULATION_OF_VASCULATURE_DEVELOPMENT1	GOBP_REGULATION_OF_VASCULATURE_DEVELOPMENT	GOBP_REGULATION_OF_VASCULATURE_DEVELOPMENT	13/109	204/10123	2.6375e-07	0.000177855	0.000154456	C3/EMILIN2/MDK/SMOC2/DCN/CD34/ADAM12/BTG1/GRN/HIF1A/GLUL/ETS1/RNH1	13	GOBP	Fibroblast|SERPINE2,COL1A1
GOBP_POSITIVE_REGULATION_OF_VASCULATURE_DEVELOPMENT1	GOBP_POSITIVE_REGULATION_OF_VASCULATURE_DEVELOPMENT	GOBP_POSITIVE_REGULATION_OF_VASCULATURE_DEVELOPMENT	10/109	120/10123	5.96701e-07	0.000245294	0.000213022	C3/EMILIN2/MDK/SMOC2/CD34/ADAM12/BTG1/GRN/HIF1A/ETS1	10	GOBP	Fibroblast|SERPINE2,COL1A1
GOBP_RESPONSE_TO_WOUNDING1	GOBP_RESPONSE_TO_WOUNDING	GOBP_RESPONSE_TO_WOUNDING	17/109	382/10123	6.06264e-07	0.000245294	0.000213022	SERPINE2/EMILIN2/PTPRF/MDK/CD44/SMOC2/CNN2/CD151/FN1/CD34/RHOC/GRN/DCBLD2/HIF1A/SERPING1/DPYSL3/GNAS	17	GOBP	Fibroblast|SERPINE2,COL1A1
GOBP_NEGATIVE_REGULATION_OF_CELL_GROWTH	GOBP_NEGATIVE_REGULATION_OF_CELL_GROWTH	GOBP_NEGATIVE_REGULATION_OF_CELL_GROWTH	10/109	139/10123	2.31034e-06	0.000778968	0.000676483	SERPINE2/RGS4/WT1/HSPA1A/HSPA1B/SEMA3C/SEMA3B/BTG1/DCBLD2/SLIT3	10	GOBP	Fibroblast|SERPINE2,COL1A1
GOBP_NEGATIVE_REGULATION_OF_GROWTH	GOBP_NEGATIVE_REGULATION_OF_GROWTH	GOBP_NEGATIVE_REGULATION_OF_GROWTH	11/109	180/10123	3.50242e-06	0.0010122	0.000879028	SERPINE2/RGS4/WT1/HSPA1A/HSPA1B/SEMA3C/SEMA3B/BTG1/DCBLD2/HIF1A/SLIT3	11	GOBP	Fibroblast|SERPINE2,COL1A1
GOBP_CELL_GROWTH	GOBP_CELL_GROWTH	GOBP_CELL_GROWTH	15/109	359/10123	6.43835e-06	0.0016281	0.0014139	SERPINE2/CRABP2/RGS4/WT1/HSPA1A/HSP90AA1/ALCAM/HSPA1B/FN1/SEMA3C/SEMA3B/BTG1/DCBLD2/SLIT3/SGK1	15	GOBP	Fibroblast|SERPINE2,COL1A1
GOBP_REGULATION_OF_PEPTIDASE_ACTIVITY1	GOBP_REGULATION_OF_PEPTIDASE_ACTIVITY	GOBP_REGULATION_OF_PEPTIDASE_ACTIVITY	13/109	281/10123	9.49536e-06	0.00213435	0.00185354	SERPINE2/C3/NGFR/CD44/TIMP3/CST3/FN1/GRN/SERPING1/HSPD1/ANTXR1/PRDX5/ANXA2	13	GOBP	Fibroblast|SERPINE2,COL1A1
GOBP_WOUND_HEALING1	GOBP_WOUND_HEALING	GOBP_WOUND_HEALING	13/109	296/10123	1.65622e-05	0.00335054	0.00290972	SERPINE2/EMILIN2/CD44/SMOC2/CNN2/CD151/FN1/CD34/RHOC/DCBLD2/HIF1A/SERPING1/GNAS	13	GOBP	Fibroblast|SERPINE2,COL1A1
GOBP_EXTERNAL_ENCAPSULATING_STRUCTURE_ORGANIZATION1	GOBP_EXTERNAL_ENCAPSULATING_STRUCTURE_ORGANIZATION	GOBP_EXTERNAL_ENCAPSULATING_STRUCTURE_ORGANIZATION	11/109	229/10123	3.41503e-05	0.00628056	0.00545425	WT1/SMOC2/CST3/NID2/FLRT2/LOXL1/BMP1/EFEMP2/ANTXR1/HMCN1/COL18A1	11	GOBP	Fibroblast|SERPINE2,COL1A1
GOBP_REGULATION_OF_GROWTH	GOBP_REGULATION_OF_GROWTH	GOBP_REGULATION_OF_GROWTH	16/109	471/10123	4.08118e-05	0.00666917	0.00579173	SERPINE2/CRABP2/IGFBP2/RGS4/WT1/IGF2/HSPA1A/HSPA1B/FN1/SEMA3C/SEMA3B/BTG1/DCBLD2/HIF1A/SLIT3/SGK1	16	GOBP	Fibroblast|SERPINE2,COL1A1
GOBP_CARDIAC_CHAMBER_MORPHOGENESIS	GOBP_CARDIAC_CHAMBER_MORPHOGENESIS	GOBP_CARDIAC_CHAMBER_MORPHOGENESIS	7/109	88/10123	4.28567e-05	0.00666917	0.00579173	DHRS3/HEG1/SEMA3C/HIF1A/CPE/SLIT3/PARVA	7	GOBP	Fibroblast|SERPINE2,COL1A1
GOBP_BIOLOGICAL_PROCESS_INVOLVED_IN_INTERACTION_WITH_SYMBIONT	GOBP_BIOLOGICAL_PROCESS_INVOLVED_IN_INTERACTION_WITH_SYMBIONT	GOBP_BIOLOGICAL_PROCESS_INVOLVED_IN_INTERACTION_WITH_SYMBIONT	6/109	65/10123	6.69305e-05	0.00967145	0.00839902	IFI27/FN1/HSPD1/CFL1/HSPA8/PSMC3	6	GOBP	Fibroblast|SERPINE2,COL1A1
GOBP_POSITIVE_REGULATION_OF_CELL_CELL_ADHESION1	GOBP_POSITIVE_REGULATION_OF_CELL_CELL_ADHESION	GOBP_POSITIVE_REGULATION_OF_CELL_CELL_ADHESION	10/109	207/10123	7.5342e-05	0.0101611	0.00882426	IGFBP2/IGF2/EMILIN2/MDK/CD44/B2M/VCAM1/NFKBIZ/ETS1/HSPD1	10	GOBP	Fibroblast|SERPINE2,COL1A1
GOBP_REGULATION_OF_ERYTHROCYTE_DIFFERENTIATION	GOBP_REGULATION_OF_ERYTHROCYTE_DIFFERENTIATION	GOBP_REGULATION_OF_ERYTHROCYTE_DIFFERENTIATION	5/109	43/10123	9.17346e-05	0.0115987	0.0100727	HSPA1A/HSPA1B/B2M/HIF1A/ETS1	5	GOBP	Fibroblast|SERPINE2,COL1A1
GOBP_CELL_PART_MORPHOGENESIS	GOBP_CELL_PART_MORPHOGENESIS	GOBP_CELL_PART_MORPHOGENESIS	15/109	456/10123	0.000104325	0.0118206	0.0102654	NGFR/CRABP2/MDK/CD44/HSP90AA1/ALCAM/FN1/FLRT2/SEMA3C/SEMA3B/SLIT3/BOC/CUX1/CFL1/SGK1	15	GOBP	Fibroblast|SERPINE2,COL1A1
GOBP_REGULATION_OF_RESPONSE_TO_WOUNDING1	GOBP_REGULATION_OF_RESPONSE_TO_WOUNDING	GOBP_REGULATION_OF_RESPONSE_TO_WOUNDING	7/109	103/10123	0.0001172	0.0118206	0.0102654	SERPINE2/PTPRF/MDK/SMOC2/CD34/GRN/SERPING1	7	GOBP	Fibroblast|SERPINE2,COL1A1
GOBP_POSITIVE_REGULATION_OF_LEUKOCYTE_CELL_CELL_ADHESION1	GOBP_POSITIVE_REGULATION_OF_LEUKOCYTE_CELL_CELL_ADHESION	GOBP_POSITIVE_REGULATION_OF_LEUKOCYTE_CELL_CELL_ADHESION	9/109	178/10123	0.00012375	0.0118206	0.0102654	IGFBP2/IGF2/MDK/CD44/B2M/VCAM1/NFKBIZ/ETS1/HSPD1	9	GOBP	Fibroblast|SERPINE2,COL1A1
GOBP_NEGATIVE_REGULATION_OF_HYDROLASE_ACTIVITY1	GOBP_NEGATIVE_REGULATION_OF_HYDROLASE_ACTIVITY	GOBP_NEGATIVE_REGULATION_OF_HYDROLASE_ACTIVITY	10/109	220/10123	0.000124973	0.0118206	0.0102654	SERPINE2/C3/CD44/TIMP3/CST3/SERPING1/LGALS3/GNAI2/PRDX5/ANXA2	10	GOBP	Fibroblast|SERPINE2,COL1A1
GOBP_LEUKOCYTE_CELL_CELL_ADHESION1	GOBP_LEUKOCYTE_CELL_CELL_ADHESION	GOBP_LEUKOCYTE_CELL_CELL_ADHESION	11/109	265/10123	0.00012748	0.0118206	0.0102654	IGFBP2/IGF2/MDK/CD44/CERCAM/B2M/LGALS3/VCAM1/NFKBIZ/ETS1/HSPD1	11	GOBP	Fibroblast|SERPINE2,COL1A1
GOBP_NEGATIVE_REGULATION_OF_PEPTIDASE_ACTIVITY1	GOBP_NEGATIVE_REGULATION_OF_PEPTIDASE_ACTIVITY	GOBP_NEGATIVE_REGULATION_OF_PEPTIDASE_ACTIVITY	8/109	141/10123	0.000135048	0.0118206	0.0102654	SERPINE2/C3/CD44/TIMP3/CST3/SERPING1/PRDX5/ANXA2	8	GOBP	Fibroblast|SERPINE2,COL1A1
GOBP_MODULATION_BY_HOST_OF_VIRAL_PROCESS	GOBP_MODULATION_BY_HOST_OF_VIRAL_PROCESS	GOBP_MODULATION_BY_HOST_OF_VIRAL_PROCESS	4/109	25/10123	0.000135155	0.0118206	0.0102654	IFI27/CFL1/HSPA8/PSMC3	4	GOBP	Fibroblast|SERPINE2,COL1A1
GOBP_REGULATION_OF_CELL_CELL_ADHESION1	GOBP_REGULATION_OF_CELL_CELL_ADHESION	GOBP_REGULATION_OF_CELL_CELL_ADHESION	12/109	315/10123	0.000140235	0.0118206	0.0102654	SERPINE2/IGFBP2/IGF2/EMILIN2/MDK/CD44/B2M/LGALS3/VCAM1/NFKBIZ/ETS1/HSPD1	12	GOBP	Fibroblast|SERPINE2,COL1A1
GOBP_CONNECTIVE_TISSUE_DEVELOPMENT	GOBP_CONNECTIVE_TISSUE_DEVELOPMENT	GOBP_CONNECTIVE_TISSUE_DEVELOPMENT	9/109	183/10123	0.000152737	0.0123595	0.0107334	WT1/BGN/MDK/CD44/CD34/EFEMP1/PRRX1/HIF1A/BMP1	9	GOBP	Fibroblast|SERPINE2,COL1A1
GOBP_REGULATION_OF_NEURON_PROJECTION_DEVELOPMENT	GOBP_REGULATION_OF_NEURON_PROJECTION_DEVELOPMENT	GOBP_REGULATION_OF_NEURON_PROJECTION_DEVELOPMENT	12/109	321/10123	0.00016733	0.0130195	0.0113066	CRABP2/PTPRF/MDK/B2M/FN1/SEMA3C/PRRX1/SEMA3B/GRN/DPYSL3/CUX1/CFL1	12	GOBP	Fibroblast|SERPINE2,COL1A1
GOBP_POSITIVE_REGULATION_OF_CELL_ADHESION1	GOBP_POSITIVE_REGULATION_OF_CELL_ADHESION	GOBP_POSITIVE_REGULATION_OF_CELL_ADHESION	12/109	328/10123	0.000204501	0.0153224	0.0133065	IGFBP2/IGF2/EMILIN2/MDK/CD44/B2M/FN1/VCAM1/NFKBIZ/ETS1/EFEMP2/HSPD1	12	GOBP	Fibroblast|SERPINE2,COL1A1
GOBP_HETEROPHILIC_CELL_CELL_ADHESION_VIA_PLASMA_MEMBRANE_CELL_ADHESION_MOLECULES	GOBP_HETEROPHILIC_CELL_CELL_ADHESION_VIA_PLASMA_MEMBRANE_CELL_ADHESION_MOLECULES	GOBP_HETEROPHILIC_CELL_CELL_ADHESION_VIA_PLASMA_MEMBRANE_CELL_ADHESION_MOLECULES	4/109	28/10123	0.000213389	0.0154174	0.013389	CADM3/ALCAM/VCAM1/HMCN1	4	GOBP	Fibroblast|SERPINE2,COL1A1
GOBP_AXON_DEVELOPMENT	GOBP_AXON_DEVELOPMENT	GOBP_AXON_DEVELOPMENT	12/109	334/10123	0.000241775	0.0160508	0.013939	NGFR/CRABP2/PTPRF/HSP90AA1/ALCAM/FN1/FLRT2/SEMA3C/SEMA3B/GRN/SLIT3/BOC	12	GOBP	Fibroblast|SERPINE2,COL1A1
GOBP_POSITIVE_REGULATION_OF_ERYTHROCYTE_DIFFERENTIATION	GOBP_POSITIVE_REGULATION_OF_ERYTHROCYTE_DIFFERENTIATION	GOBP_POSITIVE_REGULATION_OF_ERYTHROCYTE_DIFFERENTIATION	4/109	29/10123	0.00024549	0.0160508	0.013939	HSPA1A/HSPA1B/HIF1A/ETS1	4	GOBP	Fibroblast|SERPINE2,COL1A1
GOBP_INFLAMMATORY_RESPONSE_TO_WOUNDING	GOBP_INFLAMMATORY_RESPONSE_TO_WOUNDING	GOBP_INFLAMMATORY_RESPONSE_TO_WOUNDING	3/109	12/10123	0.000248936	0.0160508	0.013939	MDK/GRN/HIF1A	3	GOBP	Fibroblast|SERPINE2,COL1A1
GOBP_REGULATION_OF_BODY_FLUID_LEVELS1	GOBP_REGULATION_OF_BODY_FLUID_LEVELS	GOBP_REGULATION_OF_BODY_FLUID_LEVELS	10/109	240/10123	0.000253893	0.0160508	0.013939	SERPINE2/EMILIN2/FN1/CD34/HEG1/HIF1A/SERPING1/PAM/GNAS/GNAI2	10	GOBP	Fibroblast|SERPINE2,COL1A1
GOBP_DEVELOPMENTAL_CELL_GROWTH	GOBP_DEVELOPMENTAL_CELL_GROWTH	GOBP_DEVELOPMENTAL_CELL_GROWTH	8/109	156/10123	0.000270739	0.0165971	0.0144135	CRABP2/RGS4/HSP90AA1/ALCAM/FN1/SEMA3C/SEMA3B/SLIT3	8	GOBP	Fibroblast|SERPINE2,COL1A1
GOBP_NEURON_PROJECTION_EXTENSION_INVOLVED_IN_NEURON_PROJECTION_GUIDANCE	GOBP_NEURON_PROJECTION_EXTENSION_INVOLVED_IN_NEURON_PROJECTION_GUIDANCE	GOBP_NEURON_PROJECTION_EXTENSION_INVOLVED_IN_NEURON_PROJECTION_GUIDANCE	4/109	30/10123	0.000280923	0.0167149	0.0145158	ALCAM/SEMA3C/SEMA3B/SLIT3	4	GOBP	Fibroblast|SERPINE2,COL1A1
GOBP_CARDIAC_CHAMBER_DEVELOPMENT	GOBP_CARDIAC_CHAMBER_DEVELOPMENT	GOBP_CARDIAC_CHAMBER_DEVELOPMENT	7/109	120/10123	0.000302993	0.017513	0.0152089	DHRS3/HEG1/SEMA3C/HIF1A/CPE/SLIT3/PARVA	7	GOBP	Fibroblast|SERPINE2,COL1A1
GOBP_POSITIVE_REGULATION_OF_MYOBLAST_DIFFERENTIATION	GOBP_POSITIVE_REGULATION_OF_MYOBLAST_DIFFERENTIATION	GOBP_POSITIVE_REGULATION_OF_MYOBLAST_DIFFERENTIATION	3/109	14/10123	0.000405457	0.0227844	0.0197868	IGFBP3/BTG1/BOC	3	GOBP	Fibroblast|SERPINE2,COL1A1
GOBP_HEART_DEVELOPMENT1	GOBP_HEART_DEVELOPMENT	GOBP_HEART_DEVELOPMENT	13/109	416/10123	0.000509693	0.0278678	0.0242013	RGS4/WT1/DHRS3/FN1/FLRT2/HEG1/SEMA3C/HIF1A/CPE/PAM/VCAM1/SLIT3/PARVA	13	GOBP	Fibroblast|SERPINE2,COL1A1
GOBP_DE_NOVO_PROTEIN_FOLDING	GOBP_DE_NOVO_PROTEIN_FOLDING	GOBP_DE_NOVO_PROTEIN_FOLDING	4/109	36/10123	0.000574593	0.0293339	0.0254745	HSPA1A/HSPA1B/HSPD1/HSPA8	4	GOBP	Fibroblast|SERPINE2,COL1A1
GOBP_NEGATIVE_CHEMOTAXIS	GOBP_NEGATIVE_CHEMOTAXIS	GOBP_NEGATIVE_CHEMOTAXIS	4/109	36/10123	0.000574593	0.0293339	0.0254745	FLRT2/SEMA3C/SEMA3B/SLIT3	4	GOBP	Fibroblast|SERPINE2,COL1A1
GOBP_AXON_EXTENSION	GOBP_AXON_EXTENSION	GOBP_AXON_EXTENSION	6/109	97/10123	0.000606304	0.0293339	0.0254745	HSP90AA1/ALCAM/FN1/SEMA3C/SEMA3B/SLIT3	6	GOBP	Fibroblast|SERPINE2,COL1A1
GOBP_POSITIVE_REGULATION_OF_INFLAMMATORY_RESPONSE1	GOBP_POSITIVE_REGULATION_OF_INFLAMMATORY_RESPONSE	GOBP_POSITIVE_REGULATION_OF_INFLAMMATORY_RESPONSE	6/109	97/10123	0.000606304	0.0293339	0.0254745	C3/PLA2G2A/MDK/GRN/NFKBIZ/ETS1	6	GOBP	Fibroblast|SERPINE2,COL1A1
GOBP_PEPTIDE_CROSS_LINKING1	GOBP_PEPTIDE_CROSS_LINKING	GOBP_PEPTIDE_CROSS_LINKING	3/109	16/10123	0.000614069	0.0293339	0.0254745	BGN/DCN/FN1	3	GOBP	Fibroblast|SERPINE2,COL1A1
GOBP_REGULATION_OF_CELL_ACTIVATION1	GOBP_REGULATION_OF_CELL_ACTIVATION	GOBP_REGULATION_OF_CELL_ACTIVATION	13/109	425/10123	0.000623508	0.0293339	0.0254745	SERPINE2/IGFBP2/IGF2/PLA2G2A/EMILIN2/MDK/B2M/FN1/GRN/LGALS3/VCAM1/NFKBIZ/HSPD1	13	GOBP	Fibroblast|SERPINE2,COL1A1
GOBP_POSITIVE_REGULATION_OF_LOCOMOTION1	GOBP_POSITIVE_REGULATION_OF_LOCOMOTION	GOBP_POSITIVE_REGULATION_OF_LOCOMOTION	13/109	427/10123	0.000651532	0.029886	0.025954	MDK/SMOC2/CD151/FN1/TRIP6/SEMA3C/RHOC/SEMA3B/GRN/HIF1A/LGALS3/ETS1/GNAI2	13	GOBP	Fibroblast|SERPINE2,COL1A1
GOBP_CARTILAGE_DEVELOPMENT	GOBP_CARTILAGE_DEVELOPMENT	GOBP_CARTILAGE_DEVELOPMENT	7/109	137/10123	0.000674696	0.029886	0.025954	BGN/MDK/CD44/EFEMP1/PRRX1/HIF1A/BMP1	7	GOBP	Fibroblast|SERPINE2,COL1A1
GOBP_HEART_MORPHOGENESIS	GOBP_HEART_MORPHOGENESIS	GOBP_HEART_MORPHOGENESIS	8/109	179/10123	0.000679563	0.029886	0.025954	DHRS3/FLRT2/HEG1/SEMA3C/HIF1A/CPE/SLIT3/PARVA	8	GOBP	Fibroblast|SERPINE2,COL1A1
GOBP_DEVELOPMENTAL_GROWTH	GOBP_DEVELOPMENTAL_GROWTH	GOBP_DEVELOPMENTAL_GROWTH	13/109	435/10123	0.000774544	0.032987	0.0286471	CRABP2/RGS4/WT1/IGF2/MDK/HSP90AA1/ALCAM/FN1/HEG1/SEMA3C/SEMA3B/SLIT3/GNAS	13	GOBP	Fibroblast|SERPINE2,COL1A1
GOBP_POSITIVE_REGULATION_OF_MIRNA_TRANSCRIPTION	GOBP_POSITIVE_REGULATION_OF_MIRNA_TRANSCRIPTION	GOBP_POSITIVE_REGULATION_OF_MIRNA_TRANSCRIPTION	4/109	39/10123	0.000782688	0.032987	0.0286471	NGFR/WT1/HIF1A/ETS1	4	GOBP	Fibroblast|SERPINE2,COL1A1
GOBP_NEGATIVE_REGULATION_OF_CELL_POPULATION_PROLIFERATION1	GOBP_NEGATIVE_REGULATION_OF_CELL_POPULATION_PROLIFERATION	GOBP_NEGATIVE_REGULATION_OF_CELL_POPULATION_PROLIFERATION	14/109	495/10123	0.000828838	0.0342005	0.0297009	SERPINE2/NGFR/WT1/HSPA1A/IGFBP3/HSPA1B/B2M/NDRG1/BTG1/SLIT3/ETS1/EFEMP2/PODN/COL18A1	14	GOBP	Fibroblast|SERPINE2,COL1A1
GOBP_REGULATION_OF_CELL_PROJECTION_ORGANIZATION	GOBP_REGULATION_OF_CELL_PROJECTION_ORGANIZATION	GOBP_REGULATION_OF_CELL_PROJECTION_ORGANIZATION	14/109	496/10123	0.000845292	0.0342005	0.0297009	CRABP2/DOCK11/PTPRF/MDK/CD44/B2M/FN1/SEMA3C/PRRX1/SEMA3B/GRN/DPYSL3/CUX1/CFL1	14	GOBP	Fibroblast|SERPINE2,COL1A1
GOBP_REGULATION_OF_RECEPTOR_BINDING	GOBP_REGULATION_OF_RECEPTOR_BINDING	GOBP_REGULATION_OF_RECEPTOR_BINDING	3/109	18/10123	0.000880869	0.0349412	0.0303441	PTPRF/B2M/ANXA2	3	GOBP	Fibroblast|SERPINE2,COL1A1
GOBP_NEGATIVE_REGULATION_OF_LOCOMOTION1	GOBP_NEGATIVE_REGULATION_OF_LOCOMOTION	GOBP_NEGATIVE_REGULATION_OF_LOCOMOTION	9/109	233/10123	0.000898558	0.0349574	0.0303582	NGFR/EMILIN2/CNN2/IGFBP3/DCN/SEMA3C/SEMA3B/DPYSL3/PODN	9	GOBP	Fibroblast|SERPINE2,COL1A1
GOBP_CELL_MORPHOGENESIS_INVOLVED_IN_NEURON_DIFFERENTIATION	GOBP_CELL_MORPHOGENESIS_INVOLVED_IN_NEURON_DIFFERENTIATION	GOBP_CELL_MORPHOGENESIS_INVOLVED_IN_NEURON_DIFFERENTIATION	12/109	389/10123	0.000946363	0.0361225	0.03137	NGFR/CRABP2/HSP90AA1/ALCAM/FN1/FLRT2/SEMA3C/SEMA3B/SLIT3/BOC/CUX1/CFL1	12	GOBP	Fibroblast|SERPINE2,COL1A1
GOBP_CELL_SUBSTRATE_ADHESION1	GOBP_CELL_SUBSTRATE_ADHESION	GOBP_CELL_SUBSTRATE_ADHESION	10/109	287/10123	0.00102951	0.0375363	0.0325978	MDK/CD44/FN1/NID2/CD34/TRIP6/VCAM1/EFEMP2/ANTXR1/PARVA	10	GOBP	Fibroblast|SERPINE2,COL1A1
GOBP_CHAPERONE_MEDIATED_PROTEIN_COMPLEX_ASSEMBLY	GOBP_CHAPERONE_MEDIATED_PROTEIN_COMPLEX_ASSEMBLY	GOBP_CHAPERONE_MEDIATED_PROTEIN_COMPLEX_ASSEMBLY	3/109	19/10123	0.00103787	0.0375363	0.0325978	HSPA1A/HSP90AA1/HSPD1	3	GOBP	Fibroblast|SERPINE2,COL1A1
GOBP_NEURAL_CREST_CELL_MIGRATION	GOBP_NEURAL_CREST_CELL_MIGRATION	GOBP_NEURAL_CREST_CELL_MIGRATION	4/109	42/10123	0.00103907	0.0375363	0.0325978	FN1/SEMA3C/SEMA3B/HIF1A	4	GOBP	Fibroblast|SERPINE2,COL1A1
GOBP_POSITIVE_REGULATION_OF_DEFENSE_RESPONSE	GOBP_POSITIVE_REGULATION_OF_DEFENSE_RESPONSE	GOBP_POSITIVE_REGULATION_OF_DEFENSE_RESPONSE	8/109	194/10123	0.00114706	0.0407104	0.0353543	C3/PLA2G2A/EMILIN2/MDK/HSP90AA1/GRN/NFKBIZ/ETS1	8	GOBP	Fibroblast|SERPINE2,COL1A1
GOBP_NEURON_PROJECTION_GUIDANCE	GOBP_NEURON_PROJECTION_GUIDANCE	GOBP_NEURON_PROJECTION_GUIDANCE	7/109	152/10123	0.00124336	0.0433676	0.0376619	NGFR/ALCAM/FLRT2/SEMA3C/SEMA3B/SLIT3/BOC	7	GOBP	Fibroblast|SERPINE2,COL1A1
GOBP_REGULATION_OF_NERVOUS_SYSTEM_DEVELOPMENT	GOBP_REGULATION_OF_NERVOUS_SYSTEM_DEVELOPMENT	GOBP_REGULATION_OF_NERVOUS_SYSTEM_DEVELOPMENT	10/109	295/10123	0.00126734	0.0434549	0.0377377	SERPINE2/CRABP2/MDK/B2M/FN1/FLRT2/SEMA3C/SEMA3B/HIF1A/CUX1	10	GOBP	Fibroblast|SERPINE2,COL1A1
GOBP_CARDIAC_VENTRICLE_MORPHOGENESIS	GOBP_CARDIAC_VENTRICLE_MORPHOGENESIS	GOBP_CARDIAC_VENTRICLE_MORPHOGENESIS	4/109	45/10123	0.00134936	0.0448845	0.0389792	HEG1/SEMA3C/HIF1A/CPE	4	GOBP	Fibroblast|SERPINE2,COL1A1
GOBP_REGULATION_OF_NEUROGENESIS	GOBP_REGULATION_OF_NEUROGENESIS	GOBP_REGULATION_OF_NEUROGENESIS	9/109	247/10123	0.00135341	0.0448845	0.0389792	SERPINE2/CRABP2/MDK/B2M/FN1/SEMA3C/SEMA3B/HIF1A/CUX1	9	GOBP	Fibroblast|SERPINE2,COL1A1
GOBP_POSITIVE_REGULATION_OF_NEURAL_PRECURSOR_CELL_PROLIFERATION	GOBP_POSITIVE_REGULATION_OF_NEURAL_PRECURSOR_CELL_PROLIFERATION	GOBP_POSITIVE_REGULATION_OF_NEURAL_PRECURSOR_CELL_PROLIFERATION	3/109	21/10123	0.0014024	0.0457591	0.0397387	MDK/HIF1A/GNAI2	3	GOBP	Fibroblast|SERPINE2,COL1A1
GOBP_BIOLOGICAL_PROCESS_INVOLVED_IN_SYMBIOTIC_INTERACTION1	GOBP_BIOLOGICAL_PROCESS_INVOLVED_IN_SYMBIOTIC_INTERACTION	GOBP_BIOLOGICAL_PROCESS_INVOLVED_IN_SYMBIOTIC_INTERACTION	8/109	202/10123	0.0014853	0.0476948	0.0414198	IFI27/HSPA1A/HSPA1B/FN1/HSPD1/CFL1/HSPA8/PSMC3	8	GOBP	Fibroblast|SERPINE2,COL1A1
GOBP_TAXIS	GOBP_TAXIS	GOBP_TAXIS	12/109	411/10123	0.00151742	0.0477415	0.0414604	NGFR/MDK/SMOC2/ALCAM/FLRT2/SEMA3C/SEMA3B/LGALS3/VCAM1/SLIT3/BOC/PARVA	12	GOBP	Fibroblast|SERPINE2,COL1A1
GOBP_ARTERY_DEVELOPMENT	GOBP_ARTERY_DEVELOPMENT	GOBP_ARTERY_DEVELOPMENT	5/109	79/10123	0.00158062	0.0477415	0.0414604	NGFR/MDK/LOXL1/PRRX1/EFEMP2	5	GOBP	Fibroblast|SERPINE2,COL1A1
GOBP_SENSORY_PERCEPTION_OF_LIGHT_STIMULUS	GOBP_SENSORY_PERCEPTION_OF_LIGHT_STIMULUS	GOBP_SENSORY_PERCEPTION_OF_LIGHT_STIMULUS	5/109	79/10123	0.00158062	0.0477415	0.0414604	TIMP3/DHRS3/EFEMP1/HMCN1/COL18A1	5	GOBP	Fibroblast|SERPINE2,COL1A1
GOBP_NEGATIVE_REGULATION_OF_PROTEOLYSIS1	GOBP_NEGATIVE_REGULATION_OF_PROTEOLYSIS	GOBP_NEGATIVE_REGULATION_OF_PROTEOLYSIS	8/109	204/10123	0.00158116	0.0477415	0.0414604	SERPINE2/C3/CD44/TIMP3/CST3/SERPING1/PRDX5/ANXA2	8	GOBP	Fibroblast|SERPINE2,COL1A1
GOBP_REGULATION_OF_T_CELL_APOPTOTIC_PROCESS	GOBP_REGULATION_OF_T_CELL_APOPTOTIC_PROCESS	GOBP_REGULATION_OF_T_CELL_APOPTOTIC_PROCESS	3/109	22/10123	0.00161118	0.0479327	0.0416264	HIF1A/TSC22D3/LGALS3	3	GOBP	Fibroblast|SERPINE2,COL1A1
GOMF_EXTRACELLULAR_MATRIX_STRUCTURAL_CONSTITUENT1	GOMF_EXTRACELLULAR_MATRIX_STRUCTURAL_CONSTITUENT	GOMF_EXTRACELLULAR_MATRIX_STRUCTURAL_CONSTITUENT	12/104	119/9522	5.44197e-09	1.37682e-06	1.18005e-06	BGN/EMILIN2/DCN/COL6A2/FN1/NID2/EFEMP1/MFAP5/EFEMP2/PODN/HMCN1/COL18A1	12	GOMF	Fibroblast|SERPINE2,COL1A1
GOMF_GLYCOSAMINOGLYCAN_BINDING1	GOMF_GLYCOSAMINOGLYCAN_BINDING	GOMF_GLYCOSAMINOGLYCAN_BINDING	11/104	139/9522	3.0217e-07	3.82245e-05	3.27616e-05	SERPINE2/BGN/PTPRF/MDK/CD44/SMOC2/DCN/FN1/SLIT3/DPYSL3/EFEMP2	11	GOMF	Fibroblast|SERPINE2,COL1A1
GOMF_COLLAGEN_BINDING1	GOMF_COLLAGEN_BINDING	GOMF_COLLAGEN_BINDING	7/104	56/9522	2.26162e-06	0.00019073	0.000163472	CD44/DCN/COL6A2/FN1/NID2/ANTXR1/PODN	7	GOMF	Fibroblast|SERPINE2,COL1A1
GOMF_PEPTIDASE_REGULATOR_ACTIVITY	GOMF_PEPTIDASE_REGULATOR_ACTIVITY	GOMF_PEPTIDASE_REGULATOR_ACTIVITY	8/104	121/9522	5.01773e-05	0.00255026	0.00218579	SERPINE2/C3/TIMP3/CST3/FN1/SERPING1/PRDX5/ANXA2	8	GOMF	Fibroblast|SERPINE2,COL1A1
GOMF_CALCIUM_ION_BINDING1	GOMF_CALCIUM_ION_BINDING	GOMF_CALCIUM_ION_BINDING	14/104	373/9522	5.04004e-05	0.00255026	0.00218579	PLA2G2A/SMOC2/C1R/NID2/HEG1/EFEMP1/CALM1/PLS3/PAM/BMP1/SLIT3/EFEMP2/HMCN1/ANXA2	14	GOMF	Fibroblast|SERPINE2,COL1A1
GOMF_ENDOPEPTIDASE_REGULATOR_ACTIVITY	GOMF_ENDOPEPTIDASE_REGULATOR_ACTIVITY	GOMF_ENDOPEPTIDASE_REGULATOR_ACTIVITY	7/104	93/9522	6.64045e-05	0.00280006	0.00239988	SERPINE2/C3/TIMP3/CST3/SERPING1/PRDX5/ANXA2	7	GOMF	Fibroblast|SERPINE2,COL1A1
GOMF_STRUCTURAL_MOLECULE_ACTIVITY1	GOMF_STRUCTURAL_MOLECULE_ACTIVITY	GOMF_STRUCTURAL_MOLECULE_ACTIVITY	15/104	447/9522	9.53308e-05	0.0031559	0.00270487	RPS4Y1/BGN/EMILIN2/DCN/COL6A2/FN1/NID2/EFEMP1/MFAP5/RPL8/EFEMP2/PODN/HMCN1/COL18A1/RPL28	15	GOMF	Fibroblast|SERPINE2,COL1A1
GOMF_SULFUR_COMPOUND_BINDING1	GOMF_SULFUR_COMPOUND_BINDING	GOMF_SULFUR_COMPOUND_BINDING	9/104	172/9522	0.000104832	0.0031559	0.00270487	SERPINE2/PTPRF/MDK/SMOC2/FN1/CD34/SLIT3/DPYSL3/EFEMP2	9	GOMF	Fibroblast|SERPINE2,COL1A1
GOMF_HEPARIN_BINDING1	GOMF_HEPARIN_BINDING	GOMF_HEPARIN_BINDING	7/104	101/9522	0.000112265	0.0031559	0.00270487	SERPINE2/PTPRF/MDK/SMOC2/FN1/SLIT3/EFEMP2	7	GOMF	Fibroblast|SERPINE2,COL1A1
GOMF_ENZYME_INHIBITOR_ACTIVITY	GOMF_ENZYME_INHIBITOR_ACTIVITY	GOMF_ENZYME_INHIBITOR_ACTIVITY	10/104	229/9522	0.000192247	0.00486384	0.00416872	SERPINE2/C3/TIMP3/CST3/SERPING1/LGALS3/RNH1/PARVA/PRDX5/ANXA2	10	GOMF	Fibroblast|SERPINE2,COL1A1
GOMF_DISORDERED_DOMAIN_SPECIFIC_BINDING	GOMF_DISORDERED_DOMAIN_SPECIFIC_BINDING	GOMF_DISORDERED_DOMAIN_SPECIFIC_BINDING	4/104	29/9522	0.000258519	0.00567285	0.00486211	HSPA1A/HSP90AA1/FN1/CALM1	4	GOMF	Fibroblast|SERPINE2,COL1A1
GOMF_CELL_ADHESION_MOLECULE_BINDING1	GOMF_CELL_ADHESION_MOLECULE_BINDING	GOMF_CELL_ADHESION_MOLECULE_BINDING	14/104	437/9522	0.000269068	0.00567285	0.00486211	IGF2/PTPRF/HSPA1A/CNN2/CD151/FN1/NDRG1/CPE/TSPAN4/VCAM1/SND1/HSPA8/PARVA/ANXA2	14	GOMF	Fibroblast|SERPINE2,COL1A1
GOMF_EXTRACELLULAR_MATRIX_STRUCTURAL_CONSTITUENT_CONFERRING_COMPRESSION_RESISTANCE	GOMF_EXTRACELLULAR_MATRIX_STRUCTURAL_CONSTITUENT_CONFERRING_COMPRESSION_RESISTANCE	GOMF_EXTRACELLULAR_MATRIX_STRUCTURAL_CONSTITUENT_CONFERRING_COMPRESSION_RESISTANCE	3/104	14/9522	0.000422127	0.00821524	0.00704115	BGN/DCN/PODN	3	GOMF	Fibroblast|SERPINE2,COL1A1
GOMF_PROTEIN_FOLDING_CHAPERONE	GOMF_PROTEIN_FOLDING_CHAPERONE	GOMF_PROTEIN_FOLDING_CHAPERONE	4/104	34/9522	0.000484074	0.00874791	0.00749769	HSPA1A/HSP90AA1/HSPA1B/HSPA8	4	GOMF	Fibroblast|SERPINE2,COL1A1
GOMF_SIGNALING_RECEPTOR_REGULATOR_ACTIVITY	GOMF_SIGNALING_RECEPTOR_REGULATOR_ACTIVITY	GOMF_SIGNALING_RECEPTOR_REGULATOR_ACTIVITY	9/104	216/9522	0.0005725	0.00965616	0.00827614	IGF2/MDK/FLRT2/SEMA3C/EFEMP1/SEMA3B/GRN/LGALS3/BMP1	9	GOMF	Fibroblast|SERPINE2,COL1A1
GOMF_EXTRACELLULAR_MATRIX_BINDING	GOMF_EXTRACELLULAR_MATRIX_BINDING	GOMF_EXTRACELLULAR_MATRIX_BINDING	4/104	44/9522	0.00130334	0.0206091	0.0176637	BGN/SMOC2/DCN/LGALS3	4	GOMF	Fibroblast|SERPINE2,COL1A1
GOMF_CHEMOREPELLENT_ACTIVITY	GOMF_CHEMOREPELLENT_ACTIVITY	GOMF_CHEMOREPELLENT_ACTIVITY	3/104	22/9522	0.00167606	0.022328	0.019137	FLRT2/SEMA3C/SEMA3B	3	GOMF	Fibroblast|SERPINE2,COL1A1
GOMF_MHC_CLASS_II_PROTEIN_COMPLEX_BINDING	GOMF_MHC_CLASS_II_PROTEIN_COMPLEX_BINDING	GOMF_MHC_CLASS_II_PROTEIN_COMPLEX_BINDING	3/104	22/9522	0.00167606	0.022328	0.019137	HSP90AA1/B2M/HSPA8	3	GOMF	Fibroblast|SERPINE2,COL1A1
GOMF_GROWTH_FACTOR_ACTIVITY	GOMF_GROWTH_FACTOR_ACTIVITY	GOMF_GROWTH_FACTOR_ACTIVITY	5/104	79/9522	0.00167681	0.022328	0.019137	IGF2/MDK/EFEMP1/GRN/BMP1	5	GOMF	Fibroblast|SERPINE2,COL1A1
GOMF_MHC_PROTEIN_COMPLEX_BINDING	GOMF_MHC_PROTEIN_COMPLEX_BINDING	GOMF_MHC_PROTEIN_COMPLEX_BINDING	3/104	25/9522	0.00244446	0.0309225	0.0265031	HSP90AA1/B2M/HSPA8	3	GOMF	Fibroblast|SERPINE2,COL1A1
GOMF_MISFOLDED_PROTEIN_BINDING	GOMF_MISFOLDED_PROTEIN_BINDING	GOMF_MISFOLDED_PROTEIN_BINDING	3/104	26/9522	0.00274154	0.033029	0.0283086	HSPA1A/HSPA1B/HSPA8	3	GOMF	Fibroblast|SERPINE2,COL1A1
GOMF_UNFOLDED_PROTEIN_BINDING1	GOMF_UNFOLDED_PROTEIN_BINDING	GOMF_UNFOLDED_PROTEIN_BINDING	5/104	96/9522	0.00393077	0.0452039	0.0387435	HSPA1A/HSP90AA1/HSPA1B/HSPD1/HSPA8	5	GOMF	Fibroblast|SERPINE2,COL1A1
REACTOME_EXTRACELLULAR_MATRIX_ORGANIZATION1	REACTOME_EXTRACELLULAR_MATRIX_ORGANIZATION	REACTOME_EXTRACELLULAR_MATRIX_ORGANIZATION	16/91	220/7120	1.33693e-08	5.90925e-06	5.36181e-06	BGN/EMILIN2/CD44/CD151/DCN/COL6A2/FN1/NID2/LOXL1/EFEMP1/MFAP5/ADAM12/VCAM1/BMP1/EFEMP2/COL18A1	16	REACTOME	Fibroblast|SERPINE2,COL1A1
REACTOME_ELASTIC_FIBRE_FORMATION1	REACTOME_ELASTIC_FIBRE_FORMATION	REACTOME_ELASTIC_FIBRE_FORMATION	1991-06-01	39/7120	8.57978e-06	0.00189613	0.00172047	EMILIN2/FN1/LOXL1/EFEMP1/MFAP5/EFEMP2	6	REACTOME	Fibroblast|SERPINE2,COL1A1
REACTOME_MOLECULES_ASSOCIATED_WITH_ELASTIC_FIBRES1	REACTOME_MOLECULES_ASSOCIATED_WITH_ELASTIC_FIBRES	REACTOME_MOLECULES_ASSOCIATED_WITH_ELASTIC_FIBRES	1991-05-01	32/7120	4.68229e-05	0.00689857	0.00625948	EMILIN2/FN1/EFEMP1/MFAP5/EFEMP2	5	REACTOME	Fibroblast|SERPINE2,COL1A1
REACTOME_RESPONSE_TO_ELEVATED_PLATELET_CYTOSOLIC_CA2	REACTOME_RESPONSE_TO_ELEVATED_PLATELET_CYTOSOLIC_CA2	REACTOME_RESPONSE_TO_ELEVATED_PLATELET_CYTOSOLIC_CA2	1991-07-01	99/7120	0.000253114	0.0212722	0.0193016	IGF2/LGALS3BP/TIMP3/FN1/CALM1/SERPING1/CFL1	7	REACTOME	Fibroblast|SERPINE2,COL1A1
REACTOME_ATTENUATION_PHASE	REACTOME_ATTENUATION_PHASE	REACTOME_ATTENUATION_PHASE	1991-04-01	25/7120	0.000257231	0.0212722	0.0193016	HSPA1A/HSP90AA1/HSPA1B/HSPA8	4	REACTOME	Fibroblast|SERPINE2,COL1A1
REACTOME_NEUTROPHIL_DEGRANULATION	REACTOME_NEUTROPHIL_DEGRANULATION	REACTOME_NEUTROPHIL_DEGRANULATION	14/91	379/7120	0.000288763	0.0212722	0.0193016	C3/HSPA1A/CD44/CNN2/HSP90AA1/CST3/HSPA1B/B2M/GRN/LGALS3/MLEC/HSPA8/PSMC3/ANXA2	14	REACTOME	Fibroblast|SERPINE2,COL1A1
REACTOME_ASSEMBLY_OF_COLLAGEN_FIBRILS_AND_OTHER_MULTIMERIC_STRUCTURES1	REACTOME_ASSEMBLY_OF_COLLAGEN_FIBRILS_AND_OTHER_MULTIMERIC_STRUCTURES	REACTOME_ASSEMBLY_OF_COLLAGEN_FIBRILS_AND_OTHER_MULTIMERIC_STRUCTURES	1991-05-01	49/7120	0.000373693	0.023596	0.0214101	CD151/COL6A2/LOXL1/BMP1/COL18A1	5	REACTOME	Fibroblast|SERPINE2,COL1A1
REACTOME_REGULATION_OF_INSULIN_LIKE_GROWTH_FACTOR_IGF_TRANSPORT_AND_UPTAKE_BY_INSULIN_LIKE_GROWTH_FACTOR_BINDING_PROTEINS_IGFBPS1	REACTOME_REGULATION_OF_INSULIN_LIKE_GROWTH_FACTOR_IGF_TRANSPORT_AND_UPTAKE_BY_INSULIN_LIKE_GROWTH_FACTOR_BINDING_PROTEINS_IGFBPS	REACTOME_REGULATION_OF_INSULIN_LIKE_GROWTH_FACTOR_IGF_TRANSPORT_AND_UPTAKE_BY_INSULIN_LIKE_GROWTH_FACTOR_BINDING_PROTEINS_IGFBPS	1991-06-01	80/7120	0.000519407	0.0286972	0.0260387	C3/IGFBP2/IGF2/IGFBP3/CST3/FN1	6	REACTOME	Fibroblast|SERPINE2,COL1A1
REACTOME_GENE_AND_PROTEIN_EXPRESSION_BY_JAK_STAT_SIGNALING_AFTER_INTERLEUKIN_12_STIMULATION	REACTOME_GENE_AND_PROTEIN_EXPRESSION_BY_JAK_STAT_SIGNALING_AFTER_INTERLEUKIN_12_STIMULATION	REACTOME_GENE_AND_PROTEIN_EXPRESSION_BY_JAK_STAT_SIGNALING_AFTER_INTERLEUKIN_12_STIMULATION	1991-04-01	33/7120	0.000769623	0.0347085	0.031493	CNN2/HNRNPDL/CFL1/ANXA2	4	REACTOME	Fibroblast|SERPINE2,COL1A1
REACTOME_CHONDROITIN_SULFATE_BIOSYNTHESIS	REACTOME_CHONDROITIN_SULFATE_BIOSYNTHESIS	REACTOME_CHONDROITIN_SULFATE_BIOSYNTHESIS	1991-03-01	15/7120	0.000822266	0.0347085	0.031493	BGN/CHPF/DCN	3	REACTOME	Fibroblast|SERPINE2,COL1A1
REACTOME_HSF1_DEPENDENT_TRANSACTIVATION	REACTOME_HSF1_DEPENDENT_TRANSACTIVATION	REACTOME_HSF1_DEPENDENT_TRANSACTIVATION	1991-04-01	34/7120	0.000863785	0.0347085	0.031493	HSPA1A/HSP90AA1/HSPA1B/HSPA8	4	REACTOME	Fibroblast|SERPINE2,COL1A1
REACTOME_DEGRADATION_OF_THE_EXTRACELLULAR_MATRIX1	REACTOME_DEGRADATION_OF_THE_EXTRACELLULAR_MATRIX	REACTOME_DEGRADATION_OF_THE_EXTRACELLULAR_MATRIX	1991-06-01	93/7120	0.00115392	0.0425027	0.0385652	CD44/DCN/COL6A2/FN1/BMP1/COL18A1	6	REACTOME	Fibroblast|SERPINE2,COL1A1
REACTOME_INTERLEUKIN_12_SIGNALING	REACTOME_INTERLEUKIN_12_SIGNALING	REACTOME_INTERLEUKIN_12_SIGNALING	1991-04-01	38/7120	0.00132236	0.0449604	0.0407952	CNN2/HNRNPDL/CFL1/ANXA2	4	REACTOME	Fibroblast|SERPINE2,COL1A1
BIOCARTA_P53HYPOXIA_PATHWAY	BIOCARTA_P53HYPOXIA_PATHWAY	BIOCARTA_P53HYPOXIA_PATHWAY	2024-04-26	21/1170	0.000889324	0.0462449	0.043062	HSPA1A/IGFBP3/HSP90AA1/HIF1A	4	BIOCARTA	Fibroblast|SERPINE2,COL1A1
GOBP_NEGATIVE_REGULATION_OF_BIOMINERALIZATION	GOBP_NEGATIVE_REGULATION_OF_BIOMINERALIZATION	GOBP_NEGATIVE_REGULATION_OF_BIOMINERALIZATION	2024-03-21	19/10123	7.29882e-06	0.00504348	0.00412575	SRGN/GAS6/ROCK2	3	GOBP	Fibroblast|HSP
HALLMARK_EPITHELIAL_MESENCHYMAL_TRANSITION2	HALLMARK_EPITHELIAL_MESENCHYMAL_TRANSITION	HALLMARK_EPITHELIAL_MESENCHYMAL_TRANSITION	2024-05-15	189/3396	0.000962148	0.0163565	0.0121535	COMP/LRRC15/EDIL3/GPC1/ITGA5	5	Hallmark	Fibroblast|COMP,CILP
GOBP_CELL_SUBSTRATE_ADHESION2	GOBP_CELL_SUBSTRATE_ADHESION	GOBP_CELL_SUBSTRATE_ADHESION	2024-07-30	287/10123	1.59074e-05	0.00889225	0.0076858	EDIL3/COL8A1/ITGA5/ITGBL1/THBS3/SNED1/ACTN1	7	GOBP	Fibroblast|COMP,CILP
KEGG_FOCAL_ADHESION1	KEGG_FOCAL_ADHESION	KEGG_FOCAL_ADHESION	2024-04-08	169/3354	0.000371506	0.00556243	0.00501874	COMP/ITGA5/THBS3/ACTN1	4	KEGG	Fibroblast|COMP,CILP
KEGG_ECM_RECEPTOR_INTERACTION1	KEGG_ECM_RECEPTOR_INTERACTION	KEGG_ECM_RECEPTOR_INTERACTION	2024-03-08	67/3354	0.000397317	0.00556243	0.00501874	COMP/ITGA5/THBS3	3	KEGG	Fibroblast|COMP,CILP
GOMF_CALCIUM_ION_BINDING2	GOMF_CALCIUM_ION_BINDING	GOMF_CALCIUM_ION_BINDING	2024-10-27	373/9522	3.50694e-08	3.22638e-06	2.54714e-06	COMP/EDIL3/S100A16/ASPN/HSPA5/ANXA5/THBS3/SNED1/ACTN1/CBLB	10	GOMF	Fibroblast|COMP,CILP
GOMF_EXTRACELLULAR_MATRIX_STRUCTURAL_CONSTITUENT2	GOMF_EXTRACELLULAR_MATRIX_STRUCTURAL_CONSTITUENT	GOMF_EXTRACELLULAR_MATRIX_STRUCTURAL_CONSTITUENT	2024-06-27	119/9522	8.01883e-07	3.68866e-05	2.9121e-05	CILP/COMP/EDIL3/COL8A1/ASPN/THBS3	6	GOMF	Fibroblast|COMP,CILP
GOMF_INTEGRIN_BINDING1	GOMF_INTEGRIN_BINDING	GOMF_INTEGRIN_BINDING	2024-05-27	121/9522	1.96835e-05	0.000603627	0.000476548	COMP/EDIL3/ITGA5/ITGBL1/ACTN1	5	GOMF	Fibroblast|COMP,CILP
GOMF_STRUCTURAL_MOLECULE_ACTIVITY2	GOMF_STRUCTURAL_MOLECULE_ACTIVITY	GOMF_STRUCTURAL_MOLECULE_ACTIVITY	2024-07-27	447/9522	0.000187627	0.00431541	0.0034069	CILP/COMP/EDIL3/COL8A1/ASPN/THBS3/ACTN1	7	GOMF	Fibroblast|COMP,CILP
GOMF_EXTRACELLULAR_MATRIX_BINDING1	GOMF_EXTRACELLULAR_MATRIX_BINDING	GOMF_EXTRACELLULAR_MATRIX_BINDING	2024-03-27	44/9522	0.000249216	0.00458557	0.00362019	LRRC15/ADAMTS15/GPC1	3	GOMF	Fibroblast|COMP,CILP
GOMF_COLLAGEN_BINDING2	GOMF_COLLAGEN_BINDING	GOMF_COLLAGEN_BINDING	2024-03-27	56/9522	0.000509925	0.00781884	0.00617277	COMP/LRRC15/ASPN	3	GOMF	Fibroblast|COMP,CILP
GOMF_CELL_ADHESION_MOLECULE_BINDING2	GOMF_CELL_ADHESION_MOLECULE_BINDING	GOMF_CELL_ADHESION_MOLECULE_BINDING	2024-06-27	437/9522	0.00117313	0.0154182	0.0121723	COMP/EDIL3/HSPA5/ITGA5/ITGBL1/ACTN1	6	GOMF	Fibroblast|COMP,CILP
GOMF_LAMININ_BINDING	GOMF_LAMININ_BINDING	GOMF_LAMININ_BINDING	2024-02-27	23/9522	0.00188838	0.0217163	0.0171445	LRRC15/GPC1	2	GOMF	Fibroblast|COMP,CILP
GOMF_FIBRONECTIN_BINDING1	GOMF_FIBRONECTIN_BINDING	GOMF_FIBRONECTIN_BINDING	2024-02-27	25/9522	0.00223137	0.0228096	0.0180076	LRRC15/IGFBP6	2	GOMF	Fibroblast|COMP,CILP
GOMF_HEPARIN_BINDING2	GOMF_HEPARIN_BINDING	GOMF_HEPARIN_BINDING	2024-03-27	101/9522	0.00281614	0.0259085	0.0204541	COMP/ADAMTS15/THBS3	3	GOMF	Fibroblast|COMP,CILP
REACTOME_RESPONSE_TO_ELEVATED_PLATELET_CYTOSOLIC_CA21	REACTOME_RESPONSE_TO_ELEVATED_PLATELET_CYTOSOLIC_CA2	REACTOME_RESPONSE_TO_ELEVATED_PLATELET_CYTOSOLIC_CA2	2024-04-23	99/7120	0.00025422	0.0233882	0.0208728	LHFPL2/HSPA5/ANXA5/ACTN1	4	REACTOME	Fibroblast|COMP,CILP
REACTOME_EXTRACELLULAR_MATRIX_ORGANIZATION2	REACTOME_EXTRACELLULAR_MATRIX_ORGANIZATION	REACTOME_EXTRACELLULAR_MATRIX_ORGANIZATION	2024-05-23	220/7120	0.000574311	0.0264183	0.023577	COMP/COL8A1/ASPN/ITGA5/ACTN1	5	REACTOME	Fibroblast|COMP,CILP
REACTOME_INTEGRIN_CELL_SURFACE_INTERACTIONS1	REACTOME_INTEGRIN_CELL_SURFACE_INTERACTIONS	REACTOME_INTEGRIN_CELL_SURFACE_INTERACTIONS	2024-03-23	68/7120	0.00128703	0.039469	0.035224	COMP/COL8A1/ITGA5	3	REACTOME	Fibroblast|COMP,CILP
REACTOME_HEMOSTASIS	REACTOME_HEMOSTASIS	REACTOME_HEMOSTASIS	2024-06-23	425/7120	0.00184454	0.0424244	0.0378616	LHFPL2/GPC1/HSPA5/ITGA5/ANXA5/ACTN1	6	REACTOME	Fibroblast|COMP,CILP
HALLMARK_EPITHELIAL_MESENCHYMAL_TRANSITION3	HALLMARK_EPITHELIAL_MESENCHYMAL_TRANSITION	HALLMARK_EPITHELIAL_MESENCHYMAL_TRANSITION	1959-12-01	189/3396	6.91863e-05	0.00290582	0.00269462	MMP1/CXCL1/MMP3/WNT5A/GREM1/SNAI2/TPM2/GAS1/GJA1/CTHRC1/PMEPA1/ITGB1	12	Hallmark	Fibroblast|MMP1,CXCL5
HALLMARK_TNFA_SIGNALING_VIA_NFKB1	HALLMARK_TNFA_SIGNALING_VIA_NFKB	HALLMARK_TNFA_SIGNALING_VIA_NFKB	1959-11-01	188/3396	0.000301154	0.00632423	0.00586457	IL7R/CXCL1/CXCL3/ETS2/PLAU/EHD1/PMEPA1/ABCA1/PANX1/SPHK1/PLK2	11	Hallmark	Fibroblast|MMP1,CXCL5
GOBP_SENSORY_ORGAN_DEVELOPMENT	GOBP_SENSORY_ORGAN_DEVELOPMENT	GOBP_SENSORY_ORGAN_DEVELOPMENT	16/120	335/10123	1.97128e-06	0.00335733	0.00287894	WNT5A/TBX3/DLL1/TWIST1/SDK1/GJA1/INSIG1/CTHRC1/SH3PXD2B/TENM3/KDM5B/PBX1/RCN1/MAN2A1/PFDN5/LAMB2	16	GOBP	Fibroblast|MMP1,CXCL5
GOBP_EXTERNAL_ENCAPSULATING_STRUCTURE_ORGANIZATION2	GOBP_EXTERNAL_ENCAPSULATING_STRUCTURE_ORGANIZATION	GOBP_EXTERNAL_ENCAPSULATING_STRUCTURE_ORGANIZATION	13/120	229/10123	2.97767e-06	0.00335733	0.00287894	MMP1/EGFL6/MMP3/COL6A5/ADAMTS5/GREM1/OLFML2B/SH3PXD2B/ITGB1/P4HA1/PHLDB1/COL6A6/LAMB2	13	GOBP	Fibroblast|MMP1,CXCL5
GOBP_SENSORY_SYSTEM_DEVELOPMENT	GOBP_SENSORY_SYSTEM_DEVELOPMENT	GOBP_SENSORY_SYSTEM_DEVELOPMENT	13/120	241/10123	5.22435e-06	0.0034065	0.00292111	WNT5A/DLL1/TWIST1/SDK1/GJA1/SH3PXD2B/TENM3/KDM5B/PBX1/RCN1/MAN2A1/PFDN5/LAMB2	13	GOBP	Fibroblast|MMP1,CXCL5
GOBP_EMBRYONIC_MORPHOGENESIS1	GOBP_EMBRYONIC_MORPHOGENESIS	GOBP_EMBRYONIC_MORPHOGENESIS	17/120	409/10123	6.04257e-06	0.0034065	0.00292111	WNT5A/TBX3/DLL1/GREM1/ADM/TWIST1/ETS2/CHST11/GJA1/INSIG1/CTHRC1/ZNF281/ITGB1/PBX1/PKD2/PHLDB1/MICAL2	17	GOBP	Fibroblast|MMP1,CXCL5
GOBP_EMBRYONIC_ORGAN_DEVELOPMENT	GOBP_EMBRYONIC_ORGAN_DEVELOPMENT	GOBP_EMBRYONIC_ORGAN_DEVELOPMENT	14/120	295/10123	9.75651e-06	0.00440019	0.0037732	WNT5A/PCSK5/TBX3/DLL1/ADM/TWIST1/CHST11/GJA1/INSIG1/CTHRC1/MBD2/PBX1/PKD2/MICAL2	14	GOBP	Fibroblast|MMP1,CXCL5
GOBP_POSITIVE_REGULATION_OF_VASCULATURE_DEVELOPMENT2	GOBP_POSITIVE_REGULATION_OF_VASCULATURE_DEVELOPMENT	GOBP_POSITIVE_REGULATION_OF_VASCULATURE_DEVELOPMENT	9/120	120/10123	1.18647e-05	0.00440233	0.00377504	CHI3L1/WNT5A/DLL1/GREM1/ADM/TWIST1/SEMA5A/ITGB1/SPHK1	9	GOBP	Fibroblast|MMP1,CXCL5
GOBP_EMBRYONIC_HEART_TUBE_MORPHOGENESIS	GOBP_EMBRYONIC_HEART_TUBE_MORPHOGENESIS	GOBP_EMBRYONIC_HEART_TUBE_MORPHOGENESIS	6/120	45/10123	1.36658e-05	0.00440233	0.00377504	WNT5A/TBX3/DLL1/GJA1/PKD2/MICAL2	6	GOBP	Fibroblast|MMP1,CXCL5
GOBP_SKELETAL_SYSTEM_DEVELOPMENT1	GOBP_SKELETAL_SYSTEM_DEVELOPMENT	GOBP_SKELETAL_SYSTEM_DEVELOPMENT	15/120	361/10123	2.24607e-05	0.00621453	0.00532902	CHI3L1/WNT5A/PCSK5/TBX3/GREM1/SNAI2/TWIST1/ETS2/CHST11/FAM20C/GJA1/INSIG1/SH3PXD2B/TRPS1/PBX1	15	GOBP	Fibroblast|MMP1,CXCL5
GOBP_APPENDAGE_MORPHOGENESIS	GOBP_APPENDAGE_MORPHOGENESIS	GOBP_APPENDAGE_MORPHOGENESIS	8/120	101/10123	2.4861e-05	0.00621453	0.00532902	WNT5A/PCSK5/TBX3/GREM1/TWIST1/CHST11/GJA1/PBX1	8	GOBP	Fibroblast|MMP1,CXCL5
GOBP_REGULATION_OF_VASCULATURE_DEVELOPMENT2	GOBP_REGULATION_OF_VASCULATURE_DEVELOPMENT	GOBP_REGULATION_OF_VASCULATURE_DEVELOPMENT	11/120	204/10123	2.89749e-05	0.00621453	0.00532902	CHI3L1/CXCL13/WNT5A/DLL1/GREM1/ADM/TWIST1/SEMA5A/ITGB1/SPHK1/PLK2	11	GOBP	Fibroblast|MMP1,CXCL5
GOBP_CAMERA_TYPE_EYE_DEVELOPMENT	GOBP_CAMERA_TYPE_EYE_DEVELOPMENT	GOBP_CAMERA_TYPE_EYE_DEVELOPMENT	11/120	205/10123	3.03148e-05	0.00621453	0.00532902	WNT5A/DLL1/TWIST1/SDK1/GJA1/TENM3/KDM5B/RCN1/MAN2A1/PFDN5/LAMB2	11	GOBP	Fibroblast|MMP1,CXCL5
GOBP_EPITHELIAL_TUBE_MORPHOGENESIS	GOBP_EPITHELIAL_TUBE_MORPHOGENESIS	GOBP_EPITHELIAL_TUBE_MORPHOGENESIS	12/120	246/10123	3.34976e-05	0.00629476	0.00539782	WNT5A/TBX3/DLL1/GREM1/ADM/TWIST1/GJA1/CTHRC1/KDM5B/PBX1/PKD2/MICAL2	12	GOBP	Fibroblast|MMP1,CXCL5
GOBP_EMBRYONIC_ORGAN_MORPHOGENESIS	GOBP_EMBRYONIC_ORGAN_MORPHOGENESIS	GOBP_EMBRYONIC_ORGAN_MORPHOGENESIS	10/120	176/10123	4.3574e-05	0.00711353	0.00609992	WNT5A/TBX3/DLL1/TWIST1/CHST11/GJA1/INSIG1/CTHRC1/PKD2/MICAL2	10	GOBP	Fibroblast|MMP1,CXCL5
GOBP_EMBRYONIC_HEART_TUBE_DEVELOPMENT	GOBP_EMBRYONIC_HEART_TUBE_DEVELOPMENT	GOBP_EMBRYONIC_HEART_TUBE_DEVELOPMENT	6/120	55/10123	4.41638e-05	0.00711353	0.00609992	WNT5A/TBX3/DLL1/GJA1/PKD2/MICAL2	6	GOBP	Fibroblast|MMP1,CXCL5
GOBP_SPECIFICATION_OF_SYMMETRY	GOBP_SPECIFICATION_OF_SYMMETRY	GOBP_SPECIFICATION_OF_SYMMETRY	7/120	83/10123	5.43989e-05	0.00817798	0.00701269	WNT5A/TBX3/DLL1/GREM1/GJA1/PKD2/MICAL2	7	GOBP	Fibroblast|MMP1,CXCL5
GOBP_EMBRYONIC_APPENDAGE_MORPHOGENESIS	GOBP_EMBRYONIC_APPENDAGE_MORPHOGENESIS	GOBP_EMBRYONIC_APPENDAGE_MORPHOGENESIS	7/120	84/10123	5.87679e-05	0.0082826	0.00710241	WNT5A/TBX3/GREM1/TWIST1/CHST11/GJA1/PBX1	7	GOBP	Fibroblast|MMP1,CXCL5
GOBP_APPENDAGE_DEVELOPMENT	GOBP_APPENDAGE_DEVELOPMENT	GOBP_APPENDAGE_DEVELOPMENT	8/120	123/10123	0.000102028	0.0131315	0.0112604	WNT5A/PCSK5/TBX3/GREM1/TWIST1/CHST11/GJA1/PBX1	8	GOBP	Fibroblast|MMP1,CXCL5
GOBP_SENSORY_ORGAN_MORPHOGENESIS	GOBP_SENSORY_ORGAN_MORPHOGENESIS	GOBP_SENSORY_ORGAN_MORPHOGENESIS	9/120	159/10123	0.000109634	0.0131315	0.0112604	WNT5A/TBX3/DLL1/TWIST1/SDK1/INSIG1/CTHRC1/TENM3/MAN2A1	9	GOBP	Fibroblast|MMP1,CXCL5
GOBP_HEART_DEVELOPMENT2	GOBP_HEART_DEVELOPMENT	GOBP_HEART_DEVELOPMENT	15/120	416/10123	0.000113435	0.0131315	0.0112604	WNT5A/PCSK5/TBX3/DLL1/GREM1/SNAI2/ADM/TWIST1/DSG2/GJA1/SH3PXD2B/ITGB1/MBD2/PKD2/MICAL2	15	GOBP	Fibroblast|MMP1,CXCL5
GOBP_ANTIMICROBIAL_HUMORAL_IMMUNE_RESPONSE_MEDIATED_BY_ANTIMICROBIAL_PEPTIDE	GOBP_ANTIMICROBIAL_HUMORAL_IMMUNE_RESPONSE_MEDIATED_BY_ANTIMICROBIAL_PEPTIDE	GOBP_ANTIMICROBIAL_HUMORAL_IMMUNE_RESPONSE_MEDIATED_BY_ANTIMICROBIAL_PEPTIDE	4/120	22/10123	0.000116466	0.0131315	0.0112604	CXCL5/CXCL13/CXCL1/CXCL3	4	GOBP	Fibroblast|MMP1,CXCL5
GOBP_EMBRYONIC_DIGIT_MORPHOGENESIS	GOBP_EMBRYONIC_DIGIT_MORPHOGENESIS	GOBP_EMBRYONIC_DIGIT_MORPHOGENESIS	5/120	43/10123	0.000144577	0.0155248	0.0133127	WNT5A/TBX3/TWIST1/CHST11/GJA1	5	GOBP	Fibroblast|MMP1,CXCL5
GOBP_SIGNAL_TRANSDUCTION_BY_P53_CLASS_MEDIATOR	GOBP_SIGNAL_TRANSDUCTION_BY_P53_CLASS_MEDIATOR	GOBP_SIGNAL_TRANSDUCTION_BY_P53_CLASS_MEDIATOR	8/120	139/10123	0.000238308	0.0244266	0.020946	GREM1/SNAI2/TWIST1/DDIT4/JMY/RPL26/RPL5/PLK2	8	GOBP	Fibroblast|MMP1,CXCL5
GOBP_MESODERM_DEVELOPMENT	GOBP_MESODERM_DEVELOPMENT	GOBP_MESODERM_DEVELOPMENT	6/120	75/10123	0.000253012	0.0248062	0.0212715	WNT5A/TBX3/ETS2/JAK2/GJA1/ITGB1	6	GOBP	Fibroblast|MMP1,CXCL5
GOBP_BLOOD_VESSEL_MORPHOGENESIS2	GOBP_BLOOD_VESSEL_MORPHOGENESIS	GOBP_BLOOD_VESSEL_MORPHOGENESIS	15/120	455/10123	0.000301601	0.0273495	0.0234525	CHI3L1/CXCL13/PIK3R3/WNT5A/NRCAM/DLL1/GREM1/ADM/TWIST1/SEMA5A/GJA1/ITGB1/SPHK1/PKD2/PLK2	15	GOBP	Fibroblast|MMP1,CXCL5
GOBP_MORPHOGENESIS_OF_A_BRANCHING_STRUCTURE	GOBP_MORPHOGENESIS_OF_A_BRANCHING_STRUCTURE	GOBP_MORPHOGENESIS_OF_A_BRANCHING_STRUCTURE	8/120	144/10123	0.00030321	0.0273495	0.0234525	WNT5A/TBX3/GREM1/SNAI2/ADM/KDM5B/PBX1/PKD2	8	GOBP	Fibroblast|MMP1,CXCL5
GOBP_RESPONSE_TO_UV_A	GOBP_RESPONSE_TO_UV_A	GOBP_RESPONSE_TO_UV_A	3/120	12/10123	0.00033057	0.0286706	0.0245853	MMP1/MME/MMP3	3	GOBP	Fibroblast|MMP1,CXCL5
GOBP_CAMERA_TYPE_EYE_MORPHOGENESIS	GOBP_CAMERA_TYPE_EYE_MORPHOGENESIS	GOBP_CAMERA_TYPE_EYE_MORPHOGENESIS	6/120	80/10123	0.000359865	0.0300554	0.0257728	WNT5A/DLL1/TWIST1/SDK1/TENM3/MAN2A1	6	GOBP	Fibroblast|MMP1,CXCL5
GOBP_REGULATION_OF_PEPTIDYL_THREONINE_PHOSPHORYLATION	GOBP_REGULATION_OF_PEPTIDYL_THREONINE_PHOSPHORYLATION	GOBP_REGULATION_OF_PEPTIDYL_THREONINE_PHOSPHORYLATION	4/120	30/10123	0.000405528	0.0326595	0.0280058	CHI3L1/WNT5A/DDIT4/SPHK1	4	GOBP	Fibroblast|MMP1,CXCL5
GOBP_MORPHOGENESIS_OF_AN_EPITHELIUM	GOBP_MORPHOGENESIS_OF_AN_EPITHELIUM	GOBP_MORPHOGENESIS_OF_AN_EPITHELIUM	13/120	376/10123	0.000498038	0.0387267	0.0332085	WNT5A/TBX3/DLL1/GREM1/SNAI2/ADM/TWIST1/GJA1/CTHRC1/KDM5B/PBX1/PKD2/MICAL2	13	GOBP	Fibroblast|MMP1,CXCL5
GOBP_REGULATION_OF_OSSIFICATION	GOBP_REGULATION_OF_OSSIFICATION	GOBP_REGULATION_OF_OSSIFICATION	6/120	86/10123	0.000531505	0.0399199	0.0342317	WNT5A/GREM1/TWIST1/FAM20C/GJA1/PBX1	6	GOBP	Fibroblast|MMP1,CXCL5
GOBP_MYOBLAST_DIFFERENTIATION	GOBP_MYOBLAST_DIFFERENTIATION	GOBP_MYOBLAST_DIFFERENTIATION	5/120	57/10123	0.000551099	0.0399199	0.0342317	TBX3/DLL1/GREM1/ITGB1/MAP3K5	5	GOBP	Fibroblast|MMP1,CXCL5
GOBP_EMBRYO_DEVELOPMENT_ENDING_IN_BIRTH_OR_EGG_HATCHING	GOBP_EMBRYO_DEVELOPMENT_ENDING_IN_BIRTH_OR_EGG_HATCHING	GOBP_EMBRYO_DEVELOPMENT_ENDING_IN_BIRTH_OR_EGG_HATCHING	15/120	483/10123	0.000566491	0.0399199	0.0342317	WNT5A/PCSK5/TBX3/DLL1/ADM/TWIST1/CHST11/NXN/GJA1/CTHRC1/ITGB1/PBX1/RCN1/MAN2A1/PKD2	15	GOBP	Fibroblast|MMP1,CXCL5
GOBP_TISSUE_MORPHOGENESIS1	GOBP_TISSUE_MORPHOGENESIS	GOBP_TISSUE_MORPHOGENESIS	14/120	440/10123	0.000689019	0.0470829	0.0403741	WNT5A/TBX3/DLL1/GREM1/SNAI2/ADM/TWIST1/GJA1/CTHRC1/ITGB1/KDM5B/PBX1/PKD2/MICAL2	14	GOBP	Fibroblast|MMP1,CXCL5
GOMF_CXCR_CHEMOKINE_RECEPTOR_BINDING	GOMF_CXCR_CHEMOKINE_RECEPTOR_BINDING	GOMF_CXCR_CHEMOKINE_RECEPTOR_BINDING	4/113	9522-11-01	5.82012e-06	0.00178678	0.00161738	CXCL5/CXCL13/CXCL1/CXCL3	4	GOMF	Fibroblast|MMP1,CXCL5
GOMF_G_PROTEIN_COUPLED_RECEPTOR_BINDING	GOMF_G_PROTEIN_COUPLED_RECEPTOR_BINDING	GOMF_G_PROTEIN_COUPLED_RECEPTOR_BINDING	9/113	146/9522	5.63971e-05	0.00865695	0.00783622	CXCL5/CXCL13/CXCL1/WNT5A/CXCL3/ADM/NEDD4/JAK2/CTHRC1	9	GOMF	Fibroblast|MMP1,CXCL5
GOMF_CHEMOKINE_ACTIVITY	GOMF_CHEMOKINE_ACTIVITY	GOMF_CHEMOKINE_ACTIVITY	4/113	25/9522	0.000196236	0.0200815	0.0181777	CXCL5/CXCL13/CXCL1/CXCL3	4	GOMF	Fibroblast|MMP1,CXCL5
GOMF_SERINE_HYDROLASE_ACTIVITY1	GOMF_SERINE_HYDROLASE_ACTIVITY	GOMF_SERINE_HYDROLASE_ACTIVITY	6/113	81/9522	0.000384974	0.024937	0.0225728	MMP1/MMP3/PCSK5/PLAU/CPD/CTSA	6	GOMF	Fibroblast|MMP1,CXCL5
GOMF_CHEMOKINE_RECEPTOR_BINDING	GOMF_CHEMOKINE_RECEPTOR_BINDING	GOMF_CHEMOKINE_RECEPTOR_BINDING	4/113	30/9522	0.000406139	0.024937	0.0225728	CXCL5/CXCL13/CXCL1/CXCL3	4	GOMF	Fibroblast|MMP1,CXCL5

## Sheet: GSEA_summary_fibroblast_DE
	ID	Description	setSize	enrichmentScore	NES	pvalue	p.adjust	qvalue	rank	leading_edge	core_enrichment	GS	cell_type
HALLMARK_TNFA_SIGNALING_VIA_NFKB	HALLMARK_TNFA_SIGNALING_VIA_NFKB	HALLMARK_TNFA_SIGNALING_VIA_NFKB	30	-0.594169	-2.63933	1.21012e-06	7.26072e-06	5.09524e-06	62	tags=87%, list=43%, signal=62%	PPP1R15A/TIPARP/PNRC1/NR4A3/MCL1/KLF4/B4GALT1/NFIL3/SAT1/ATF3/TSC22D1/NAMPT/PHLDA1/CCNL1/JUNB/GEM/NR4A1/EGR1/NR4A2/FOS/MAFF/CXCL2/JUN/RHOB/FOSB/IL6	Hallmark	Fibroblast|COMP,CILP
HALLMARK_EPITHELIAL_MESENCHYMAL_TRANSITION	HALLMARK_EPITHELIAL_MESENCHYMAL_TRANSITION	HALLMARK_EPITHELIAL_MESENCHYMAL_TRANSITION	30	0.367573	1.79357	0.0101742	0.0305225	0.0214193	37	tags=50%, list=26%, signal=47%	COMP/EDIL3/LRRC15/SERPINE1/MXRA5/COL1A2/COL1A1/ITGA5/SPARC/FN1/COL6A3/SFRP4/COL3A1/FBN1/MFAP5	Hallmark	Fibroblast|COMP,CILP
GOBP_POSITIVE_REGULATION_OF_TRANSCRIPTION_BY_RNA_POLYMERASE_II	GOBP_POSITIVE_REGULATION_OF_TRANSCRIPTION_BY_RNA_POLYMERASE_II	GOBP_POSITIVE_REGULATION_OF_TRANSCRIPTION_BY_RNA_POLYMERASE_II	25	-0.541695	-2.3475	0.000158537	0.0228551	0.0199445	41	tags=84%, list=29%, signal=73%	IER2/ATF4/HSPA5/NR4A3/KLF4/AHR/ATF3/NAMPT/JUNB/NR4A1/SOX4/EGR1/NFIA/NR4A2/ID4/FOS/MAFF/JUN/ELL2/FOSB/IL6	GOBP	Fibroblast|COMP,CILP
GOBP_CELL_CYCLE	GOBP_CELL_CYCLE	GOBP_CELL_CYCLE	18	-0.594002	-2.32337	0.000236841	0.0228551	0.0199445	67	tags=94%, list=47%, signal=57%	RPS3/UBB/PPP1R15A/SPTBN1/KLF4/AHR/CCNL1/JUNB/TSPYL2/GEM/NR4A1/TXNIP/RGS2/ID4/JUN/RHOB/ADAMTS1	GOBP	Fibroblast|COMP,CILP
GOBP_POSITIVE_REGULATION_OF_NUCLEOBASE_CONTAINING_COMPOUND_METABOLIC_PROCESS	GOBP_POSITIVE_REGULATION_OF_NUCLEOBASE_CONTAINING_COMPOUND_METABOLIC_PROCESS	GOBP_POSITIVE_REGULATION_OF_NUCLEOBASE_CONTAINING_COMPOUND_METABOLIC_PROCESS	32	-0.465252	-2.17842	0.000649932	0.0418123	0.0364874	68	tags=78%, list=48%, signal=53%	IER2/RPS3/ATF4/HSPA5/ARID5B/NR4A3/KLF4/AHR/NFIL3/SLC38A2/ATF3/NAMPT/JUNB/NR4A1/SOX4/EGR1/NFIA/NR4A2/ID4/FOS/MAFF/JUN/ELL2/FOSB/IL6	GOBP	Fibroblast|COMP,CILP
GOBP_POSITIVE_REGULATION_OF_CELLULAR_BIOSYNTHETIC_PROCESS	GOBP_POSITIVE_REGULATION_OF_CELLULAR_BIOSYNTHETIC_PROCESS	GOBP_POSITIVE_REGULATION_OF_CELLULAR_BIOSYNTHETIC_PROCESS	33	-0.454807	-2.12549	0.00122829	0.0474121	0.041374	70	tags=79%, list=49%, signal=52%	EEF2/IER2/ATF4/HSPA5/PPP1R15A/ARID5B/NR4A3/CLU/KLF4/AHR/NFIL3/ATF3/NAMPT/JUNB/NR4A1/SOX4/EGR1/NFIA/NR4A2/ID4/FOS/MAFF/JUN/ELL2/FOSB/IL6	GOBP	Fibroblast|COMP,CILP
GOBP_POSITIVE_REGULATION_OF_RNA_METABOLIC_PROCESS	GOBP_POSITIVE_REGULATION_OF_RNA_METABOLIC_PROCESS	GOBP_POSITIVE_REGULATION_OF_RNA_METABOLIC_PROCESS	31	-0.456508	-2.1122	0.000993075	0.0474121	0.041374	68	tags=77%, list=48%, signal=52%	IER2/ATF4/HSPA5/ARID5B/NR4A3/KLF4/AHR/NFIL3/SLC38A2/ATF3/NAMPT/JUNB/NR4A1/SOX4/EGR1/NFIA/NR4A2/ID4/FOS/MAFF/JUN/ELL2/FOSB/IL6	GOBP	Fibroblast|COMP,CILP
KEGG_ECM_RECEPTOR_INTERACTION	KEGG_ECM_RECEPTOR_INTERACTION	KEGG_ECM_RECEPTOR_INTERACTION	13	0.589116	2.12456	0.00197604	0.00395207	NA	55	tags=92%, list=38%, signal=62%	COMP/COL1A2/COL1A1/ITGA5/FN1/COL6A3/COL3A1/THBS3/COL6A1/SDC2/COL5A2/COL5A1	KEGG	Fibroblast|COMP,CILP
KEGG_FOCAL_ADHESION	KEGG_FOCAL_ADHESION	KEGG_FOCAL_ADHESION	16	0.459378	1.77889	0.0111977	0.0111977	NA	59	tags=81%, list=41%, signal=54%	COMP/CAV1/COL1A2/COL1A1/ITGA5/FN1/COL6A3/COL3A1/THBS3/COL6A1/COL5A2/COL5A1/ACTN1	KEGG	Fibroblast|COMP,CILP
GOMF_SEQUENCE_SPECIFIC_DNA_BINDING	GOMF_SEQUENCE_SPECIFIC_DNA_BINDING	GOMF_SEQUENCE_SPECIFIC_DNA_BINDING	22	-0.60683	-2.49936	2.07219e-05	0.000580214	0.000349001	67	tags=95%, list=47%, signal=60%	RPS3/ATF4/ARID5B/TIPARP/NR4A3/KLF4/AHR/NFIL3/ATF3/JUNB/TSPYL2/NR4A1/SOX4/EGR1/NFIA/NR4A2/FOS/MAFF/JUN/ELL2/FOSB	GOMF	Fibroblast|COMP,CILP
GOMF_CIS_REGULATORY_REGION_SEQUENCE_SPECIFIC_DNA_BINDING	GOMF_CIS_REGULATORY_REGION_SEQUENCE_SPECIFIC_DNA_BINDING	GOMF_CIS_REGULATORY_REGION_SEQUENCE_SPECIFIC_DNA_BINDING	19	-0.605311	-2.38341	6.6248e-05	0.000927471	0.000557877	65	tags=95%, list=45%, signal=60%	ATF4/TIPARP/NR4A3/KLF4/AHR/NFIL3/ATF3/JUNB/NR4A1/SOX4/EGR1/NFIA/NR4A2/FOS/MAFF/JUN/ELL2/FOSB	GOMF	Fibroblast|COMP,CILP
GOMF_EXTRACELLULAR_MATRIX_STRUCTURAL_CONSTITUENT	GOMF_EXTRACELLULAR_MATRIX_STRUCTURAL_CONSTITUENT	GOMF_EXTRACELLULAR_MATRIX_STRUCTURAL_CONSTITUENT	24	0.511041	2.33978	0.000190659	0.00132733	0.000798395	55	tags=75%, list=38%, signal=55%	COMP/CILP/ASPN/EDIL3/MXRA5/COL1A2/COL1A1/SPARC/FN1/COL6A3/COL3A1/FBN1/MFAP5/THBS3/COL6A1/COL5A2/COL8A1/COL5A1	GOMF	Fibroblast|COMP,CILP
GOMF_DNA_BINDING_TRANSCRIPTION_FACTOR_ACTIVITY	GOMF_DNA_BINDING_TRANSCRIPTION_FACTOR_ACTIVITY	GOMF_DNA_BINDING_TRANSCRIPTION_FACTOR_ACTIVITY	17	-0.611537	-2.29818	0.000237023	0.00132733	0.000798395	57	tags=88%, list=40%, signal=60%	NR4A3/KLF4/AHR/NFIL3/ATF3/JUNB/NR4A1/SOX4/EGR1/NFIA/NR4A2/FOS/MAFF/JUN/FOSB	GOMF	Fibroblast|COMP,CILP
GOMF_DNA_BINDING_TRANSCRIPTION_ACTIVATOR_ACTIVITY	GOMF_DNA_BINDING_TRANSCRIPTION_ACTIVATOR_ACTIVITY	GOMF_DNA_BINDING_TRANSCRIPTION_ACTIVATOR_ACTIVITY	15	-0.624373	-2.2507	0.000199089	0.00132733	0.000798395	31	tags=67%, list=22%, signal=58%	JUNB/NR4A1/SOX4/EGR1/NFIA/NR4A2/FOS/MAFF/JUN/FOSB	GOMF	Fibroblast|COMP,CILP
GOMF_STRUCTURAL_MOLECULE_ACTIVITY	GOMF_STRUCTURAL_MOLECULE_ACTIVITY	GOMF_STRUCTURAL_MOLECULE_ACTIVITY	30	0.435857	2.13447	0.000869105	0.00405582	0.00243959	69	tags=80%, list=48%, signal=52%	COMP/CILP/ASPN/EDIL3/MXRA5/COL1A2/COL1A1/SPARC/FN1/COL6A3/COL3A1/FBN1/MFAP5/THBS3/COL6A1/COL5A2/COL8A1/COL5A1/ACTN1/DPT/ACTG1/VCAN/AHNAK/LUM	GOMF	Fibroblast|COMP,CILP
GOMF_TRANSCRIPTION_FACTOR_BINDING	GOMF_TRANSCRIPTION_FACTOR_BINDING	GOMF_TRANSCRIPTION_FACTOR_BINDING	15	-0.562714	-2.02844	0.00148379	0.00593517	0.00357003	67	tags=93%, list=47%, signal=55%	RPS3/ATF4/NR4A3/KLF4/AHR/JMJD1C/JUNB/NR4A1/NFIA/NR4A2/ID4/FOS/JUN/FOSB	GOMF	Fibroblast|COMP,CILP
GOMF_TRANSCRIPTION_REGULATOR_ACTIVITY	GOMF_TRANSCRIPTION_REGULATOR_ACTIVITY	GOMF_TRANSCRIPTION_REGULATOR_ACTIVITY	23	-0.488283	-2.04658	0.00216687	0.00758404	0.00456183	65	tags=83%, list=45%, signal=54%	ATF4/ARID5B/NR4A3/KLF4/AHR/JMJD1C/NFIL3/ATF3/JUNB/NR4A1/SOX4/EGR1/NFIA/NR4A2/ID4/FOS/MAFF/JUN/FOSB	GOMF	Fibroblast|COMP,CILP
GOMF_DNA_BINDING_TRANSCRIPTION_FACTOR_BINDING	GOMF_DNA_BINDING_TRANSCRIPTION_FACTOR_BINDING	GOMF_DNA_BINDING_TRANSCRIPTION_FACTOR_BINDING	12	-0.587786	-1.97161	0.00269209	0.00837539	0.00503783	67	tags=100%, list=47%, signal=58%	ATF4/NR4A3/KLF4/AHR/JMJD1C/NR4A1/NFIA/NR4A2/ID4/FOS/JUN	GOMF	Fibroblast|COMP,CILP
GOMF_RNA_POLYMERASE_II_SPECIFIC_DNA_BINDING_TRANSCRIPTION_FACTOR_BINDING	GOMF_RNA_POLYMERASE_II_SPECIFIC_DNA_BINDING_TRANSCRIPTION_FACTOR_BINDING	GOMF_RNA_POLYMERASE_II_SPECIFIC_DNA_BINDING_TRANSCRIPTION_FACTOR_BINDING	10	-0.593985	-1.8577	0.00709243	0.0198588	0.0119452	65	tags=100%, list=45%, signal=59%	NR4A3/KLF4/AHR/JMJD1C/NR4A1/NR4A2/ID4/FOS/JUN	GOMF	Fibroblast|COMP,CILP
GOMF_CALCIUM_ION_BINDING	GOMF_CALCIUM_ION_BINDING	GOMF_CALCIUM_ION_BINDING	19	0.470458	1.96758	0.0078547	0.0199938	0.0120263	59	tags=79%, list=41%, signal=53%	COMP/ASPN/EDIL3/S100A10/SPARC/S100A6/S100A16/FBN1/THBS3/TNFAIP6/ANXA5/SNED1/FSTL1/CBLB/ACTN1	GOMF	Fibroblast|COMP,CILP
GOMF_INTEGRIN_BINDING	GOMF_INTEGRIN_BINDING	GOMF_INTEGRIN_BINDING	10	0.567368	1.84969	0.00897522	0.0209422	0.0125968	36	tags=70%, list=25%, signal=56%	COMP/EDIL3/ITGA5/FN1/COL3A1/FBN1/ITGBL1	GOMF	Fibroblast|COMP,CILP
REACTOME_INTEGRIN_CELL_SURFACE_INTERACTIONS	REACTOME_INTEGRIN_CELL_SURFACE_INTERACTIONS	REACTOME_INTEGRIN_CELL_SURFACE_INTERACTIONS	14	0.561812	2.07513	0.00186416	0.0247187	0.0195148	55	tags=86%, list=38%, signal=58%	COMP/COL1A2/COL1A1/ITGA5/FN1/COL6A3/COL3A1/FBN1/COL6A1/COL5A2/COL8A1/COL5A1	REACTOME	Fibroblast|COMP,CILP
REACTOME_EXTRACELLULAR_MATRIX_ORGANIZATION	REACTOME_EXTRACELLULAR_MATRIX_ORGANIZATION	REACTOME_EXTRACELLULAR_MATRIX_ORGANIZATION	23	0.45098	2.01344	0.00247187	0.0247187	0.0195148	59	tags=78%, list=41%, signal=55%	COMP/ASPN/SERPINE1/COL1A2/COL1A1/ITGA5/SPARC/FN1/COL6A3/COL3A1/FBN1/MFAP5/COL6A1/SDC2/COL5A2/COL8A1/COL5A1/ACTN1	REACTOME	Fibroblast|COMP,CILP
REACTOME_ECM_PROTEOGLYCANS	REACTOME_ECM_PROTEOGLYCANS	REACTOME_ECM_PROTEOGLYCANS	15	0.535897	2.01262	0.00392732	0.0261821	0.0206701	55	tags=80%, list=38%, signal=55%	COMP/ASPN/SERPINE1/COL1A2/COL1A1/SPARC/FN1/COL6A3/COL3A1/COL6A1/COL5A2/COL5A1	REACTOME	Fibroblast|COMP,CILP
HALLMARK_EPITHELIAL_MESENCHYMAL_TRANSITION1	HALLMARK_EPITHELIAL_MESENCHYMAL_TRANSITION	HALLMARK_EPITHELIAL_MESENCHYMAL_TRANSITION	25	-0.640267	-2.52381	3.59913e-06	1.07974e-05	7.57711e-06	23	tags=56%, list=22%, signal=57%	FAP/THBS1/COL12A1/COL5A1/MXRA5/SPARC/VEGFA/COL1A2/SERPINE1/COL5A2/POSTN/COL3A1/COL1A1/INHBA	Hallmark	Fibroblast|HSP
GOBP_ANATOMICAL_STRUCTURE_FORMATION_INVOLVED_IN_MORPHOGENESIS	GOBP_ANATOMICAL_STRUCTURE_FORMATION_INVOLVED_IN_MORPHOGENESIS	GOBP_ANATOMICAL_STRUCTURE_FORMATION_INVOLVED_IN_MORPHOGENESIS	21	-0.656976	-2.45973	2.15582e-05	0.00342776	0.00267776	27	tags=67%, list=25%, signal=62%	HIF1A/SULF1/FAP/THBS1/COL12A1/COL5A1/NFATC2/PDPN/SPARC/VEGFA/SERPINE1/COL5A2/COL1A1/INHBA	GOBP	Fibroblast|HSP
GOBP_EXTERNAL_ENCAPSULATING_STRUCTURE_ORGANIZATION	GOBP_EXTERNAL_ENCAPSULATING_STRUCTURE_ORGANIZATION	GOBP_EXTERNAL_ENCAPSULATING_STRUCTURE_ORGANIZATION	17	-0.652692	-2.30547	9.22461e-05	0.00366678	0.00286448	38	tags=82%, list=36%, signal=63%	MMP19/B4GALT1/ADAMTS4/SULF1/HAS1/FAP/COL12A1/COL5A1/PDPN/COL1A2/COL5A2/POSTN/COL3A1/COL1A1	GOBP	Fibroblast|HSP
GOBP_CIRCULATORY_SYSTEM_DEVELOPMENT	GOBP_CIRCULATORY_SYSTEM_DEVELOPMENT	GOBP_CIRCULATORY_SYSTEM_DEVELOPMENT	23	-0.605674	-2.30314	8.00663e-05	0.00366678	0.00286448	38	tags=74%, list=36%, signal=61%	MMP19/B4GALT1/SOD2/HIF1A/SULF1/FAP/THBS1/COL5A1/NFATC2/PDPN/SPARC/VEGFA/COL1A2/APOE/SERPINE1/COL3A1/COL1A1	GOBP	Fibroblast|HSP
GOBP_VASCULATURE_DEVELOPMENT	GOBP_VASCULATURE_DEVELOPMENT	GOBP_VASCULATURE_DEVELOPMENT	23	-0.605674	-2.30314	8.00663e-05	0.00366678	0.00286448	38	tags=74%, list=36%, signal=61%	MMP19/B4GALT1/SOD2/HIF1A/SULF1/FAP/THBS1/COL5A1/NFATC2/PDPN/SPARC/VEGFA/COL1A2/APOE/SERPINE1/COL3A1/COL1A1	GOBP	Fibroblast|HSP
GOBP_LOCOMOTION	GOBP_LOCOMOTION	GOBP_LOCOMOTION	34	-0.524586	-2.23289	0.000170794	0.00420744	0.00328685	27	tags=50%, list=25%, signal=55%	HIF1A/SULF1/HAS1/FAP/THBS1/COL5A1/ABL2/NFATC2/PDPN/SPARC/VEGFA/IL1R1/APOE/SERPINE1/TNFAIP6/COL3A1/COL1A1	GOBP	Fibroblast|HSP
GOBP_CELL_MIGRATION	GOBP_CELL_MIGRATION	GOBP_CELL_MIGRATION	31	-0.535792	-2.22776	0.000185233	0.00420744	0.00328685	27	tags=52%, list=25%, signal=54%	HIF1A/SULF1/HAS1/FAP/THBS1/COL5A1/NFATC2/PDPN/SPARC/VEGFA/IL1R1/APOE/SERPINE1/TNFAIP6/COL3A1/COL1A1	GOBP	Fibroblast|HSP
GOBP_RESPONSE_TO_WOUNDING	GOBP_RESPONSE_TO_WOUNDING	GOBP_RESPONSE_TO_WOUNDING	18	-0.62287	-2.2122	0.000137822	0.00420744	0.00328685	37	tags=78%, list=35%, signal=61%	B4GALT1/TIMP1/SOD2/HIF1A/FAP/THBS1/COL5A1/PDPN/VEGFA/APOE/SERPINE1/COL3A1/COL1A1/INHBA	GOBP	Fibroblast|HSP
GOBP_WOUND_HEALING	GOBP_WOUND_HEALING	GOBP_WOUND_HEALING	15	-0.631747	-2.17204	0.000470452	0.00775379	0.00605725	37	tags=80%, list=35%, signal=61%	B4GALT1/TIMP1/HIF1A/FAP/THBS1/COL5A1/PDPN/VEGFA/APOE/SERPINE1/COL3A1/COL1A1	GOBP	Fibroblast|HSP
GOBP_BIOLOGICAL_ADHESION	GOBP_BIOLOGICAL_ADHESION	GOBP_BIOLOGICAL_ADHESION	26	-0.549846	-2.17024	0.000492642	0.00775379	0.00605725	24	tags=50%, list=23%, signal=51%	HAS1/FAP/THBS1/COL12A1/COL5A1/ABL2/PDPN/VEGFA/SERPINE1/TNFAIP6/POSTN/COL3A1/COL1A1	GOBP	Fibroblast|HSP
GOBP_EMBRYO_DEVELOPMENT	GOBP_EMBRYO_DEVELOPMENT	GOBP_EMBRYO_DEVELOPMENT	13	-0.655789	-2.13888	0.000536426	0.00775379	0.00605725	27	tags=69%, list=25%, signal=59%	HIF1A/SULF1/COL12A1/COL5A1/VEGFA/COL5A2/COL3A1/COL1A1/INHBA	GOBP	Fibroblast|HSP
GOBP_ANIMAL_ORGAN_MORPHOGENESIS	GOBP_ANIMAL_ORGAN_MORPHOGENESIS	GOBP_ANIMAL_ORGAN_MORPHOGENESIS	18	-0.586358	-2.08252	0.000510673	0.00775379	0.00605725	27	tags=56%, list=25%, signal=50%	HIF1A/SULF1/COL5A1/VEGFA/COL1A2/SERPINE1/COL5A2/COL3A1/COL1A1/INHBA	GOBP	Fibroblast|HSP
GOBP_NEGATIVE_REGULATION_OF_DEVELOPMENTAL_PROCESS	GOBP_NEGATIVE_REGULATION_OF_DEVELOPMENTAL_PROCESS	GOBP_NEGATIVE_REGULATION_OF_DEVELOPMENTAL_PROCESS	18	-0.559659	-1.9877	0.00131964	0.0174852	0.0136594	27	tags=61%, list=25%, signal=55%	HIF1A/SULF1/THBS1/COL5A1/NFATC2/SPARC/VEGFA/SERPINE1/TNFAIP6/COL5A2/INHBA	GOBP	Fibroblast|HSP
GOBP_REGULATION_OF_BODY_FLUID_LEVELS	GOBP_REGULATION_OF_BODY_FLUID_LEVELS	GOBP_REGULATION_OF_BODY_FLUID_LEVELS	11	-0.64675	-2.00839	0.00152036	0.0185952	0.0145265	33	tags=82%, list=31%, signal=63%	UGCG/HIF1A/FAP/THBS1/PDPN/VEGFA/APOE/SERPINE1/COL3A1	GOBP	Fibroblast|HSP
GOBP_REGULATION_OF_CELLULAR_COMPONENT_MOVEMENT	GOBP_REGULATION_OF_CELLULAR_COMPONENT_MOVEMENT	GOBP_REGULATION_OF_CELLULAR_COMPONENT_MOVEMENT	28	-0.503935	-2.02984	0.00172563	0.0195982	0.0153101	27	tags=50%, list=25%, signal=51%	HIF1A/SULF1/HAS1/THBS1/ABL2/PDPN/SPARC/VEGFA/IL1R1/APOE/SERPINE1/TNFAIP6/COL3A1/COL1A1	GOBP	Fibroblast|HSP
GOBP_TISSUE_MORPHOGENESIS	GOBP_TISSUE_MORPHOGENESIS	GOBP_TISSUE_MORPHOGENESIS	10	-0.671171	-2.01571	0.00194381	0.0206044	0.0160961	27	tags=70%, list=25%, signal=58%	HIF1A/SULF1/COL5A1/PDPN/VEGFA/COL3A1/INHBA	GOBP	Fibroblast|HSP
GOBP_TUBE_DEVELOPMENT	GOBP_TUBE_DEVELOPMENT	GOBP_TUBE_DEVELOPMENT	18	-0.521326	-1.85155	0.00364743	0.0362463	0.0283155	27	tags=56%, list=25%, signal=50%	HIF1A/SULF1/FAP/THBS1/PDPN/SPARC/VEGFA/APOE/SERPINE1/COL3A1	GOBP	Fibroblast|HSP
GOBP_CELLULAR_RESPONSE_TO_OXYGEN_CONTAINING_COMPOUND	GOBP_CELLULAR_RESPONSE_TO_OXYGEN_CONTAINING_COMPOUND	GOBP_CELLULAR_RESPONSE_TO_OXYGEN_CONTAINING_COMPOUND	20	-0.498964	-1.85818	0.00461451	0.0431593	0.033716	11	tags=35%, list=10%, signal=39%	COL1A2/SERPINE1/COL5A2/POSTN/COL3A1/COL1A1/INHBA	GOBP	Fibroblast|HSP
KEGG_FOCAL_ADHESION1	KEGG_FOCAL_ADHESION	KEGG_FOCAL_ADHESION	12	-0.585004	-1.88016	0.00593432	0.00593432	NA	21	tags=58%, list=20%, signal=53%	THBS1/COL5A1/VEGFA/COL1A2/COL5A2/COL3A1/COL1A1	KEGG	Fibroblast|HSP
GOMF_EXTRACELLULAR_MATRIX_STRUCTURAL_CONSTITUENT1	GOMF_EXTRACELLULAR_MATRIX_STRUCTURAL_CONSTITUENT	GOMF_EXTRACELLULAR_MATRIX_STRUCTURAL_CONSTITUENT	16	-0.678814	-2.397	4.77768e-05	0.000812205	0.000402331	21	tags=62%, list=20%, signal=59%	THBS1/COL12A1/COL5A1/MXRA5/SPARC/COL1A2/COL5A2/POSTN/COL3A1/COL1A1	GOMF	Fibroblast|HSP
GOMF_STRUCTURAL_MOLECULE_ACTIVITY1	GOMF_STRUCTURAL_MOLECULE_ACTIVITY	GOMF_STRUCTURAL_MOLECULE_ACTIVITY	21	-0.59834	-2.28975	0.000149261	0.00126872	0.000628467	21	tags=52%, list=20%, signal=52%	THBS1/COL12A1/COL5A1/MXRA5/SPARC/COL1A2/APOE/COL5A2/POSTN/COL3A1/COL1A1	GOMF	Fibroblast|HSP
REACTOME_ECM_PROTEOGLYCANS1	REACTOME_ECM_PROTEOGLYCANS	REACTOME_ECM_PROTEOGLYCANS	10	-0.743943	-2.20168	0.000165832	0.00248748	0.00139648	19	tags=70%, list=18%, signal=63%	COL5A1/SPARC/COL1A2/SERPINE1/COL5A2/COL3A1/COL1A1	REACTOME	Fibroblast|HSP
REACTOME_EXTRACELLULAR_MATRIX_ORGANIZATION1	REACTOME_EXTRACELLULAR_MATRIX_ORGANIZATION	REACTOME_EXTRACELLULAR_MATRIX_ORGANIZATION	16	-0.617222	-2.15027	0.000622691	0.00467018	0.00262186	39	tags=81%, list=37%, signal=60%	VCAN/MMP19/TIMP1/ADAMTS4/THBS1/COL12A1/COL5A1/SPARC/COL1A2/SERPINE1/COL5A2/COL3A1/COL1A1	REACTOME	Fibroblast|HSP
REACTOME_CELLULAR_RESPONSES_TO_STIMULI	REACTOME_CELLULAR_RESPONSES_TO_STIMULI	REACTOME_CELLULAR_RESPONSES_TO_STIMULI	14	0.600324	2.20309	0.00154801	0.00774005	0.00434529	13	tags=50%, list=12%, signal=51%	HSPA1A/TXNIP/HSPA1B/DNAJB1/GPX3/FOS/JUN	REACTOME	Fibroblast|HSP
REACTOME_SIGNALING_BY_RECEPTOR_TYROSINE_KINASES	REACTOME_SIGNALING_BY_RECEPTOR_TYROSINE_KINASES	REACTOME_SIGNALING_BY_RECEPTOR_TYROSINE_KINASES	16	-0.57075	-1.98837	0.00245589	0.00920957	0.00517029	21	tags=62%, list=20%, signal=59%	HIF1A/THBS1/COL5A1/SPARC/VEGFA/COL1A2/APOE/COL5A2/COL3A1/COL1A1	REACTOME	Fibroblast|HSP
REACTOME_INNATE_IMMUNE_SYSTEM	REACTOME_INNATE_IMMUNE_SYSTEM	REACTOME_INNATE_IMMUNE_SYSTEM	11	0.594504	2.01203	0.00406671	0.0106107	0.00595689	13	tags=55%, list=12%, signal=53%	HSPA1A/TXNIP/HSPA1B/PIK3R1/FOS/JUN	REACTOME	Fibroblast|HSP
REACTOME_DEGRADATION_OF_THE_EXTRACELLULAR_MATRIX	REACTOME_DEGRADATION_OF_THE_EXTRACELLULAR_MATRIX	REACTOME_DEGRADATION_OF_THE_EXTRACELLULAR_MATRIX	10	-0.638898	-1.8908	0.00424428	0.0106107	0.00595689	38	tags=90%, list=36%, signal=64%	MMP19/TIMP1/ADAMTS4/COL12A1/COL5A1/COL1A2/COL5A2/COL3A1/COL1A1	REACTOME	Fibroblast|HSP
HALLMARK_EPITHELIAL_MESENCHYMAL_TRANSITION2	HALLMARK_EPITHELIAL_MESENCHYMAL_TRANSITION	HALLMARK_EPITHELIAL_MESENCHYMAL_TRANSITION	56	-0.473194	-2.69659	1.05313e-07	2.63283e-06	2.10626e-06	65	tags=45%, list=18%, signal=43%	TPM1/THY1/ITGB5/FBN1/HTRA1/PLOD2/VCAN/COL6A3/PCOLCE/FAP/CXCL12/MMP14/SERPINH1/RHOB/SPARC/PPIB/COL12A1/COL5A1/INHBA/MXRA5/COL5A2/COL1A2/COL1A1/COL3A1/POSTN	Hallmark	Fibroblast|IL6,CCL2
HALLMARK_TNFA_SIGNALING_VIA_NFKB1	HALLMARK_TNFA_SIGNALING_VIA_NFKB	HALLMARK_TNFA_SIGNALING_VIA_NFKB	58	0.498163	2.59128	8.6683e-07	1.08354e-05	8.6683e-06	124	tags=67%, list=34%, signal=53%	IL6/CCL2/GEM/KDM6B/KLF9/VEGFA/CEBPD/CDKN1A/SPSB1/CXCL2/MYC/FOSL1/ICAM1/PNRC1/REL/CEBPB/NR4A3/MAFF/LITAF/BTG2/ZFP36/NFKB1/CCNL1/PLAUR/GADD45A/GFPT2/FOSB/SIK1/TIPARP/SOCS3/IL6ST/SOD2/GADD45B/TRIB1/NAMPT/MCL1/B4GALT1/KLF4/NINJ1	Hallmark	Fibroblast|IL6,CCL2
HALLMARK_UV_RESPONSE_DN	HALLMARK_UV_RESPONSE_DN	HALLMARK_UV_RESPONSE_DN	14	-0.535169	-2.01343	0.00536817	0.0447348	0.0357878	9	tags=36%, list=2%, signal=36%	CAV1/COL5A2/COL1A2/COL1A1/COL3A1	Hallmark	Fibroblast|IL6,CCL2
GOBP_COLLAGEN_FIBRIL_ORGANIZATION	GOBP_COLLAGEN_FIBRIL_ORGANIZATION	GOBP_COLLAGEN_FIBRIL_ORGANIZATION	14	-0.762318	-2.75545	3.86893e-07	0.000230975	0.000206886	22	tags=64%, list=6%, signal=63%	ADAMTS2/SERPINH1/COL12A1/PXDN/COL5A1/COL5A2/COL1A2/COL1A1/COL3A1	GOBP	Fibroblast|IL6,CCL2
GOBP_EXTERNAL_ENCAPSULATING_STRUCTURE_ORGANIZATION1	GOBP_EXTERNAL_ENCAPSULATING_STRUCTURE_ORGANIZATION	GOBP_EXTERNAL_ENCAPSULATING_STRUCTURE_ORGANIZATION	42	-0.511646	-2.73685	1.4163e-06	0.000281844	0.000252449	42	tags=43%, list=12%, signal=43%	PDGFRA/ADAMTS2/CAV1/PDPN/FAP/CTSK/MMP14/SERPINH1/SULF1/COL12A1/PXDN/COL5A1/COL5A2/COL1A2/SULF2/COL1A1/COL3A1/POSTN	GOBP	Fibroblast|IL6,CCL2
GOBP_SUPRAMOLECULAR_FIBER_ORGANIZATION	GOBP_SUPRAMOLECULAR_FIBER_ORGANIZATION	GOBP_SUPRAMOLECULAR_FIBER_ORGANIZATION	44	-0.494622	-2.65175	1.36003e-06	0.000281844	0.000252449	70	tags=57%, list=19%, signal=52%	ARPC2/CALD1/ACTG1/EMILIN1/ACTR2/HSP90B1/MYO1B/TPM1/ITGB5/DDR2/PDGFRA/ADAMTS2/EZR/MARCKS/CXCL12/SERPINH1/RHOB/COL12A1/PXDN/COL5A1/APOE/COL5A2/COL1A2/COL1A1/COL3A1	GOBP	Fibroblast|IL6,CCL2
GOBP_BONE_DEVELOPMENT	GOBP_BONE_DEVELOPMENT	GOBP_BONE_DEVELOPMENT	10	-0.779169	-2.49458	1.21863e-05	0.0018188	0.00162911	23	tags=70%, list=6%, signal=67%	MMP14/SERPINH1/SULF1/PPIB/SULF2/COL1A1/COL3A1	GOBP	Fibroblast|IL6,CCL2
GOBP_SKELETAL_SYSTEM_DEVELOPMENT	GOBP_SKELETAL_SYSTEM_DEVELOPMENT	GOBP_SKELETAL_SYSTEM_DEVELOPMENT	26	-0.518623	-2.37448	4.20084e-05	0.00501581	0.00449269	27	tags=50%, list=7%, signal=50%	FBN1/VCAN/PDGFRA/CTSK/MMP14/SERPINH1/SULF1/PPIB/COL5A2/COL1A2/SULF2/COL1A1/COL3A1	GOBP	Fibroblast|IL6,CCL2
GOBP_CONNECTIVE_TISSUE_DEVELOPMENT	GOBP_CONNECTIVE_TISSUE_DEVELOPMENT	GOBP_CONNECTIVE_TISSUE_DEVELOPMENT	15	-0.615007	-2.34522	0.000209377	0.020833	0.0186603	27	tags=47%, list=7%, signal=45%	CTSK/SERPINH1/SULF1/COL5A1/SULF2/COL1A1/COL3A1	GOBP	Fibroblast|IL6,CCL2
GOBP_SKIN_DEVELOPMENT	GOBP_SKIN_DEVELOPMENT	GOBP_SKIN_DEVELOPMENT	17	-0.566015	-2.23046	0.000582635	0.0496905	0.0445081	25	tags=47%, list=7%, signal=46%	ADAMTS2/TXNIP/COL5A1/INHBA/COL5A2/COL1A2/COL1A1/COL3A1	GOBP	Fibroblast|IL6,CCL2
KEGG_FOCAL_ADHESION2	KEGG_FOCAL_ADHESION	KEGG_FOCAL_ADHESION	20	-0.56537	-2.37424	0.000194183	0.00063556	0.000267604	44	tags=45%, list=12%, signal=42%	COL6A1/PDGFRA/COL6A3/CAV1/COL5A1/COL5A2/COL1A2/COL1A1/COL3A1	KEGG	Fibroblast|IL6,CCL2
KEGG_ECM_RECEPTOR_INTERACTION1	KEGG_ECM_RECEPTOR_INTERACTION	KEGG_ECM_RECEPTOR_INTERACTION	15	-0.612443	-2.33593	0.000254224	0.00063556	0.000267604	81	tags=67%, list=22%, signal=54%	LAMA4/THBS2/ITGB5/COL6A1/COL6A3/COL5A1/COL5A2/COL1A2/COL1A1/COL3A1	KEGG	Fibroblast|IL6,CCL2
KEGG_CYTOKINE_CYTOKINE_RECEPTOR_INTERACTION	KEGG_CYTOKINE_CYTOKINE_RECEPTOR_INTERACTION	KEGG_CYTOKINE_CYTOKINE_RECEPTOR_INTERACTION	11	0.531978	1.62829	0.0239038	0.0398397	0.0167746	30	tags=45%, list=8%, signal=43%	IL6/CCL2/LEPR/VEGFA/CXCL2	KEGG	Fibroblast|IL6,CCL2
GOMF_EXTRACELLULAR_MATRIX_STRUCTURAL_CONSTITUENT_CONFERRING_TENSILE_STRENGTH	GOMF_EXTRACELLULAR_MATRIX_STRUCTURAL_CONSTITUENT_CONFERRING_TENSILE_STRENGTH	GOMF_EXTRACELLULAR_MATRIX_STRUCTURAL_CONSTITUENT_CONFERRING_TENSILE_STRENGTH	11	-0.819957	-2.73612	3.9559e-07	2.88781e-05	2.3319e-05	44	tags=73%, list=12%, signal=66%	COL6A1/COL6A3/COL12A1/COL5A1/COL5A2/COL1A2/COL1A1/COL3A1	GOMF	Fibroblast|IL6,CCL2
GOMF_STRUCTURAL_MOLECULE_ACTIVITY2	GOMF_STRUCTURAL_MOLECULE_ACTIVITY	GOMF_STRUCTURAL_MOLECULE_ACTIVITY	66	-0.415293	-2.50193	9.31318e-07	3.39931e-05	2.74494e-05	124	tags=65%, list=34%, signal=52%	DST/COL4A1/VIM/AHNAK/VCL/RPS14/MYL6/TPM4/CLTC/LAMB1/RPS2/ASPH/RPL27A/ARPC2/ACTG1/EMILIN1/RPS19/RPL19/RPL13A/RPL3/LAMA4/THBS2/ACTR2/TUBB/TPM1/RPS6/FBN1/VCAN/RPLP0/COL6A1/COL6A3/PCOLCE/SPARC/COL12A1/PXDN/COL5A1/MXRA5/APOE/COL5A2/COL1A2/COL1A1/COL3A1/POSTN	GOMF	Fibroblast|IL6,CCL2
GOMF_EXTRACELLULAR_MATRIX_STRUCTURAL_CONSTITUENT2	GOMF_EXTRACELLULAR_MATRIX_STRUCTURAL_CONSTITUENT	GOMF_EXTRACELLULAR_MATRIX_STRUCTURAL_CONSTITUENT	36	-0.505489	-2.62044	3.0571e-06	7.43894e-05	6.00693e-05	33	tags=33%, list=9%, signal=34%	COL6A3/PCOLCE/SPARC/COL12A1/PXDN/COL5A1/MXRA5/COL5A2/COL1A2/COL1A1/COL3A1/POSTN	GOMF	Fibroblast|IL6,CCL2
GOMF_SEQUENCE_SPECIFIC_DNA_BINDING1	GOMF_SEQUENCE_SPECIFIC_DNA_BINDING	GOMF_SEQUENCE_SPECIFIC_DNA_BINDING	44	0.465501	2.22974	0.000113903	0.00207873	0.00167857	211	tags=98%, list=58%, signal=47%	ELL2/KDM6B/KLF9/CEBPD/NFATC2/MYC/ARID5B/FOSL1/REL/CEBPB/NR4A3/MAFF/LITAF/NFKB1/HIVEP2/FOSB/TIPARP/YBX3/SFPQ/GATA6/XBP1/TSPYL2/KLF4/NFIA/RORA/ZBTB21/PER2/FOXO3/NFE2L2/NR4A1/SKIL/NFIL3/CHD2/FOSL2/TOP1/SOX4/JUNB/NR4A2/JUND/HNRNPAB/HNRNPU/NCL/IRF1	GOMF	Fibroblast|IL6,CCL2
GOMF_CIS_REGULATORY_REGION_SEQUENCE_SPECIFIC_DNA_BINDING1	GOMF_CIS_REGULATORY_REGION_SEQUENCE_SPECIFIC_DNA_BINDING	GOMF_CIS_REGULATORY_REGION_SEQUENCE_SPECIFIC_DNA_BINDING	36	0.467092	2.10543	0.000227639	0.00332353	0.00268374	194	tags=92%, list=53%, signal=48%	ELL2/KDM6B/KLF9/CEBPD/NFATC2/MYC/FOSL1/REL/CEBPB/NR4A3/MAFF/LITAF/NFKB1/HIVEP2/FOSB/TIPARP/GATA6/XBP1/KLF4/NFIA/RORA/FOXO3/NFE2L2/NR4A1/SKIL/NFIL3/CHD2/FOSL2/TOP1/SOX4/JUNB/NR4A2/JUND	GOMF	Fibroblast|IL6,CCL2
GOMF_TRANSCRIPTION_REGULATOR_ACTIVITY1	GOMF_TRANSCRIPTION_REGULATOR_ACTIVITY	GOMF_TRANSCRIPTION_REGULATOR_ACTIVITY	45	0.424101	2.04634	0.000450234	0.00547785	0.00442336	213	tags=93%, list=59%, signal=44%	JMJD1C/KLF9/CEBPD/NFATC2/MYC/ARID5B/FOSL1/REL/CEBPB/NR4A3/MAFF/LITAF/BTG2/NFKB1/HIVEP2/FOSB/ID4/TACC1/GATA6/XBP1/KLF4/NFIA/RORA/AKIRIN1/ZBTB21/PER2/FOXO3/NFE2L2/NR4A1/SKIL/WDR43/NFIL3/FOSL2/SOX4/SERTAD1/JUNB/NR4A2/JUND/SRSF2/HNRNPU/IRF1/MED13	GOMF	Fibroblast|IL6,CCL2
GOMF_DNA_BINDING_TRANSCRIPTION_FACTOR_ACTIVITY1	GOMF_DNA_BINDING_TRANSCRIPTION_FACTOR_ACTIVITY	GOMF_DNA_BINDING_TRANSCRIPTION_FACTOR_ACTIVITY	31	0.47252	2.02513	0.00102892	0.0107302	0.0086646	194	tags=94%, list=53%, signal=48%	KLF9/CEBPD/NFATC2/MYC/FOSL1/REL/CEBPB/NR4A3/MAFF/LITAF/NFKB1/HIVEP2/FOSB/GATA6/XBP1/KLF4/NFIA/RORA/ZBTB21/FOXO3/NFE2L2/NR4A1/SKIL/NFIL3/FOSL2/SOX4/JUNB/NR4A2/JUND	GOMF	Fibroblast|IL6,CCL2
GOMF_TRANSCRIPTION_FACTOR_BINDING1	GOMF_TRANSCRIPTION_FACTOR_BINDING	GOMF_TRANSCRIPTION_FACTOR_BINDING	33	0.417019	1.83147	0.00373202	0.0340547	0.0274991	158	tags=73%, list=43%, signal=45%	JMJD1C/NFATC2/MYC/CEBPB/NR4A3/NOLC1/TP53BP2/FOSB/ID4/TACC1/SIK1/GATA6/TRIB1/KLF4/NFIA/NOP58/RORA/DDX3X/PER2/DDX5/FOXO3/NFE2L2/GABARAPL1/NR4A1	GOMF	Fibroblast|IL6,CCL2
GOMF_INTEGRIN_BINDING1	GOMF_INTEGRIN_BINDING	GOMF_INTEGRIN_BINDING	21	-0.447324	-1.91609	0.00444695	0.0360697	0.0291262	63	tags=48%, list=17%, signal=42%	THY1/ITGB5/CALR/FBN1/P4HB/FAP/CXCL12/MMP14/COL5A1/COL3A1	GOMF	Fibroblast|IL6,CCL2
GOMF_PROTEIN_CONTAINING_COMPLEX_BINDING	GOMF_PROTEIN_CONTAINING_COMPLEX_BINDING	GOMF_PROTEIN_CONTAINING_COMPLEX_BINDING	77	-0.281704	-1.76587	0.00534673	0.0390311	0.0315176	68	tags=34%, list=19%, signal=35%	MYO1B/TPM1/THY1/ITGB5/CALR/DDR2/FBN1/CTSB/P4HB/COL6A1/PDGFRA/EZR/MARCKS/CAV1/PCOLCE/FAP/CTSK/CXCL12/MMP14/SERPINH1/SPARC/PPIB/COL5A1/INHBA/APOE/COL3A1	GOMF	Fibroblast|IL6,CCL2
GOMF_COLLAGEN_BINDING	GOMF_COLLAGEN_BINDING	GOMF_COLLAGEN_BINDING	14	-0.510551	-1.88482	0.00628818	0.0417307	0.0336974	59	tags=57%, list=16%, signal=50%	DDR2/CTSB/COL6A1/PCOLCE/CTSK/SERPINH1/SPARC/PPIB	GOMF	Fibroblast|IL6,CCL2
REACTOME_COLLAGEN_FORMATION	REACTOME_COLLAGEN_FORMATION	REACTOME_COLLAGEN_FORMATION	22	-0.810601	-3.48264	1e-10	3.7e-09	2.42105e-09	53	tags=77%, list=15%, signal=70%	PLOD2/P4HA2/CTSB/P4HB/COL6A1/ADAMTS2/COL6A3/PCOLCE/SERPINH1/PPIB/COL12A1/PXDN/COL5A1/COL5A2/COL1A2/COL1A1/COL3A1	REACTOME	Fibroblast|IL6,CCL2
REACTOME_COLLAGEN_BIOSYNTHESIS_AND_MODIFYING_ENZYMES	REACTOME_COLLAGEN_BIOSYNTHESIS_AND_MODIFYING_ENZYMES	REACTOME_COLLAGEN_BIOSYNTHESIS_AND_MODIFYING_ENZYMES	18	-0.836014	-3.34165	1e-10	3.7e-09	2.42105e-09	53	tags=83%, list=15%, signal=75%	PLOD2/P4HA2/P4HB/COL6A1/ADAMTS2/COL6A3/PCOLCE/SERPINH1/PPIB/COL12A1/COL5A1/COL5A2/COL1A2/COL1A1/COL3A1	REACTOME	Fibroblast|IL6,CCL2
REACTOME_ASSEMBLY_OF_COLLAGEN_FIBRILS_AND_OTHER_MULTIMERIC_STRUCTURES	REACTOME_ASSEMBLY_OF_COLLAGEN_FIBRILS_AND_OTHER_MULTIMERIC_STRUCTURES	REACTOME_ASSEMBLY_OF_COLLAGEN_FIBRILS_AND_OTHER_MULTIMERIC_STRUCTURES	16	-0.78796	-2.96479	1.28483e-08	3.16924e-07	2.07376e-07	47	tags=69%, list=13%, signal=63%	CTSB/COL6A1/COL6A3/PCOLCE/COL12A1/PXDN/COL5A1/COL5A2/COL1A2/COL1A1/COL3A1	REACTOME	Fibroblast|IL6,CCL2
REACTOME_EXTRACELLULAR_MATRIX_ORGANIZATION2	REACTOME_EXTRACELLULAR_MATRIX_ORGANIZATION	REACTOME_EXTRACELLULAR_MATRIX_ORGANIZATION	50	-0.505004	-2.81567	3.35124e-08	6.19979e-07	4.05676e-07	62	tags=50%, list=17%, signal=48%	ITGB5/DDR2/FBN1/HTRA1/PLOD2/VCAN/P4HA2/CTSB/P4HB/COL6A1/ADAMTS2/COL6A3/PCOLCE/CTSK/MMP14/SERPINH1/SPARC/PPIB/COL12A1/PXDN/COL5A1/COL5A2/COL1A2/COL1A1/COL3A1	REACTOME	Fibroblast|IL6,CCL2
REACTOME_COLLAGEN_CHAIN_TRIMERIZATION	REACTOME_COLLAGEN_CHAIN_TRIMERIZATION	REACTOME_COLLAGEN_CHAIN_TRIMERIZATION	11	-0.819957	-2.70563	4.30183e-07	6.3667e-06	4.16598e-06	44	tags=73%, list=12%, signal=66%	COL6A1/COL6A3/COL12A1/COL5A1/COL5A2/COL1A2/COL1A1/COL3A1	REACTOME	Fibroblast|IL6,CCL2
REACTOME_COLLAGEN_DEGRADATION	REACTOME_COLLAGEN_DEGRADATION	REACTOME_COLLAGEN_DEGRADATION	18	-0.702682	-2.8087	5.97017e-07	7.36321e-06	4.81803e-06	47	tags=61%, list=13%, signal=56%	CTSB/COL6A1/COL6A3/CTSK/MMP14/COL12A1/COL5A1/COL5A2/COL1A2/COL1A1/COL3A1	REACTOME	Fibroblast|IL6,CCL2
REACTOME_ECM_PROTEOGLYCANS2	REACTOME_ECM_PROTEOGLYCANS	REACTOME_ECM_PROTEOGLYCANS	16	-0.686747	-2.58397	7.70724e-06	8.14765e-05	5.33132e-05	62	tags=62%, list=17%, signal=54%	ITGB5/VCAN/COL6A1/COL6A3/SPARC/COL5A1/COL5A2/COL1A2/COL1A1/COL3A1	REACTOME	Fibroblast|IL6,CCL2
REACTOME_DEGRADATION_OF_THE_EXTRACELLULAR_MATRIX1	REACTOME_DEGRADATION_OF_THE_EXTRACELLULAR_MATRIX	REACTOME_DEGRADATION_OF_THE_EXTRACELLULAR_MATRIX	25	-0.548022	-2.4671	1.8317e-05	0.000169432	0.000110866	57	tags=52%, list=16%, signal=47%	FBN1/HTRA1/CTSB/COL6A1/COL6A3/CTSK/MMP14/COL12A1/COL5A1/COL5A2/COL1A2/COL1A1/COL3A1	REACTOME	Fibroblast|IL6,CCL2
REACTOME_BINDING_AND_UPTAKE_OF_LIGANDS_BY_SCAVENGER_RECEPTORS	REACTOME_BINDING_AND_UPTAKE_OF_LIGANDS_BY_SCAVENGER_RECEPTORS	REACTOME_BINDING_AND_UPTAKE_OF_LIGANDS_BY_SCAVENGER_RECEPTORS	13	-0.716279	-2.50398	3.29102e-05	0.00024727	0.000161798	26	tags=46%, list=7%, signal=44%	FTH1/SPARC/APOE/COL1A2/COL1A1/COL3A1	REACTOME	Fibroblast|IL6,CCL2
REACTOME_SIGNALING_BY_MET	REACTOME_SIGNALING_BY_MET	REACTOME_SIGNALING_BY_MET	11	-0.738528	-2.43694	3.34149e-05	0.00024727	0.000161798	14	tags=45%, list=4%, signal=45%	COL5A1/COL5A2/COL1A2/COL1A1/COL3A1	REACTOME	Fibroblast|IL6,CCL2
REACTOME_SRP_DEPENDENT_COTRANSLATIONAL_PROTEIN_TARGETING_TO_MEMBRANE	REACTOME_SRP_DEPENDENT_COTRANSLATIONAL_PROTEIN_TARGETING_TO_MEMBRANE	REACTOME_SRP_DEPENDENT_COTRANSLATIONAL_PROTEIN_TARGETING_TO_MEMBRANE	12	-0.707386	-2.40983	4.38843e-05	0.000295222	0.000193175	116	tags=100%, list=32%, signal=70%	RPS2/TRAM1/SSR2/RPL27A/SSR1/RPS19/RPL19/RPL13A/RPL3/RPS6/RPLP0	REACTOME	Fibroblast|IL6,CCL2
REACTOME_INTEGRIN_CELL_SURFACE_INTERACTIONS1	REACTOME_INTEGRIN_CELL_SURFACE_INTERACTIONS	REACTOME_INTEGRIN_CELL_SURFACE_INTERACTIONS	14	-0.64451	-2.33458	9.63336e-05	0.000594057	0.000388715	62	tags=64%, list=17%, signal=55%	ITGB5/FBN1/COL6A1/COL6A3/COL5A1/COL5A2/COL1A2/COL1A1/COL3A1	REACTOME	Fibroblast|IL6,CCL2
REACTOME_SCAVENGING_BY_CLASS_A_RECEPTORS	REACTOME_SCAVENGING_BY_CLASS_A_RECEPTORS	REACTOME_SCAVENGING_BY_CLASS_A_RECEPTORS	10	-0.736829	-2.32487	0.000249782	0.00142184	0.000930362	26	tags=70%, list=7%, signal=67%	HSP90B1/CALR/FTH1/APOE/COL1A2/COL1A1/COL3A1	REACTOME	Fibroblast|IL6,CCL2
REACTOME_NON_INTEGRIN_MEMBRANE_ECM_INTERACTIONS	REACTOME_NON_INTEGRIN_MEMBRANE_ECM_INTERACTIONS	REACTOME_NON_INTEGRIN_MEMBRANE_ECM_INTERACTIONS	13	-0.658466	-2.30188	0.00034286	0.00181226	0.00118583	14	tags=38%, list=4%, signal=38%	COL5A1/COL5A2/COL1A2/COL1A1/COL3A1	REACTOME	Fibroblast|IL6,CCL2
REACTOME_SIGNALING_BY_RECEPTOR_TYROSINE_KINASES1	REACTOME_SIGNALING_BY_RECEPTOR_TYROSINE_KINASES	REACTOME_SIGNALING_BY_RECEPTOR_TYROSINE_KINASES	36	-0.425724	-2.14566	0.000862806	0.00425651	0.0027852	44	tags=33%, list=12%, signal=33%	COL6A1/PDGFRA/COL6A3/CAV1/CXCL12/SPARC/COL5A1/APOE/COL5A2/COL1A2/COL1A1/COL3A1	REACTOME	Fibroblast|IL6,CCL2
REACTOME_SIGNALING_BY_PDGF	REACTOME_SIGNALING_BY_PDGF	REACTOME_SIGNALING_BY_PDGF	10	-0.668527	-2.10936	0.00222	0.0102675	0.00671843	44	tags=60%, list=12%, signal=54%	COL6A1/PDGFRA/COL6A3/COL5A1/COL5A2/COL3A1	REACTOME	Fibroblast|IL6,CCL2
REACTOME_NCAM_SIGNALING_FOR_NEURITE_OUT_GROWTH	REACTOME_NCAM_SIGNALING_FOR_NEURITE_OUT_GROWTH	REACTOME_NCAM_SIGNALING_FOR_NEURITE_OUT_GROWTH	10	-0.628902	-1.98434	0.0055747	0.0242663	0.0158784	44	tags=50%, list=12%, signal=45%	COL6A1/COL6A3/COL5A1/COL5A2/COL3A1	REACTOME	Fibroblast|IL6,CCL2
REACTOME_CELLULAR_SENESCENCE	REACTOME_CELLULAR_SENESCENCE	REACTOME_CELLULAR_SENESCENCE	10	0.603335	1.82127	0.00690339	0.0283806	0.0185705	63	tags=60%, list=17%, signal=51%	IL6/KDM6B/CDKN1A/IGFBP7/CEBPB/NFKB1	REACTOME	Fibroblast|IL6,CCL2
REACTOME_INTERLEUKIN_4_AND_INTERLEUKIN_13_SIGNALING	REACTOME_INTERLEUKIN_4_AND_INTERLEUKIN_13_SIGNALING	REACTOME_INTERLEUKIN_4_AND_INTERLEUKIN_13_SIGNALING	18	0.484138	1.79411	0.0110697	0.0431134	0.0282108	40	tags=39%, list=11%, signal=36%	IL6/CCL2/VEGFA/CEBPD/CDKN1A/MYC/ICAM1	REACTOME	Fibroblast|IL6,CCL2
KEGG_COMPLEMENT_AND_COAGULATION_CASCADES	KEGG_COMPLEMENT_AND_COAGULATION_CASCADES	KEGG_COMPLEMENT_AND_COAGULATION_CASCADES	10	-0.663653	-1.89359	0.00313389	0.0344728	0.0230918	21	tags=80%, list=5%, signal=78%	CFH/SERPING1/PLAUR/CD55/C3/CFD/A2M/C7	KEGG	Fibroblast|MMP1,CXCL5
KEGG_RIBOSOME	KEGG_RIBOSOME	KEGG_RIBOSOME	36	0.407862	1.7716	0.00666267	0.0366447	0.0245467	277	tags=100%, list=63%, signal=41%	RPS6/RPLP0/RPS18/RPS12/RPL13A/RPL36/RPL27A/RPL23/RPL26/RPS19/RPL35/RPS9/RPL11/RPS24/RPL27/RPS23/RPS20/RPS13/RPL12/RPL10A/RPL3/RPS2/RPL31/RPL6/RPL38/RPS5/RPL29/RPL19/RPS27A/RPL5/RPL34/RPS11/RPLP1/RPL35A/RPLP2/RPL4	KEGG	Fibroblast|MMP1,CXCL5
KEGG_CYTOKINE_CYTOKINE_RECEPTOR_INTERACTION1	KEGG_CYTOKINE_CYTOKINE_RECEPTOR_INTERACTION	KEGG_CYTOKINE_CYTOKINE_RECEPTOR_INTERACTION	16	0.531739	1.8344	0.0142765	0.0392605	0.0262989	22	tags=38%, list=5%, signal=37%	CXCL5/CXCL13/IL7R/CXCL1/INHBA/CXCL3	KEGG	Fibroblast|MMP1,CXCL5
KEGG_ENDOCYTOSIS	KEGG_ENDOCYTOSIS	KEGG_ENDOCYTOSIS	10	0.613713	1.77434	0.012914	0.0392605	0.0262989	139	tags=90%, list=31%, signal=63%	TFRC/HLA-B/HLA-C/PDGFRA/NEDD4/HLA-F/RAB31/EHD1/HLA-A	KEGG	Fibroblast|MMP1,CXCL5
GOMF_PEPTIDASE_ACTIVITY	GOMF_PEPTIDASE_ACTIVITY	GOMF_PEPTIDASE_ACTIVITY	25	0.541319	2.13803	0.000377377	0.0146383	0.0113245	75	tags=48%, list=17%, signal=42%	MMP1/MME/MMP3/TFRC/PCSK5/CTSK/ADAMTS5/FAP/ADAM12/MMP14/CTSB/AEBP1	GOMF	Fibroblast|MMP1,CXCL5
GOMF_METALLOPEPTIDASE_ACTIVITY	GOMF_METALLOPEPTIDASE_ACTIVITY	GOMF_METALLOPEPTIDASE_ACTIVITY	13	0.663479	2.12943	0.000281856	0.0146383	0.0113245	75	tags=62%, list=17%, signal=53%	MMP1/MME/MMP3/TFRC/ADAMTS5/ADAM12/MMP14/AEBP1	GOMF	Fibroblast|MMP1,CXCL5
GOMF_ENDOPEPTIDASE_ACTIVITY	GOMF_ENDOPEPTIDASE_ACTIVITY	GOMF_ENDOPEPTIDASE_ACTIVITY	17	0.599174	2.0868	0.000529096	0.0146383	0.0113245	73	tags=59%, list=16%, signal=51%	MMP1/MME/MMP3/PCSK5/CTSK/ADAMTS5/FAP/ADAM12/MMP14/CTSB	GOMF	Fibroblast|MMP1,CXCL5
REACTOME_COLLAGEN_DEGRADATION1	REACTOME_COLLAGEN_DEGRADATION	REACTOME_COLLAGEN_DEGRADATION	19	0.585685	2.17637	0.000837502	0.0444467	0.0322889	77	tags=58%, list=17%, signal=50%	MMP1/MMP3/COL12A1/CTSK/COL6A5/COL3A1/COL5A2/MMP14/COL6A3/CTSB/COL4A1	REACTOME	Fibroblast|MMP1,CXCL5
REACTOME_SIGNALING_BY_GPCR	REACTOME_SIGNALING_BY_GPCR	REACTOME_SIGNALING_BY_GPCR	18	0.554996	2.01563	0.00244967	0.0444467	0.0322889	49	tags=50%, list=11%, signal=46%	CXCL5/CXCL13/MMP3/CXCL1/PIK3R3/CXCL3/WNT5A/RHOB/ADM	REACTOME	Fibroblast|MMP1,CXCL5
REACTOME_METABOLISM_OF_AMINO_ACIDS_AND_DERIVATIVES	REACTOME_METABOLISM_OF_AMINO_ACIDS_AND_DERIVATIVES	REACTOME_METABOLISM_OF_AMINO_ACIDS_AND_DERIVATIVES	42	0.413965	1.9238	0.003662	0.0444467	0.0322889	277	tags=100%, list=63%, signal=41%	TDO2/DIO2/BCAT1/RPS6/RPLP0/RPS18/RPS12/RPL13A/RPL36/RPL27A/RPL23/RPL26/RPS19/RPL35/RPS9/RPL11/RPS24/RPL27/GLUL/RPS23/RPS20/RPS13/RPL12/RPL10A/RPL3/RPS2/SAT1/RPL31/RPL6/RPL38/RPS5/RPL29/RPL19/RPS14/RPS27A/RPL5/RPL34/RPS11/RPLP1/RPL35A/RPLP2/RPL4	REACTOME	Fibroblast|MMP1,CXCL5
REACTOME_INFLUENZA_INFECTION	REACTOME_INFLUENZA_INFECTION	REACTOME_INFLUENZA_INFECTION	39	0.410891	1.86536	0.00270046	0.0444467	0.0322889	277	tags=100%, list=63%, signal=41%	RPS6/RPLP0/RPS18/RPS12/CANX/RPL13A/RPL36/RPL27A/RPL23/RPL26/RPS19/RPL35/RPS9/RPL11/RPS24/RPL27/RPS23/RPS20/RPS13/RPL12/RPL10A/RPL3/RPS2/RPL31/CALR/RPL6/RPL38/RPS5/RPL29/RPL19/RPS14/RPS27A/RPL5/RPL34/RPS11/RPLP1/RPL35A/RPLP2/RPL4	REACTOME	Fibroblast|MMP1,CXCL5
REACTOME_SRP_DEPENDENT_COTRANSLATIONAL_PROTEIN_TARGETING_TO_MEMBRANE1	REACTOME_SRP_DEPENDENT_COTRANSLATIONAL_PROTEIN_TARGETING_TO_MEMBRANE	REACTOME_SRP_DEPENDENT_COTRANSLATIONAL_PROTEIN_TARGETING_TO_MEMBRANE	39	0.410891	1.86536	0.00270046	0.0444467	0.0322889	277	tags=100%, list=63%, signal=41%	RPS6/RPLP0/RPS18/RPS12/RPL13A/RPL36/RPL27A/RPL23/RPL26/RPS19/RPL35/RPS9/RPL11/RPS24/RPL27/RPS23/RPS20/RPS13/RPL12/RPL10A/RPL3/RPS2/RPL31/RPL6/RPL38/RPS5/RPL29/TRAM1/RPL19/RPS14/RPS27A/RPL5/SSR4/RPL34/RPS11/RPLP1/RPL35A/RPLP2/RPL4	REACTOME	Fibroblast|MMP1,CXCL5
REACTOME_REGULATION_OF_INSULIN_LIKE_GROWTH_FACTOR_IGF_TRANSPORT_AND_UPTAKE_BY_INSULIN_LIKE_GROWTH_FACTOR_BINDING_PROTEINS_IGFBPS	REACTOME_REGULATION_OF_INSULIN_LIKE_GROWTH_FACTOR_IGF_TRANSPORT_AND_UPTAKE_BY_INSULIN_LIKE_GROWTH_FACTOR_BINDING_PROTEINS_IGFBPS	REACTOME_REGULATION_OF_INSULIN_LIKE_GROWTH_FACTOR_IGF_TRANSPORT_AND_UPTAKE_BY_INSULIN_LIKE_GROWTH_FACTOR_BINDING_PROTEINS_IGFBPS	26	-0.480746	-1.86366	0.00550859	0.0444467	0.0322889	37	tags=35%, list=8%, signal=34%	CST3/IL6/IGFBP5/IGFBP6/C3/IGFBP7/CHRDL1/IGF1/SPARCL1	REACTOME	Fibroblast|MMP1,CXCL5
REACTOME_EUKARYOTIC_TRANSLATION_ELONGATION	REACTOME_EUKARYOTIC_TRANSLATION_ELONGATION	REACTOME_EUKARYOTIC_TRANSLATION_ELONGATION	38	0.409877	1.86049	0.00485926	0.0444467	0.0322889	277	tags=100%, list=63%, signal=41%	RPS6/RPLP0/RPS18/RPS12/RPL13A/RPL36/RPL27A/RPL23/RPL26/RPS19/RPL35/RPS9/RPL11/RPS24/RPL27/RPS23/RPS20/RPS13/RPL12/RPL10A/RPL3/RPS2/RPL31/RPL6/RPL38/EEF1A1/RPS5/RPL29/RPL19/RPS14/RPS27A/RPL5/RPL34/RPS11/RPLP1/RPL35A/RPLP2/RPL4	REACTOME	Fibroblast|MMP1,CXCL5
REACTOME_NONSENSE_MEDIATED_DECAY_NMD	REACTOME_NONSENSE_MEDIATED_DECAY_NMD	REACTOME_NONSENSE_MEDIATED_DECAY_NMD	38	0.409877	1.86049	0.00485926	0.0444467	0.0322889	277	tags=100%, list=63%, signal=41%	RPS6/EIF4A3/RPLP0/RPS18/RPS12/RPL13A/RPL36/RPL27A/RPL23/RPL26/RPS19/RPL35/RPS9/RPL11/RPS24/RPL27/RPS23/RPS20/RPS13/RPL12/RPL10A/RPL3/RPS2/RPL31/RPL6/RPL38/RPS5/RPL29/RPL19/RPS14/RPS27A/RPL5/RPL34/RPS11/RPLP1/RPL35A/RPLP2/RPL4	REACTOME	Fibroblast|MMP1,CXCL5
REACTOME_SELENOAMINO_ACID_METABOLISM	REACTOME_SELENOAMINO_ACID_METABOLISM	REACTOME_SELENOAMINO_ACID_METABOLISM	37	0.408867	1.85278	0.00626009	0.0444467	0.0322889	277	tags=100%, list=63%, signal=41%	RPS6/RPLP0/RPS18/RPS12/RPL13A/RPL36/RPL27A/RPL23/RPL26/RPS19/RPL35/RPS9/RPL11/RPS24/RPL27/RPS23/RPS20/RPS13/RPL12/RPL10A/RPL3/RPS2/RPL31/RPL6/RPL38/RPS5/RPL29/RPL19/RPS14/RPS27A/RPL5/RPL34/RPS11/RPLP1/RPL35A/RPLP2/RPL4	REACTOME	Fibroblast|MMP1,CXCL5
REACTOME_RRNA_PROCESSING	REACTOME_RRNA_PROCESSING	REACTOME_RRNA_PROCESSING	39	0.391089	1.77546	0.00606613	0.0444467	0.0322889	285	tags=100%, list=64%, signal=39%	RPS6/RPLP0/RPS18/RPS12/RPL13A/RPL36/RPL27A/RPL23/RPL26/RPS19/RPL35/RPS9/RPL11/RPS24/RPL27/RPS23/RPS20/RPS13/RPL12/RPL10A/RPL3/RPS2/RPL31/RPL6/RPL38/RPS5/RPL29/RPL19/RPS14/RPS27A/RPL5/RPL34/RPS11/RPLP1/RPL35A/RPLP2/RPL4/MT-RNR2/MT-RNR1	REACTOME	Fibroblast|MMP1,CXCL5
HALLMARK_TNFA_SIGNALING_VIA_NFKB2	HALLMARK_TNFA_SIGNALING_VIA_NFKB	HALLMARK_TNFA_SIGNALING_VIA_NFKB	48	-0.524809	-2.43677	2.62376e-06	6.29703e-05	4.41897e-05	155	tags=81%, list=44%, signal=52%	MYC/NFE2L2/NFIL3/PHLDA1/GADD45B/NFKB1/PLAUR/TNFAIP6/BTG2/BTG1/MCL1/EIF1/MAFF/ZFP36/LDLR/CCNL1/CDKN1A/GEM/SAT1/GFPT2/PNRC1/CEBPB/KDM6B/PFKFB3/REL/NFKBIA/CEBPD/CD44/KLF9/CXCL2/VEGFA/SOCS3/NAMPT/LITAF/ICAM1/IL6/SOD2/CCL2/INHBA	Hallmark	Fibroblast|SERPINE2,COL1A1
HALLMARK_INFLAMMATORY_RESPONSE	HALLMARK_INFLAMMATORY_RESPONSE	HALLMARK_INFLAMMATORY_RESPONSE	18	-0.549516	-1.9651	0.00127227	0.0152672	0.0107138	137	tags=83%, list=39%, signal=53%	NFKB1/HIF1A/PLAUR/TNFAIP6/BTG2/LDLR/CD55/CDKN1A/NFKBIA/NAMPT/HAS2/ICAM1/IL6/CCL2/INHBA	Hallmark	Fibroblast|SERPINE2,COL1A1
HALLMARK_APICAL_JUNCTION	HALLMARK_APICAL_JUNCTION	HALLMARK_APICAL_JUNCTION	18	0.422728	1.83537	0.00747206	0.0358659	0.025169	122	tags=78%, list=35%, signal=53%	CADM3/MDK/CNN2/THY1/CD34/CERCAM/CD99/VCAM1/LIMA1/BMP1/ACTB/TSPAN4/PARVA/GNAI2	Hallmark	Fibroblast|SERPINE2,COL1A1
HALLMARK_ALLOGRAFT_REJECTION	HALLMARK_ALLOGRAFT_REJECTION	HALLMARK_ALLOGRAFT_REJECTION	10	-0.619653	-1.81675	0.00583485	0.0358659	0.025169	21	tags=40%, list=6%, signal=39%	ICAM1/IL6/CCL2/INHBA	Hallmark	Fibroblast|SERPINE2,COL1A1
HALLMARK_EPITHELIAL_MESENCHYMAL_TRANSITION3	HALLMARK_EPITHELIAL_MESENCHYMAL_TRANSITION	HALLMARK_EPITHELIAL_MESENCHYMAL_TRANSITION	56	0.276551	1.72352	0.00655053	0.0358659	0.025169	65	tags=38%, list=19%, signal=36%	SERPINE2/COL1A1/IGFBP3/IGFBP2/RGS4/COL5A1/COL1A2/SPARC/SERPINH1/THBS2/TAGLN/PCOLCE/LOX/BGN/COL3A1/MFAP5/MXRA5/THY1/CXCL12/ADAM12/LOXL1	Hallmark	Fibroblast|SERPINE2,COL1A1
GOBP_HOMEOSTATIC_PROCESS	GOBP_HOMEOSTATIC_PROCESS	GOBP_HOMEOSTATIC_PROCESS	66	-0.437968	-2.18828	3.56661e-05	0.019224	0.0172324	103	tags=52%, list=29%, signal=45%	ZFP36/PER2/TSC22D3/CTSK/HSPA9/FTH1/UGCG/LDLR/CD55/PDE4D/ZFP36L1/FHL1/CEBPB/DDX3X/KDM6B/BAG3/SCARA5/TGM2/ABL2/VEGFA/ATP1B3/HAS2/LAMA2/HSPA1B/ICAM1/MT2A/IL6/SOD2/ANK2/LEPR/SCN7A/CCL2/HSPA1A/INHBA	GOBP	Fibroblast|SERPINE2,COL1A1
GOBP_CELL_SURFACE_RECEPTOR_SIGNALING_PATHWAY_INVOLVED_IN_CELL_CELL_SIGNALING	GOBP_CELL_SURFACE_RECEPTOR_SIGNALING_PATHWAY_INVOLVED_IN_CELL_CELL_SIGNALING	GOBP_CELL_SURFACE_RECEPTOR_SIGNALING_PATHWAY_INVOLVED_IN_CELL_CELL_SIGNALING	13	0.638424	2.47798	0.000146978	0.0396106	0.0355068	39	tags=62%, list=11%, signal=57%	COL1A1/SULF2/C3/IGFBP2/RGS4/APOE/SULF1/MDK	GOBP	Fibroblast|SERPINE2,COL1A1
GOBP_CHEMICAL_HOMEOSTASIS	GOBP_CHEMICAL_HOMEOSTASIS	GOBP_CHEMICAL_HOMEOSTASIS	37	-0.49357	-2.14776	0.000221891	0.0398663	0.0357361	88	tags=54%, list=25%, signal=45%	FTH1/UGCG/LDLR/CD55/PDE4D/FHL1/DDX3X/SCARA5/TGM2/ABL2/VEGFA/ATP1B3/HAS2/ICAM1/MT2A/IL6/SOD2/ANK2/LEPR/SCN7A	GOBP	Fibroblast|SERPINE2,COL1A1
GOMF_GLYCOSAMINOGLYCAN_BINDING	GOMF_GLYCOSAMINOGLYCAN_BINDING	GOMF_GLYCOSAMINOGLYCAN_BINDING	25	0.477757	2.34916	0.000264325	0.013236	0.0115442	43	tags=48%, list=12%, signal=45%	SERPINE2/SULF2/COL5A1/APOE/THBS2/SULF1/PCOLCE/CCDC80/PTPRF/BGN/MDK/SMOC2	GOMF	Fibroblast|SERPINE2,COL1A1
GOMF_ADENYL_NUCLEOTIDE_BINDING	GOMF_ADENYL_NUCLEOTIDE_BINDING	GOMF_ADENYL_NUCLEOTIDE_BINDING	32	-0.494587	-2.11842	0.000378171	0.013236	0.0115442	169	tags=88%, list=48%, signal=50%	HSPA8/ITM2B/DDX24/MAP3K2/ATP1A1/MAPKAPK2/FGFR1/ACSL4/GLUL/HSPD1/HSP90AB1/DNAJA1/DDX5/HSPA9/NOLC1/PDE4D/HSP90AA1/DDX21/ABCA8/DDX3X/PFKFB3/BAG3/CHD1/MAT2A/ABL2/HSPH1/HSPA1B/HSPA1A	GOMF	Fibroblast|SERPINE2,COL1A1
GOMF_RIBONUCLEOTIDE_BINDING	GOMF_RIBONUCLEOTIDE_BINDING	GOMF_RIBONUCLEOTIDE_BINDING	42	-0.439849	-1.99365	0.000913356	0.0213116	0.0185876	169	tags=79%, list=48%, signal=46%	HSPA8/ITM2B/TUBB4B/DDX24/RND3/MAP3K2/ATP1A1/MAPKAPK2/FGFR1/ACSL4/GLUL/HSPD1/HSP90AB1/DNAJA1/DDX5/RAB21/EIF5/HSPA9/NOLC1/PDE4D/HSP90AA1/GEM/DDX21/ABCA8/DDX3X/PFKFB3/CHD1/MAT2A/TGM2/ABL2/HSPH1/HSPA1B/HSPA1A	GOMF	Fibroblast|SERPINE2,COL1A1
GOMF_HEPARIN_BINDING	GOMF_HEPARIN_BINDING	GOMF_HEPARIN_BINDING	17	0.514844	2.18677	0.00183665	0.0321414	0.0280331	43	tags=53%, list=12%, signal=49%	SERPINE2/COL5A1/APOE/THBS2/PCOLCE/CCDC80/PTPRF/MDK/SMOC2	GOMF	Fibroblast|SERPINE2,COL1A1
GOMF_SULFUR_COMPOUND_BINDING	GOMF_SULFUR_COMPOUND_BINDING	GOMF_SULFUR_COMPOUND_BINDING	20	0.457097	2.08997	0.0035083	0.0491161	0.0428381	43	tags=45%, list=12%, signal=42%	SERPINE2/COL5A1/APOE/THBS2/PCOLCE/CCDC80/PTPRF/MDK/SMOC2	GOMF	Fibroblast|SERPINE2,COL1A1

## Sheet: fibroblast_DE_genes
	p_val	avg_log2FC	pct.1	pct.2	p_val_adj	cluster
COL3A1	6.62787e-157	-3.45141	0.622	0.93	1.80205e-152	Fibroblast|IL6,CCL2
C7	4.61547e-123	2.13265	0.843	0.279	1.2549e-118	Fibroblast|IL6,CCL2
COL1A2	2.23869e-121	-2.19992	0.854	0.962	6.08677e-117	Fibroblast|IL6,CCL2
COL1A1	9.60615e-120	-3.07173	0.521	0.863	2.61182e-115	Fibroblast|IL6,CCL2
ELL2	1.8069e-98	2.28161	0.714	0.258	4.91277e-94	Fibroblast|IL6,CCL2
MGP	7.8837e-95	1.43552	0.94	0.65	2.1435e-90	Fibroblast|IL6,CCL2
KLF9	6.70887e-85	1.66677	0.81	0.496	1.82407e-80	Fibroblast|IL6,CCL2
POSTN	2.0733e-79	-4.06752	0.043	0.455	5.6371e-75	Fibroblast|IL6,CCL2
CRISPLD2	3.06529e-76	1.68089	0.78	0.478	8.3342e-72	Fibroblast|IL6,CCL2
A2M	9.58462e-74	1.32605	0.768	0.329	2.60596e-69	Fibroblast|IL6,CCL2
GPRC5A	6.39815e-72	1.82509	0.657	0.261	1.73959e-67	Fibroblast|IL6,CCL2
COL5A2	2.02225e-71	-2.04524	0.349	0.691	5.49828e-67	Fibroblast|IL6,CCL2
SPARCL1	1.47567e-68	0.996036	0.949	0.633	4.0122e-64	Fibroblast|IL6,CCL2
IGFBP7	1.12729e-66	1.50404	0.791	0.495	3.06498e-62	Fibroblast|IL6,CCL2
MT2A	2.72675e-65	1.61646	0.735	0.373	7.41375e-61	Fibroblast|IL6,CCL2
JMJD1C	2.75109e-65	1.76511	0.685	0.344	7.47995e-61	Fibroblast|IL6,CCL2
SLC19A2	1.17319e-64	1.92137	0.516	0.141	3.18979e-60	Fibroblast|IL6,CCL2
IL6	8.60716e-64	2.5303	0.418	0.071	2.3402e-59	Fibroblast|IL6,CCL2
GEM	4.0542e-62	1.68722	0.644	0.296	1.1023e-57	Fibroblast|IL6,CCL2
MEDAG	3.77027e-61	1.63171	0.742	0.454	1.0251e-56	Fibroblast|IL6,CCL2
MXRA5	6.10171e-61	-1.69841	0.295	0.666	1.65899e-56	Fibroblast|IL6,CCL2
ABL2	1.52898e-60	1.69311	0.663	0.328	4.15714e-56	Fibroblast|IL6,CCL2
CCL2	1.06533e-59	2.24003	0.554	0.197	2.89653e-55	Fibroblast|IL6,CCL2
ZFP36	6.06091e-56	1.19417	0.831	0.572	1.6479e-51	Fibroblast|IL6,CCL2
CFD	3.75615e-55	1.73243	0.574	0.21	1.02126e-50	Fibroblast|IL6,CCL2
COL5A1	4.16965e-55	-1.61672	0.346	0.669	1.13369e-50	Fibroblast|IL6,CCL2
CDKN1A	8.34278e-55	1.52882	0.672	0.357	2.26832e-50	Fibroblast|IL6,CCL2
FOSB	8.52757e-55	1.0892	0.901	0.713	2.31856e-50	Fibroblast|IL6,CCL2
SULF2	4.48127e-53	-2.20792	0.092	0.416	1.21841e-48	Fibroblast|IL6,CCL2
EMP1	7.52917e-53	1.11502	0.92	0.79	2.0471e-48	Fibroblast|IL6,CCL2
CEBPD	8.00771e-51	1.58894	0.646	0.337	2.17722e-46	Fibroblast|IL6,CCL2
ANK2	8.57937e-51	1.52874	0.549	0.207	2.33264e-46	Fibroblast|IL6,CCL2
ARID5B	5.46409e-49	1.42092	0.747	0.526	1.48563e-44	Fibroblast|IL6,CCL2
CA12	6.2752e-49	-3.04975	0.01	0.276	1.70616e-44	Fibroblast|IL6,CCL2
VEGFA	6.60407e-49	1.61573	0.637	0.338	1.79558e-44	Fibroblast|IL6,CCL2
KDM6B	1.89164e-48	1.68146	0.455	0.147	5.14317e-44	Fibroblast|IL6,CCL2
SPARC	4.23999e-46	-1.29313	0.871	0.928	1.15281e-41	Fibroblast|IL6,CCL2
GSN	4.25386e-46	1.39978	0.717	0.423	1.15658e-41	Fibroblast|IL6,CCL2
LEPR	7.3223e-46	1.70951	0.438	0.131	1.99086e-41	Fibroblast|IL6,CCL2
C11orf96	6.38448e-45	1.29142	0.771	0.566	1.73588e-40	Fibroblast|IL6,CCL2
ZFP36L1	1.38521e-44	1.43335	0.713	0.487	3.76625e-40	Fibroblast|IL6,CCL2
HAS1	4.3021e-42	1.88655	0.485	0.197	1.1697e-37	Fibroblast|IL6,CCL2
PRSS23	2.63805e-41	-1.98787	0.081	0.362	7.17259e-37	Fibroblast|IL6,CCL2
SPTBN1	3.28674e-41	0.920136	0.765	0.495	8.93632e-37	Fibroblast|IL6,CCL2
LTBP4	5.06343e-41	1.28886	0.565	0.264	1.3767e-36	Fibroblast|IL6,CCL2
ADAMTS4	1.28407e-39	1.71291	0.437	0.156	3.49126e-35	Fibroblast|IL6,CCL2
MYC	1.43794e-39	1.46338	0.515	0.231	3.90962e-35	Fibroblast|IL6,CCL2
IL6ST	3.19893e-37	1.00949	0.768	0.57	8.69756e-33	Fibroblast|IL6,CCL2
TSC22D2	4.08797e-37	1.65731	0.488	0.228	1.11148e-32	Fibroblast|IL6,CCL2
PNRC1	4.29549e-37	1.32751	0.641	0.4	1.1679e-32	Fibroblast|IL6,CCL2
ATP1B3	6.82064e-37	1.77794	0.352	0.105	1.85446e-32	Fibroblast|IL6,CCL2
FBLN1	2.30426e-36	0.671402	0.929	0.799	6.26506e-32	Fibroblast|IL6,CCL2
RGS2	3.97414e-36	1.73689	0.549	0.307	1.08053e-31	Fibroblast|IL6,CCL2
APOE	9.34475e-36	-1.87789	0.107	0.365	2.54074e-31	Fibroblast|IL6,CCL2
EPHA3	1.15774e-35	1.45542	0.32	0.077	3.14779e-31	Fibroblast|IL6,CCL2
SPSB1	7.04283e-35	1.51651	0.327	0.09	1.91488e-30	Fibroblast|IL6,CCL2
REL	8.61664e-35	1.30018	0.397	0.138	2.34278e-30	Fibroblast|IL6,CCL2
MCL1	1.93795e-34	0.892334	0.788	0.592	5.2691e-30	Fibroblast|IL6,CCL2
NFATC2	4.84656e-34	1.5448	0.46	0.196	1.31773e-29	Fibroblast|IL6,CCL2
CEBPB	7.835e-34	1.2979	0.53	0.275	2.13026e-29	Fibroblast|IL6,CCL2
PXDN	8.98556e-34	-1.56642	0.087	0.33	2.44308e-29	Fibroblast|IL6,CCL2
FOSL1	1.2454e-33	1.36632	0.324	0.095	3.38612e-29	Fibroblast|IL6,CCL2
CHRDL1	1.3769e-33	0.901644	0.595	0.306	3.74364e-29	Fibroblast|IL6,CCL2
ABCA8	1.14934e-31	1.10548	0.397	0.143	3.12494e-27	Fibroblast|IL6,CCL2
SCN7A	4.27349e-31	1.17841	0.477	0.214	1.16192e-26	Fibroblast|IL6,CCL2
CHD1	5.8289e-31	1.31022	0.488	0.247	1.58482e-26	Fibroblast|IL6,CCL2
ERRFI1	8.33067e-31	1.08219	0.63	0.38	2.26503e-26	Fibroblast|IL6,CCL2
UBC	9.4156e-31	0.898291	0.724	0.509	2.56001e-26	Fibroblast|IL6,CCL2
DDX21	1.43706e-30	1.21736	0.552	0.32	3.90722e-26	Fibroblast|IL6,CCL2
SULF1	3.14277e-30	-1.32648	0.327	0.56	8.54489e-26	Fibroblast|IL6,CCL2
TACC1	5.32166e-30	1.08172	0.588	0.356	1.44691e-25	Fibroblast|IL6,CCL2
MAT2A	2.2147e-29	1.30378	0.391	0.158	6.02156e-25	Fibroblast|IL6,CCL2
PPIB	2.24577e-29	-1.38775	0.231	0.465	6.10603e-25	Fibroblast|IL6,CCL2
BTG2	3.78964e-29	1.26777	0.512	0.266	1.03037e-24	Fibroblast|IL6,CCL2
MAFF	4.78656e-29	1.2858	0.558	0.339	1.30142e-24	Fibroblast|IL6,CCL2
EIF5	1.30938e-28	1.19456	0.532	0.311	3.56008e-24	Fibroblast|IL6,CCL2
MALAT1	2.98029e-28	0.632466	0.922	0.792	8.10312e-24	Fibroblast|IL6,CCL2
YBX3	3.41119e-28	1.06516	0.615	0.404	9.27467e-24	Fibroblast|IL6,CCL2
ADAMTS1	3.55791e-28	1.32456	0.63	0.412	9.67359e-24	Fibroblast|IL6,CCL2
SOCS3	4.90388e-28	1.05202	0.618	0.387	1.33331e-23	Fibroblast|IL6,CCL2
EIF1	6.46456e-28	0.812506	0.714	0.539	1.75765e-23	Fibroblast|IL6,CCL2
MT-RNR2	6.54551e-28	0.313213	1	0.997	1.77966e-23	Fibroblast|IL6,CCL2
DDX5	2.93686e-27	0.78148	0.738	0.572	7.98504e-23	Fibroblast|IL6,CCL2
CXCL2	3.66564e-27	1.47929	0.413	0.189	9.96651e-23	Fibroblast|IL6,CCL2
ANGPTL2	6.24687e-27	-1.35908	0.1	0.316	1.69846e-22	Fibroblast|IL6,CCL2
BAG3	6.29999e-27	1.06671	0.471	0.239	1.71291e-22	Fibroblast|IL6,CCL2
LMNA	1.01603e-26	0.839691	0.793	0.66	2.76248e-22	Fibroblast|IL6,CCL2
NR4A3	1.07968e-26	1.29177	0.455	0.235	2.93554e-22	Fibroblast|IL6,CCL2
CTSC	3.56732e-26	1.61293	0.308	0.11	9.6992e-22	Fibroblast|IL6,CCL2
LITAF	4.11404e-26	1.27263	0.37	0.154	1.11857e-21	Fibroblast|IL6,CCL2
ICAM1	6.89047e-26	1.33769	0.577	0.353	1.87345e-21	Fibroblast|IL6,CCL2
GADD45A	7.73705e-26	1.12825	0.462	0.234	2.10363e-21	Fibroblast|IL6,CCL2
COL6A1	1.85029e-25	-0.885032	0.602	0.758	5.03074e-21	Fibroblast|IL6,CCL2
COL6A3	3.06376e-25	-1.02372	0.646	0.768	8.33005e-21	Fibroblast|IL6,CCL2
NOLC1	3.26862e-25	1.14992	0.49	0.273	8.88706e-21	Fibroblast|IL6,CCL2
IL1R1	5.03381e-25	0.879792	0.728	0.604	1.36864e-20	Fibroblast|IL6,CCL2
FBN1	6.29217e-25	-0.741	0.584	0.742	1.71078e-20	Fibroblast|IL6,CCL2
LAMA2	6.92273e-25	0.938705	0.565	0.327	1.88222e-20	Fibroblast|IL6,CCL2
SERPINH1	9.10177e-25	-1.27688	0.185	0.403	2.47468e-20	Fibroblast|IL6,CCL2
SOD2	2.14084e-24	1.00609	0.692	0.494	5.82072e-20	Fibroblast|IL6,CCL2
MMP14	4.45323e-24	-1.2486	0.201	0.415	1.21079e-19	Fibroblast|IL6,CCL2
RGCC	5.40171e-24	0.960754	0.525	0.315	1.46867e-19	Fibroblast|IL6,CCL2
MMP19	8.04225e-24	1.31569	0.543	0.344	2.18661e-19	Fibroblast|IL6,CCL2
THBS1	8.59512e-24	1.39535	0.681	0.532	2.33693e-19	Fibroblast|IL6,CCL2
IGSF10	9.60133e-24	1.0872	0.261	0.078	2.61051e-19	Fibroblast|IL6,CCL2
PCOLCE	1.06838e-23	-1.09814	0.297	0.505	2.90482e-19	Fibroblast|IL6,CCL2
PLAUR	1.07095e-23	1.15647	0.426	0.214	2.91181e-19	Fibroblast|IL6,CCL2
H19	3.36216e-23	-2.24574	0.124	0.315	9.14139e-19	Fibroblast|IL6,CCL2
FGL2	4.62003e-23	1.3407	0.282	0.097	1.25614e-18	Fibroblast|IL6,CCL2
CD55	4.78916e-23	1.25866	0.419	0.207	1.30213e-18	Fibroblast|IL6,CCL2
MIR22HG	5.88444e-23	1.1985	0.341	0.147	1.59992e-18	Fibroblast|IL6,CCL2
PPAP2B	5.94748e-23	1.24707	0.477	0.277	1.61706e-18	Fibroblast|IL6,CCL2
RHOB	7.31138e-23	-1.28041	0.25	0.458	1.98789e-18	Fibroblast|IL6,CCL2
ZFAND5	1.20022e-22	0.954476	0.626	0.44	3.26327e-18	Fibroblast|IL6,CCL2
GADD45B	1.39429e-22	0.968695	0.709	0.546	3.79093e-18	Fibroblast|IL6,CCL2
FHL1	1.73934e-22	1.00109	0.467	0.257	4.72909e-18	Fibroblast|IL6,CCL2
TP53BP2	2.37715e-22	1.12032	0.345	0.148	6.46324e-18	Fibroblast|IL6,CCL2
CCNL1	2.49282e-22	1.1638	0.489	0.285	6.77773e-18	Fibroblast|IL6,CCL2
TIPARP	4.08037e-22	1.0733	0.477	0.273	1.10941e-17	Fibroblast|IL6,CCL2
HLA-B	7.00259e-22	-1.00177	0.549	0.686	1.90393e-17	Fibroblast|IL6,CCL2
HAS2	1.16316e-21	1.16174	0.453	0.25	3.16251e-17	Fibroblast|IL6,CCL2
SEPP1	1.57469e-21	0.802414	0.614	0.41	4.28143e-17	Fibroblast|IL6,CCL2
NAMPT	1.96613e-21	0.940343	0.56	0.35	5.34572e-17	Fibroblast|IL6,CCL2
UGCG	2.07201e-21	1.09297	0.466	0.268	5.6336e-17	Fibroblast|IL6,CCL2
UAP1	4.56081e-21	0.988311	0.448	0.249	1.24004e-16	Fibroblast|IL6,CCL2
SFPQ	5.21565e-21	1.05056	0.484	0.291	1.41808e-16	Fibroblast|IL6,CCL2
VASN	6.23773e-21	1.24684	0.293	0.119	1.69598e-16	Fibroblast|IL6,CCL2
TGM2	6.3249e-21	1.13204	0.367	0.175	1.71968e-16	Fibroblast|IL6,CCL2
B4GALT1	6.90078e-21	0.890997	0.574	0.39	1.87625e-16	Fibroblast|IL6,CCL2
GFPT2	1.00073e-20	1.08986	0.398	0.208	2.72089e-16	Fibroblast|IL6,CCL2
CPXM1	1.15197e-20	-0.991586	0.118	0.31	3.13208e-16	Fibroblast|IL6,CCL2
TUBA1C	6.05145e-20	0.979231	0.387	0.199	1.64533e-15	Fibroblast|IL6,CCL2
VCAN	7.50921e-20	-0.791362	0.644	0.785	2.04168e-15	Fibroblast|IL6,CCL2
NFKB1	8.27107e-20	1.17131	0.36	0.177	2.24882e-15	Fibroblast|IL6,CCL2
COL12A1	8.71146e-20	-1.53866	0.177	0.36	2.36856e-15	Fibroblast|IL6,CCL2
FAP	1.25306e-19	-1.14738	0.195	0.384	3.40693e-15	Fibroblast|IL6,CCL2
MARCKS	1.41707e-19	-1.02788	0.118	0.3	3.85286e-15	Fibroblast|IL6,CCL2
DDX3X	4.08358e-19	0.83613	0.551	0.369	1.11028e-14	Fibroblast|IL6,CCL2
CXCL12	4.80704e-19	-1.21869	0.172	0.356	1.30699e-14	Fibroblast|IL6,CCL2
RAB21	2.50146e-18	1.00832	0.328	0.155	6.80123e-14	Fibroblast|IL6,CCL2
ATP1A1	3.13793e-18	1.01256	0.438	0.258	8.53173e-14	Fibroblast|IL6,CCL2
NR4A1	4.69092e-18	0.75361	0.65	0.492	1.27541e-13	Fibroblast|IL6,CCL2
AKAP12	6.38371e-18	0.774747	0.611	0.427	1.73567e-13	Fibroblast|IL6,CCL2
XBP1	7.2492e-18	0.95831	0.43	0.253	1.97099e-13	Fibroblast|IL6,CCL2
PDE4DIP	1.10886e-17	-0.976836	0.111	0.281	3.01489e-13	Fibroblast|IL6,CCL2
RPS6	1.12428e-17	-0.722633	0.603	0.727	3.0568e-13	Fibroblast|IL6,CCL2
COL14A1	1.2384e-17	0.489675	0.749	0.542	3.36708e-13	Fibroblast|IL6,CCL2
P4HB	1.26956e-17	-0.870796	0.225	0.415	3.45181e-13	Fibroblast|IL6,CCL2
ABCC9	1.38919e-17	0.911087	0.315	0.142	3.77708e-13	Fibroblast|IL6,CCL2
KLF4	2.43196e-17	0.886419	0.576	0.402	6.61227e-13	Fibroblast|IL6,CCL2
ADAMTS2	4.31834e-17	-0.962594	0.136	0.307	1.17411e-12	Fibroblast|IL6,CCL2
FTH1	4.55542e-17	-1.21208	0.526	0.65	1.23857e-12	Fibroblast|IL6,CCL2
HDLBP	5.45563e-17	-0.773925	0.427	0.6	1.48333e-12	Fibroblast|IL6,CCL2
SAT1	6.08815e-17	0.742319	0.635	0.468	1.65531e-12	Fibroblast|IL6,CCL2
ZC3HAV1	6.40569e-17	0.974644	0.302	0.139	1.74164e-12	Fibroblast|IL6,CCL2
CLU	8.93143e-17	0.770384	0.571	0.392	2.42837e-12	Fibroblast|IL6,CCL2
RPLP0	9.58723e-17	-0.828426	0.327	0.508	2.60667e-12	Fibroblast|IL6,CCL2
HSPA9	9.78737e-17	0.977628	0.371	0.202	2.66109e-12	Fibroblast|IL6,CCL2
PDGFRA	1.58875e-16	-0.913222	0.273	0.454	4.31965e-12	Fibroblast|IL6,CCL2
HSP90AB1	1.96763e-16	0.555659	0.749	0.628	5.34978e-12	Fibroblast|IL6,CCL2
PDPN	2.25797e-16	-1.1257	0.161	0.326	6.13918e-12	Fibroblast|IL6,CCL2
CTSB	5.20732e-16	-0.842596	0.332	0.506	1.41582e-11	Fibroblast|IL6,CCL2
ABLIM1	5.46591e-16	1.01553	0.343	0.181	1.48613e-11	Fibroblast|IL6,CCL2
LDHA	6.69109e-16	0.848563	0.613	0.471	1.81924e-11	Fibroblast|IL6,CCL2
GOLM1	7.95579e-16	-0.965546	0.109	0.263	2.1631e-11	Fibroblast|IL6,CCL2
AFF4	1.01221e-15	0.855663	0.503	0.347	2.7521e-11	Fibroblast|IL6,CCL2
ID4	1.64484e-15	1.08879	0.346	0.189	4.47216e-11	Fibroblast|IL6,CCL2
HSP90B1	1.6615e-15	-0.66493	0.543	0.681	4.51745e-11	Fibroblast|IL6,CCL2
SLC38A2	1.734e-15	0.918227	0.5	0.348	4.71457e-11	Fibroblast|IL6,CCL2
ETF1	1.81309e-15	0.774426	0.422	0.254	4.92962e-11	Fibroblast|IL6,CCL2
JUNB	2.10934e-15	0.632373	0.679	0.527	5.73507e-11	Fibroblast|IL6,CCL2
HIVEP2	2.20888e-15	1.13422	0.327	0.174	6.00573e-11	Fibroblast|IL6,CCL2
ACTG1	3.9326e-15	-0.560518	0.63	0.742	1.06923e-10	Fibroblast|IL6,CCL2
AMD 1.00	4.72801e-15	0.83981	0.28	0.128	1.2855e-10	Fibroblast|IL6,CCL2
EGR1	5.91186e-15	0.420897	0.857	0.759	1.60738e-10	Fibroblast|IL6,CCL2
SIK1	6.54584e-15	1.07517	0.253	0.115	1.77975e-10	Fibroblast|IL6,CCL2
CTSK	6.96889e-15	-1.15255	0.367	0.505	1.89477e-10	Fibroblast|IL6,CCL2
TRIB1	7.50665e-15	0.962296	0.422	0.267	2.04098e-10	Fibroblast|IL6,CCL2
P4HA2	1.24779e-14	-0.817229	0.114	0.265	3.39262e-10	Fibroblast|IL6,CCL2
RTN4	1.27943e-14	0.736447	0.581	0.443	3.47864e-10	Fibroblast|IL6,CCL2
HSPH1	2.03503e-14	0.345422	0.462	0.287	5.53304e-10	Fibroblast|IL6,CCL2
RARRES2	2.18691e-14	-0.848352	0.481	0.603	5.946e-10	Fibroblast|IL6,CCL2
NUP153	2.55442e-14	1.01344	0.262	0.122	6.94521e-10	Fibroblast|IL6,CCL2
JUND	4.41289e-14	0.618815	0.625	0.477	1.19982e-09	Fibroblast|IL6,CCL2
THY1	4.68224e-14	-0.717655	0.463	0.623	1.27305e-09	Fibroblast|IL6,CCL2
ANXA1	5.58492e-14	0.633013	0.641	0.496	1.51848e-09	Fibroblast|IL6,CCL2
LUM	6.93279e-14	0.474235	0.837	0.71	1.88495e-09	Fibroblast|IL6,CCL2
ESYT2	9.81301e-14	0.861302	0.379	0.226	2.66806e-09	Fibroblast|IL6,CCL2
NFE2L2	1.15801e-13	0.757336	0.422	0.269	3.14851e-09	Fibroblast|IL6,CCL2
LHFP	1.33401e-13	0.781222	0.342	0.188	3.62705e-09	Fibroblast|IL6,CCL2
WSB1	1.37408e-13	0.814097	0.427	0.27	3.73598e-09	Fibroblast|IL6,CCL2
MYO1B	1.48997e-13	-0.666511	0.117	0.266	4.05107e-09	Fibroblast|IL6,CCL2
NFKBIA	1.55824e-13	0.554123	0.743	0.613	4.2367e-09	Fibroblast|IL6,CCL2
SCARA5	1.6821e-13	0.784105	0.504	0.347	4.57346e-09	Fibroblast|IL6,CCL2
INHBA	1.73783e-13	-1.6717	0.262	0.395	4.72498e-09	Fibroblast|IL6,CCL2
PDE4D	2.11351e-13	0.911784	0.317	0.168	5.74643e-09	Fibroblast|IL6,CCL2
AKIRIN1	2.33971e-13	0.824695	0.294	0.15	6.36145e-09	Fibroblast|IL6,CCL2
PRELP	4.16533e-13	0.544151	0.415	0.247	1.13251e-08	Fibroblast|IL6,CCL2
NFIA	4.30676e-13	0.885193	0.35	0.204	1.17097e-08	Fibroblast|IL6,CCL2
LTBP1	4.32601e-13	0.723995	0.452	0.288	1.1762e-08	Fibroblast|IL6,CCL2
SKIL	5.22137e-13	0.73354	0.434	0.287	1.41964e-08	Fibroblast|IL6,CCL2
ECM2	5.81966e-13	0.543215	0.389	0.227	1.58231e-08	Fibroblast|IL6,CCL2
LTBP2	6.94344e-13	0.807748	0.512	0.368	1.88785e-08	Fibroblast|IL6,CCL2
GABARAPL1	7.52519e-13	0.753685	0.315	0.174	2.04602e-08	Fibroblast|IL6,CCL2
MYADM	7.54196e-13	0.678618	0.573	0.439	2.05058e-08	Fibroblast|IL6,CCL2
GATA6	1.13247e-12	0.971034	0.264	0.133	3.07908e-08	Fibroblast|IL6,CCL2
PPP1R15B	1.64537e-12	0.697089	0.5	0.353	4.4736e-08	Fibroblast|IL6,CCL2
CALU	2.41816e-12	-0.649816	0.359	0.511	6.57474e-08	Fibroblast|IL6,CCL2
CYBRD1	2.64393e-12	0.689248	0.526	0.393	7.18858e-08	Fibroblast|IL6,CCL2
EIF3J	3.32923e-12	0.900033	0.254	0.127	9.05185e-08	Fibroblast|IL6,CCL2
MAP4K4	3.72711e-12	-0.931361	0.133	0.266	1.01336e-07	Fibroblast|IL6,CCL2
CKAP4	3.97294e-12	-0.778761	0.224	0.372	1.0802e-07	Fibroblast|IL6,CCL2
TXNIP	5.05452e-12	-1.21327	0.17	0.306	1.37427e-07	Fibroblast|IL6,CCL2
TSPYL2	6.18032e-12	0.909687	0.316	0.181	1.68037e-07	Fibroblast|IL6,CCL2
EZR	6.33122e-12	-0.99342	0.169	0.308	1.7214e-07	Fibroblast|IL6,CCL2
BTG3	6.58647e-12	0.753633	0.26	0.133	1.7908e-07	Fibroblast|IL6,CCL2
NOP58	7.78926e-12	0.87354	0.297	0.164	2.11782e-07	Fibroblast|IL6,CCL2
ITM2B	9.98602e-12	0.573493	0.603	0.471	2.7151e-07	Fibroblast|IL6,CCL2
MFAP4	1.13323e-11	0.564044	0.565	0.416	3.08115e-07	Fibroblast|IL6,CCL2
PPP1R15A	1.27981e-11	0.518977	0.659	0.548	3.47967e-07	Fibroblast|IL6,CCL2
PLOD2	1.39287e-11	-0.786105	0.144	0.279	3.78709e-07	Fibroblast|IL6,CCL2
NINJ1	1.50565e-11	0.867862	0.254	0.131	4.09372e-07	Fibroblast|IL6,CCL2
MAGED1	1.65989e-11	-0.790882	0.143	0.274	4.51308e-07	Fibroblast|IL6,CCL2
FAM114A1	1.94939e-11	-0.68321	0.128	0.261	5.30019e-07	Fibroblast|IL6,CCL2
FGFR1	2.23633e-11	0.694805	0.486	0.362	6.08035e-07	Fibroblast|IL6,CCL2
OGN	3.18704e-11	0.536029	0.508	0.34	8.66525e-07	Fibroblast|IL6,CCL2
STOM	3.31522e-11	0.866728	0.33	0.2	9.01375e-07	Fibroblast|IL6,CCL2
KPNA4	3.44552e-11	0.82813	0.264	0.14	9.36803e-07	Fibroblast|IL6,CCL2
LDLR	3.48146e-11	0.823077	0.299	0.17	9.46575e-07	Fibroblast|IL6,CCL2
TUBB6	4.69478e-11	0.648714	0.507	0.372	1.27646e-06	Fibroblast|IL6,CCL2
WTAP	5.65511e-11	0.721422	0.354	0.218	1.53757e-06	Fibroblast|IL6,CCL2
RND3	7.15285e-11	0.735396	0.427	0.295	1.94479e-06	Fibroblast|IL6,CCL2
LAMA4	9.89482e-11	-0.606915	0.419	0.565	2.6903e-06	Fibroblast|IL6,CCL2
RPL19	1.05735e-10	-0.588677	0.463	0.598	2.87484e-06	Fibroblast|IL6,CCL2
ZBTB21	1.10703e-10	0.8134	0.335	0.204	3.00991e-06	Fibroblast|IL6,CCL2
RORA	1.13875e-10	0.868678	0.269	0.15	3.09616e-06	Fibroblast|IL6,CCL2
KIF1B	1.28312e-10	0.800939	0.337	0.206	3.48867e-06	Fibroblast|IL6,CCL2
TPM1	1.34374e-10	-0.698712	0.194	0.328	3.65349e-06	Fibroblast|IL6,CCL2
NCL	1.4258e-10	0.570993	0.567	0.456	3.8766e-06	Fibroblast|IL6,CCL2
RPL3	1.62879e-10	-0.605467	0.402	0.538	4.42853e-06	Fibroblast|IL6,CCL2
CTGF	1.66384e-10	-0.414624	0.452	0.613	4.52382e-06	Fibroblast|IL6,CCL2
TXNRD1	1.69345e-10	0.931669	0.269	0.15	4.60433e-06	Fibroblast|IL6,CCL2
PIEZO2	2.32419e-10	-0.81118	0.155	0.285	6.31923e-06	Fibroblast|IL6,CCL2
CALR	2.81152e-10	-0.724671	0.239	0.369	7.64423e-06	Fibroblast|IL6,CCL2
CAV1	2.89184e-10	-1.04587	0.159	0.28	7.86261e-06	Fibroblast|IL6,CCL2
SERF2	2.94585e-10	-0.650943	0.332	0.471	8.00948e-06	Fibroblast|IL6,CCL2
H3F3B	2.97771e-10	0.496648	0.668	0.585	8.09611e-06	Fibroblast|IL6,CCL2
AP2M1	3.57129e-10	-0.563938	0.13	0.257	9.70997e-06	Fibroblast|IL6,CCL2
PER2	4.375e-10	0.791411	0.313	0.188	1.18952e-05	Fibroblast|IL6,CCL2
SERTAD1	4.61364e-10	0.677189	0.354	0.231	1.2544e-05	Fibroblast|IL6,CCL2
HTRA1	5.28087e-10	-0.750013	0.245	0.377	1.43582e-05	Fibroblast|IL6,CCL2
TXN	5.42283e-10	0.858705	0.28	0.164	1.47441e-05	Fibroblast|IL6,CCL2
CANX	5.57258e-10	-0.606573	0.378	0.511	1.51513e-05	Fibroblast|IL6,CCL2
NFIL3	6.0526e-10	0.725233	0.407	0.28	1.64564e-05	Fibroblast|IL6,CCL2
GAPDH	6.65882e-10	-0.735137	0.37	0.491	1.81047e-05	Fibroblast|IL6,CCL2
BAZ1A	6.74635e-10	0.775285	0.295	0.172	1.83427e-05	Fibroblast|IL6,CCL2
RPS19	6.94101e-10	-0.572252	0.503	0.618	1.88719e-05	Fibroblast|IL6,CCL2
SERPINF1	7.0229e-10	0.364831	0.794	0.682	1.90946e-05	Fibroblast|IL6,CCL2
IGFBP5	7.61884e-10	0.83194	0.345	0.214	2.07149e-05	Fibroblast|IL6,CCL2
TUBB	8.76141e-10	-0.657183	0.187	0.317	2.38214e-05	Fibroblast|IL6,CCL2
CTSL	9.16219e-10	0.698519	0.365	0.24	2.49111e-05	Fibroblast|IL6,CCL2
USO1	1.01101e-09	-0.689384	0.154	0.275	2.74884e-05	Fibroblast|IL6,CCL2
CDH11	1.0995e-09	-0.656745	0.216	0.348	2.98942e-05	Fibroblast|IL6,CCL2
ADAM17	1.12062e-09	0.717946	0.271	0.155	3.04684e-05	Fibroblast|IL6,CCL2
TAGLN2	1.13317e-09	0.637718	0.409	0.279	3.08098e-05	Fibroblast|IL6,CCL2
PTGIS	1.18136e-09	-0.909077	0.353	0.455	3.21201e-05	Fibroblast|IL6,CCL2
TOP 1.00	1.25575e-09	0.699892	0.361	0.237	3.41425e-05	Fibroblast|IL6,CCL2
MT-CYB	1.34426e-09	0.592504	0.426	0.296	3.65491e-05	Fibroblast|IL6,CCL2
TMED10	1.44435e-09	-0.663937	0.162	0.281	3.92704e-05	Fibroblast|IL6,CCL2
DNTTIP2	1.51019e-09	0.764033	0.282	0.167	4.10606e-05	Fibroblast|IL6,CCL2
SDF4	1.60882e-09	-0.510147	0.141	0.264	4.37423e-05	Fibroblast|IL6,CCL2
ITGB5	1.85509e-09	-0.722141	0.206	0.335	5.04382e-05	Fibroblast|IL6,CCL2
EIF5A	2.03472e-09	0.573154	0.302	0.182	5.53221e-05	Fibroblast|IL6,CCL2
YWHAG	2.36822e-09	0.738557	0.337	0.218	6.43896e-05	Fibroblast|IL6,CCL2
PTTG1IP	3.81084e-09	-0.58855	0.324	0.461	0.000103613	Fibroblast|IL6,CCL2
CHD2	4.07108e-09	0.724251	0.361	0.241	0.000110689	Fibroblast|IL6,CCL2
CALD1	4.51226e-09	-0.541381	0.522	0.634	0.000122684	Fibroblast|IL6,CCL2
ISLR	4.54726e-09	-0.704865	0.212	0.335	0.000123635	Fibroblast|IL6,CCL2
RBBP6	4.56064e-09	0.789845	0.339	0.225	0.000123999	Fibroblast|IL6,CCL2
LMAN1	4.6069e-09	-0.594981	0.217	0.345	0.000125257	Fibroblast|IL6,CCL2
ASPH	4.73556e-09	-0.508864	0.283	0.417	0.000128755	Fibroblast|IL6,CCL2
MMP2	4.93582e-09	-0.529571	0.614	0.687	0.0001342	Fibroblast|IL6,CCL2
TNFRSF12A	5.68803e-09	0.616233	0.279	0.166	0.000154652	Fibroblast|IL6,CCL2
ALDH2	6.27167e-09	0.60791	0.315	0.191	0.000170521	Fibroblast|IL6,CCL2
CCDC47	6.99158e-09	0.708768	0.339	0.226	0.000190094	Fibroblast|IL6,CCL2
FOSL2	7.20073e-09	0.700993	0.404	0.294	0.000195781	Fibroblast|IL6,CCL2
ARPC2	7.28013e-09	-0.530444	0.283	0.419	0.000197939	Fibroblast|IL6,CCL2
MTDH	7.71377e-09	-0.523397	0.313	0.454	0.00020973	Fibroblast|IL6,CCL2
RRBP1	8.00434e-09	-0.491837	0.38	0.514	0.00021763	Fibroblast|IL6,CCL2
HLA-E	8.70662e-09	0.597779	0.658	0.582	0.000236724	Fibroblast|IL6,CCL2
DDR2	9.6846e-09	-0.730427	0.141	0.255	0.000263315	Fibroblast|IL6,CCL2
SH3D19	1.00513e-08	-0.665934	0.157	0.27	0.000273285	Fibroblast|IL6,CCL2
COX4I1	1.03015e-08	-0.399124	0.21	0.339	0.000280088	Fibroblast|IL6,CCL2
THBS2	1.09285e-08	-0.617723	0.334	0.458	0.000297134	Fibroblast|IL6,CCL2
TMED9	1.17255e-08	-0.521426	0.17	0.286	0.000318806	Fibroblast|IL6,CCL2
NNMT	1.22211e-08	0.539865	0.69	0.63	0.000332281	Fibroblast|IL6,CCL2
XIST	1.37315e-08	0.512045	0.323	0.199	0.000373347	Fibroblast|IL6,CCL2
TUBB4B	1.64769e-08	0.56805	0.426	0.308	0.000447989	Fibroblast|IL6,CCL2
PKM	1.94003e-08	-0.616129	0.225	0.346	0.000527475	Fibroblast|IL6,CCL2
WDR43	2.06482e-08	0.729271	0.258	0.155	0.000561404	Fibroblast|IL6,CCL2
RPL13A	2.11119e-08	-0.595312	0.411	0.522	0.000574012	Fibroblast|IL6,CCL2
ALDH1A3	2.18562e-08	-0.973162	0.172	0.277	0.000594248	Fibroblast|IL6,CCL2
EMILIN1	2.51286e-08	-0.567357	0.17	0.285	0.000683221	Fibroblast|IL6,CCL2
HNRNPU	2.58419e-08	0.572382	0.547	0.461	0.000702617	Fibroblast|IL6,CCL2
RPL27A	2.70629e-08	-0.529909	0.394	0.512	0.000735812	Fibroblast|IL6,CCL2
RANBP2	3.17488e-08	0.806351	0.272	0.17	0.000863217	Fibroblast|IL6,CCL2
NR4A2	3.27227e-08	0.630202	0.445	0.33	0.000889697	Fibroblast|IL6,CCL2
TIMP1	3.60358e-08	0.392788	0.688	0.586	0.000979777	Fibroblast|IL6,CCL2
TMSB10	3.72587e-08	0.428991	0.751	0.699	0.00101303	Fibroblast|IL6,CCL2
PRNP	3.80421e-08	0.713371	0.382	0.278	0.00103433	Fibroblast|IL6,CCL2
GUCY1A3	4.00708e-08	-0.62683	0.146	0.254	0.00108949	Fibroblast|IL6,CCL2
PDIA6	5.37823e-08	-0.548269	0.212	0.331	0.00146229	Fibroblast|IL6,CCL2
ZFP36L2	5.75542e-08	0.539185	0.407	0.288	0.00156484	Fibroblast|IL6,CCL2
PHLDA1	5.84748e-08	0.752521	0.459	0.349	0.00158987	Fibroblast|IL6,CCL2
ANXA11	6.07862e-08	-0.535227	0.183	0.296	0.00165272	Fibroblast|IL6,CCL2
PABPC4	6.26084e-08	0.685691	0.257	0.154	0.00170226	Fibroblast|IL6,CCL2
SSR1	6.56365e-08	-0.555661	0.165	0.274	0.00178459	Fibroblast|IL6,CCL2
GPNMB	7.19404e-08	0.433317	0.521	0.394	0.00195599	Fibroblast|IL6,CCL2
FBLN5	1.05698e-07	0.556669	0.26	0.156	0.00287382	Fibroblast|IL6,CCL2
AHNAK	1.0605e-07	0.276141	0.801	0.736	0.00288339	Fibroblast|IL6,CCL2
SSR2	1.56412e-07	-0.528661	0.173	0.278	0.00425268	Fibroblast|IL6,CCL2
SOX4	1.58541e-07	0.699328	0.298	0.196	0.00431057	Fibroblast|IL6,CCL2
HLA-A	1.6634e-07	-0.496807	0.46	0.552	0.00452261	Fibroblast|IL6,CCL2
RCN3	1.73637e-07	-0.614247	0.172	0.271	0.00472103	Fibroblast|IL6,CCL2
CLTC	2.13131e-07	-0.439236	0.205	0.325	0.00579483	Fibroblast|IL6,CCL2
MYL6	2.6249e-07	-0.392725	0.554	0.65	0.00713683	Fibroblast|IL6,CCL2
LRP1	2.91934e-07	0.482861	0.598	0.492	0.00793738	Fibroblast|IL6,CCL2
TRAM1	2.99928e-07	-0.51231	0.242	0.355	0.00815474	Fibroblast|IL6,CCL2
COL4A2	3.02253e-07	0.57869	0.334	0.23	0.00821795	Fibroblast|IL6,CCL2
SRSF2	3.28238e-07	0.5827	0.25	0.155	0.00892446	Fibroblast|IL6,CCL2
MED13	3.36544e-07	0.561832	0.33	0.225	0.00915031	Fibroblast|IL6,CCL2
CDV3	3.78485e-07	0.616726	0.409	0.314	0.0102906	Fibroblast|IL6,CCL2
HNRNPAB	3.90633e-07	0.601078	0.337	0.237	0.0106209	Fibroblast|IL6,CCL2
RNA28S5	3.92703e-07	-0.328374	0.878	0.895	0.0106772	Fibroblast|IL6,CCL2
DST	3.96622e-07	0.334136	0.67	0.59	0.0107838	Fibroblast|IL6,CCL2
IFITM3	4.00028e-07	-0.507941	0.398	0.504	0.0108764	Fibroblast|IL6,CCL2
COL4A1	5.24869e-07	0.325089	0.374	0.254	0.0142707	Fibroblast|IL6,CCL2
OMD	5.63246e-07	0.678018	0.282	0.189	0.0153141	Fibroblast|IL6,CCL2
LAMB1	5.6878e-07	-0.497293	0.389	0.492	0.0154646	Fibroblast|IL6,CCL2
CD59	5.74584e-07	0.604823	0.499	0.406	0.0156224	Fibroblast|IL6,CCL2
SRSF5	5.80964e-07	0.597301	0.401	0.303	0.0157958	Fibroblast|IL6,CCL2
CYP1B1	6.48085e-07	0.981595	0.375	0.291	0.0176208	Fibroblast|IL6,CCL2
IRF1	6.52709e-07	0.566347	0.264	0.168	0.0177465	Fibroblast|IL6,CCL2
MT-ATP6	6.60979e-07	0.493901	0.397	0.287	0.0179714	Fibroblast|IL6,CCL2
PDLIM3	6.81507e-07	0.653489	0.352	0.251	0.0185295	Fibroblast|IL6,CCL2
MAP3K2	6.92516e-07	0.488926	0.346	0.24	0.0188288	Fibroblast|IL6,CCL2
PTPN1	7.27843e-07	0.637968	0.337	0.238	0.0197893	Fibroblast|IL6,CCL2
HSPB8	7.45481e-07	0.651882	0.257	0.164	0.0202689	Fibroblast|IL6,CCL2
ACTR2	7.57027e-07	-0.629168	0.17	0.27	0.0205828	Fibroblast|IL6,CCL2
UBB	8.35612e-07	0.306392	0.593	0.487	0.0227195	Fibroblast|IL6,CCL2
FOXO3	8.99457e-07	0.771366	0.356	0.271	0.0244553	Fibroblast|IL6,CCL2
SLIT2	9.49592e-07	0.49916	0.383	0.277	0.0258185	Fibroblast|IL6,CCL2
CYR61	1.10208e-06	0.530076	0.727	0.671	0.0299644	Fibroblast|IL6,CCL2
ITPRIP	1.24059e-06	0.440403	0.331	0.227	0.0337303	Fibroblast|IL6,CCL2
RPS14	1.24888e-06	-0.38329	0.574	0.67	0.0339557	Fibroblast|IL6,CCL2
MACF1	1.26482e-06	0.380088	0.593	0.489	0.0343891	Fibroblast|IL6,CCL2
SRRM2	1.29775e-06	0.588001	0.396	0.307	0.0352845	Fibroblast|IL6,CCL2
VIM	1.45238e-06	0.291234	0.949	0.947	0.0394888	Fibroblast|IL6,CCL2
TPM4	1.47719e-06	-0.411453	0.507	0.606	0.0401633	Fibroblast|IL6,CCL2
RPS2	1.58777e-06	-0.50431	0.198	0.296	0.04317	Fibroblast|IL6,CCL2
DUSP1	1.60247e-06	0.418908	0.643	0.556	0.0435695	Fibroblast|IL6,CCL2
PEA15	1.61677e-06	0.533561	0.433	0.341	0.0439585	Fibroblast|IL6,CCL2
VCL	1.77092e-06	-0.358562	0.194	0.297	0.0481497	Fibroblast|IL6,CCL2
PTRF	1.78968e-06	-0.448964	0.474	0.564	0.0486596	Fibroblast|IL6,CCL2
SH3GLB1	2.34532e-06	-0.449327	0.203	0.303	0.0637669	Fibroblast|IL6,CCL2
RAB7A	2.56236e-06	0.574603	0.383	0.291	0.0696681	Fibroblast|IL6,CCL2
CSRNP1	2.93852e-06	0.54608	0.398	0.305	0.0798954	Fibroblast|IL6,CCL2
TPT1	3.00394e-06	-0.374614	0.828	0.869	0.081674	Fibroblast|IL6,CCL2
RLF	3.2239e-06	0.620676	0.316	0.228	0.0876546	Fibroblast|IL6,CCL2
CFH	4.04499e-06	0.375679	0.69	0.633	0.109979	Fibroblast|IL6,CCL2
RPL12	4.30108e-06	-0.485894	0.302	0.4	0.116942	Fibroblast|IL6,CCL2
SVEP1	4.51528e-06	0.610326	0.268	0.178	0.122766	Fibroblast|IL6,CCL2
RPLP1	5.13301e-06	-0.472893	0.488	0.568	0.139561	Fibroblast|IL6,CCL2
RPL13	5.31854e-06	-0.383791	0.49	0.576	0.144606	Fibroblast|IL6,CCL2
SETX	5.56172e-06	-0.417114	0.195	0.296	0.151217	Fibroblast|IL6,CCL2
C1S	5.56291e-06	-0.292108	0.765	0.789	0.15125	Fibroblast|IL6,CCL2
AFAP1	6.01317e-06	-0.43957	0.161	0.254	0.163492	Fibroblast|IL6,CCL2
SSPN	6.01763e-06	0.594098	0.261	0.176	0.163613	Fibroblast|IL6,CCL2
DNAJB1	6.35396e-06	-0.467581	0.526	0.406	0.172758	Fibroblast|IL6,CCL2
RPS12	8.74361e-06	-0.426359	0.507	0.576	0.23773	Fibroblast|IL6,CCL2
STAT3	8.74999e-06	0.50018	0.459	0.376	0.237904	Fibroblast|IL6,CCL2
RPS11	8.77614e-06	-0.357498	0.621	0.697	0.238614	Fibroblast|IL6,CCL2
RARRES1	1.00853e-05	-0.685438	0.17	0.255	0.274208	Fibroblast|IL6,CCL2
SQSTM1	1.02268e-05	0.594608	0.463	0.382	0.278056	Fibroblast|IL6,CCL2
MAPKAPK2	1.04766e-05	0.554327	0.37	0.285	0.284849	Fibroblast|IL6,CCL2
VIMP	1.05476e-05	0.55424	0.298	0.212	0.28678	Fibroblast|IL6,CCL2
DKK 3.00	1.06853e-05	0.329598	0.305	0.208	0.290524	Fibroblast|IL6,CCL2
CSRP1	1.10698e-05	0.421801	0.291	0.202	0.300976	Fibroblast|IL6,CCL2
RPS3	1.12228e-05	-0.324474	0.497	0.574	0.305136	Fibroblast|IL6,CCL2
UGDH	1.13181e-05	0.4639	0.346	0.253	0.307727	Fibroblast|IL6,CCL2
NFE2L1	1.33988e-05	-0.402296	0.199	0.293	0.3643	Fibroblast|IL6,CCL2
LOX	1.4793e-05	-0.481992	0.286	0.382	0.402207	Fibroblast|IL6,CCL2
RPS18	1.4851e-05	-0.495148	0.393	0.491	0.403785	Fibroblast|IL6,CCL2
RPS20	1.51213e-05	-0.484009	0.338	0.425	0.411133	Fibroblast|IL6,CCL2
BMPR2	1.52346e-05	0.576735	0.328	0.246	0.414213	Fibroblast|IL6,CCL2
HIPK3	1.55218e-05	0.563357	0.31	0.227	0.422022	Fibroblast|IL6,CCL2
NFIB	1.84736e-05	0.369449	0.451	0.349	0.502278	Fibroblast|IL6,CCL2
FNDC3B	1.98266e-05	-0.405844	0.242	0.331	0.539067	Fibroblast|IL6,CCL2
RPS8	2.11006e-05	-0.365376	0.521	0.605	0.573704	Fibroblast|IL6,CCL2
FILIP1L	2.18383e-05	0.518176	0.429	0.343	0.59376	Fibroblast|IL6,CCL2
HLA-C	2.24394e-05	-0.521983	0.349	0.435	0.610105	Fibroblast|IL6,CCL2
AKAP13	2.3008e-05	0.447996	0.475	0.392	0.625564	Fibroblast|IL6,CCL2
PIK3R1	2.33855e-05	-0.451599	0.199	0.291	0.635828	Fibroblast|IL6,CCL2
CAPZB	2.71047e-05	-0.403093	0.218	0.309	0.736949	Fibroblast|IL6,CCL2
HTRA3	2.72357e-05	-0.609518	0.32	0.418	0.740512	Fibroblast|IL6,CCL2
SEC31A	2.93188e-05	-0.427222	0.328	0.424	0.797148	Fibroblast|IL6,CCL2
TMF1	2.93868e-05	-0.395553	0.168	0.253	0.798999	Fibroblast|IL6,CCL2
CD99	2.98912e-05	-0.38263	0.282	0.375	0.812711	Fibroblast|IL6,CCL2
IMPAD1	2.99027e-05	0.623396	0.254	0.181	0.813025	Fibroblast|IL6,CCL2
RPL11	3.27849e-05	-0.414826	0.505	0.586	0.891389	Fibroblast|IL6,CCL2
PXDC1	3.38088e-05	0.344542	0.28	0.196	0.919226	Fibroblast|IL6,CCL2
TFPI	3.4235e-05	0.42861	0.276	0.191	0.930815	Fibroblast|IL6,CCL2
TMEM87A	3.69682e-05	0.569794	0.254	0.179	1	Fibroblast|IL6,CCL2
MXRA8	4.05249e-05	0.461777	0.352	0.267	1	Fibroblast|IL6,CCL2
ELF1	5.27621e-05	0.554308	0.275	0.2	1	Fibroblast|IL6,CCL2
SYNCRIP	5.96621e-05	0.40753	0.36	0.277	1	Fibroblast|IL6,CCL2
SPON1	6.09778e-05	0.339524	0.537	0.456	1	Fibroblast|IL6,CCL2
AHR	6.12249e-05	0.528109	0.375	0.296	1	Fibroblast|IL6,CCL2
MT-ND2	6.13534e-05	0.493415	0.343	0.266	1	Fibroblast|IL6,CCL2
RPS9	6.27243e-05	-0.357333	0.343	0.426	1	Fibroblast|IL6,CCL2
SPATS2L	6.31083e-05	-0.413068	0.201	0.281	1	Fibroblast|IL6,CCL2
CHSY1	6.41595e-05	0.553304	0.337	0.257	1	Fibroblast|IL6,CCL2
LGALS1	6.77503e-05	-0.346966	0.44	0.528	1	Fibroblast|IL6,CCL2
OSMR	8.1919e-05	0.488064	0.286	0.21	1	Fibroblast|IL6,CCL2
CD81	9.74751e-05	0.326216	0.571	0.486	1	Fibroblast|IL6,CCL2
RPS5	0.000102399	-0.42333	0.416	0.486	1	Fibroblast|IL6,CCL2
RPL35	0.000106399	-0.430988	0.339	0.416	1	Fibroblast|IL6,CCL2
JUN	0.000110853	-0.646875	0.696	0.705	1	Fibroblast|IL6,CCL2
MAP1B	0.000127393	0.618338	0.261	0.19	1	Fibroblast|IL6,CCL2
RPL31	0.000140686	-0.387582	0.474	0.542	1	Fibroblast|IL6,CCL2
GOLGA2	0.00014912	-0.290413	0.172	0.253	1	Fibroblast|IL6,CCL2
RYBP	0.000168451	0.431531	0.338	0.265	1	Fibroblast|IL6,CCL2
SERINC1	0.000170512	0.417005	0.367	0.297	1	Fibroblast|IL6,CCL2
RPL23	0.000181611	-0.422977	0.363	0.44	1	Fibroblast|IL6,CCL2
RUNX1	0.00019182	0.55892	0.312	0.246	1	Fibroblast|IL6,CCL2
LAMC1	0.000198556	-0.261278	0.298	0.388	1	Fibroblast|IL6,CCL2
ATF4	0.00021541	0.466771	0.467	0.409	1	Fibroblast|IL6,CCL2
SF3B2	0.000218115	-0.283404	0.184	0.265	1	Fibroblast|IL6,CCL2
ACTB	0.000218418	-0.389082	0.394	0.473	1	Fibroblast|IL6,CCL2
PABPC1	0.000219962	0.26414	0.674	0.614	1	Fibroblast|IL6,CCL2
RPL27	0.00023164	-0.458024	0.405	0.474	1	Fibroblast|IL6,CCL2
RBM25	0.000236745	0.443197	0.31	0.245	1	Fibroblast|IL6,CCL2
ZFAS1	0.000239135	0.437165	0.299	0.228	1	Fibroblast|IL6,CCL2
KMT2A	0.000246086	0.542615	0.251	0.185	1	Fibroblast|IL6,CCL2
MPZL1	0.000258077	-0.350279	0.273	0.355	1	Fibroblast|IL6,CCL2
MT-CO3	0.000271774	0.37824	0.401	0.321	1	Fibroblast|IL6,CCL2
SLC25A6	0.000273108	-0.429667	0.305	0.382	1	Fibroblast|IL6,CCL2
ACSL4	0.000273348	0.512411	0.304	0.236	1	Fibroblast|IL6,CCL2
RAB31	0.000280876	-0.325219	0.319	0.413	1	Fibroblast|IL6,CCL2
TNFAIP6	0.000300265	-0.529067	0.261	0.329	1	Fibroblast|IL6,CCL2
UBE2D3	0.000309252	0.322682	0.374	0.307	1	Fibroblast|IL6,CCL2
2024-09-02	0.00035442	-0.429318	0.316	0.395	1	Fibroblast|IL6,CCL2
TMEM176B	0.000357705	-0.407269	0.214	0.29	1	Fibroblast|IL6,CCL2
MAN1A1	0.000397738	0.600485	0.354	0.296	1	Fibroblast|IL6,CCL2
RBFOX2	0.000425923	-0.415443	0.264	0.349	1	Fibroblast|IL6,CCL2
PTGFRN	0.00045813	-0.345251	0.266	0.345	1	Fibroblast|IL6,CCL2
AHCYL1	0.000468752	0.454839	0.353	0.283	1	Fibroblast|IL6,CCL2
MT-ND4	0.000535155	0.262659	0.44	0.362	1	Fibroblast|IL6,CCL2
CFLAR	0.000551261	0.440967	0.254	0.189	1	Fibroblast|IL6,CCL2
GSTP1	0.000557087	-0.444811	0.227	0.298	1	Fibroblast|IL6,CCL2
ATRX	0.000568252	-0.283136	0.179	0.251	1	Fibroblast|IL6,CCL2
TRA2B	0.000578326	0.343548	0.297	0.229	1	Fibroblast|IL6,CCL2
GSPT1	0.000582899	0.427895	0.294	0.226	1	Fibroblast|IL6,CCL2
TCF4	0.000600335	0.404172	0.4	0.338	1	Fibroblast|IL6,CCL2
LIMA1	0.00065541	-0.424081	0.36	0.432	1	Fibroblast|IL6,CCL2
METTL7A	0.000657306	0.367221	0.255	0.188	1	Fibroblast|IL6,CCL2
MYL9	0.000763626	-0.453076	0.199	0.264	1	Fibroblast|IL6,CCL2
SBDS	0.000962279	0.465828	0.271	0.211	1	Fibroblast|IL6,CCL2
MT-CO2	0.000976763	0.333109	0.415	0.345	1	Fibroblast|IL6,CCL2
CAPNS1	0.0010127	-0.409808	0.209	0.274	1	Fibroblast|IL6,CCL2
MSN	0.00103947	0.430064	0.293	0.235	1	Fibroblast|IL6,CCL2
CAP1	0.00109504	-0.258398	0.203	0.279	1	Fibroblast|IL6,CCL2
RPS23	0.00115097	-0.302763	0.359	0.432	1	Fibroblast|IL6,CCL2
ARF4	0.00115406	0.338471	0.321	0.257	1	Fibroblast|IL6,CCL2
CALM2	0.00116742	-0.273583	0.321	0.4	1	Fibroblast|IL6,CCL2
RBMS1	0.00117039	0.510175	0.26	0.199	1	Fibroblast|IL6,CCL2
BACH1	0.0011863	0.417298	0.253	0.192	1	Fibroblast|IL6,CCL2
MOXD1	0.00119625	0.296198	0.26	0.195	1	Fibroblast|IL6,CCL2
IGF1	0.00126362	-0.480004	0.415	0.459	1	Fibroblast|IL6,CCL2
TAOK1	0.00128087	-0.508622	0.272	0.343	1	Fibroblast|IL6,CCL2
DNAJA1	0.00131143	0.257887	0.456	0.398	1	Fibroblast|IL6,CCL2
TAF7	0.00141979	0.455283	0.254	0.196	1	Fibroblast|IL6,CCL2
DSTN	0.00142487	0.367578	0.423	0.366	1	Fibroblast|IL6,CCL2
SFRP4	0.00150045	-0.524951	0.38	0.437	1	Fibroblast|IL6,CCL2
ENSA	0.00151602	0.383821	0.262	0.204	1	Fibroblast|IL6,CCL2
IPO7	0.00174672	0.451115	0.297	0.24	1	Fibroblast|IL6,CCL2
TLN1	0.00180372	-0.311972	0.346	0.42	1	Fibroblast|IL6,CCL2
ADD3	0.00180734	0.331101	0.345	0.283	1	Fibroblast|IL6,CCL2
CCDC80	0.00182088	-0.429371	0.883	0.845	1	Fibroblast|IL6,CCL2
FRMD6	0.00183013	-0.257671	0.191	0.26	1	Fibroblast|IL6,CCL2
EEF1A1	0.00183777	-0.348902	0.308	0.373	1	Fibroblast|IL6,CCL2
MRFAP1	0.00186599	0.415564	0.319	0.261	1	Fibroblast|IL6,CCL2
SSR4	0.00192747	-0.359605	0.195	0.256	1	Fibroblast|IL6,CCL2
EGFR	0.00211626	0.571163	0.258	0.205	1	Fibroblast|IL6,CCL2
F3	0.0021198	0.38116	0.261	0.199	1	Fibroblast|IL6,CCL2
RPS15	0.00215637	-0.323447	0.202	0.268	1	Fibroblast|IL6,CCL2
HNRNPA0	0.00220645	0.273582	0.284	0.224	1	Fibroblast|IL6,CCL2
RPN2	0.00226406	-0.297516	0.214	0.279	1	Fibroblast|IL6,CCL2
PPP1R12A	0.00235397	-0.332033	0.191	0.257	1	Fibroblast|IL6,CCL2
FBLN2	0.00316394	0.323808	0.5	0.451	1	Fibroblast|IL6,CCL2
CTNNB1	0.00322538	0.265945	0.321	0.26	1	Fibroblast|IL6,CCL2
FTL	0.00328526	-0.33376	0.499	0.547	1	Fibroblast|IL6,CCL2
GNB2L1	0.00336061	-0.270889	0.566	0.616	1	Fibroblast|IL6,CCL2
OPTN	0.00348203	-0.328097	0.195	0.256	1	Fibroblast|IL6,CCL2
MORF4L2	0.00352433	-0.250461	0.293	0.365	1	Fibroblast|IL6,CCL2
IER2	0.0036956	-0.430225	0.356	0.403	1	Fibroblast|IL6,CCL2
HNRNPC	0.00370337	0.366753	0.262	0.208	1	Fibroblast|IL6,CCL2
EPAS1	0.0040057	-0.377515	0.316	0.37	1	Fibroblast|IL6,CCL2
RSL1D1	0.00420713	0.3414	0.348	0.29	1	Fibroblast|IL6,CCL2
FUS	0.00448476	0.305824	0.368	0.315	1	Fibroblast|IL6,CCL2
IGFBP4	0.00489081	0.318173	0.56	0.517	1	Fibroblast|IL6,CCL2
DLC1	0.00490601	-0.252708	0.192	0.251	1	Fibroblast|IL6,CCL2
KLF10	0.00538465	0.447855	0.335	0.286	1	Fibroblast|IL6,CCL2
S100A4	0.00541746	0.285722	0.26	0.205	1	Fibroblast|IL6,CCL2
SF3B1	0.00549837	-0.300987	0.31	0.373	1	Fibroblast|IL6,CCL2
CRTAP	0.00552868	-0.386058	0.225	0.283	1	Fibroblast|IL6,CCL2
COLEC12	0.00564991	0.282224	0.299	0.237	1	Fibroblast|IL6,CCL2
SVIL	0.00585719	0.465638	0.305	0.255	1	Fibroblast|IL6,CCL2
OLFML3	0.0063226	-0.333534	0.288	0.341	1	Fibroblast|IL6,CCL2
RPL34	0.00648731	-0.288723	0.382	0.436	1	Fibroblast|IL6,CCL2
DDX24	0.00663977	0.338187	0.286	0.235	1	Fibroblast|IL6,CCL2
CD74	0.00686473	0.325426	0.264	0.211	1	Fibroblast|IL6,CCL2
MBNL1	0.00691137	0.292403	0.357	0.304	1	Fibroblast|IL6,CCL2
RPL36	0.00716482	-0.365311	0.24	0.295	1	Fibroblast|IL6,CCL2
YWHAZ	0.00727946	0.38403	0.324	0.279	1	Fibroblast|IL6,CCL2
ATP5B	0.00756958	-0.266565	0.225	0.284	1	Fibroblast|IL6,CCL2
COPA	0.00780185	-0.367088	0.223	0.276	1	Fibroblast|IL6,CCL2
SSR3	0.0079806	-0.408107	0.235	0.289	1	Fibroblast|IL6,CCL2
SLC39A14	0.00838638	-0.36959	0.257	0.31	1	Fibroblast|IL6,CCL2
HNRNPA2B1	0.00908633	0.278121	0.529	0.507	1	Fibroblast|IL6,CCL2
H19.1	4.49257e-141	3.55417	0.799	0.121	1.22148e-136	Fibroblast|SERPINE2,COL1A1
COL1A1.1	1.87563e-103	2.35544	0.981	0.659	5.09964e-99	Fibroblast|SERPINE2,COL1A1
SERPINE2	5.26453e-90	3.21146	0.56	0.087	1.43137e-85	Fibroblast|SERPINE2,COL1A1
C3	7.50317e-83	1.94942	0.969	0.729	2.04004e-78	Fibroblast|SERPINE2,COL1A1
COL1A2.1	1.1121e-80	1.62943	0.988	0.9	3.02368e-76	Fibroblast|SERPINE2,COL1A1
SPARC.1	1.57568e-76	1.54814	0.996	0.885	4.28412e-72	Fibroblast|SERPINE2,COL1A1
SULF2.1	3.75066e-70	2.20361	0.668	0.196	1.01977e-65	Fibroblast|SERPINE2,COL1A1
CCDC80.1	2.69467e-68	1.38736	0.992	0.838	7.32654e-64	Fibroblast|SERPINE2,COL1A1
NGFR	3.83595e-63	1.92589	0.301	0.021	1.04296e-58	Fibroblast|SERPINE2,COL1A1
A2M.1	1.31877e-56	-4.57661	0.054	0.615	3.5856e-52	Fibroblast|SERPINE2,COL1A1
LUM.1	3.00562e-55	-2.01967	0.436	0.829	8.17197e-51	Fibroblast|SERPINE2,COL1A1
COL5A1.1	2.24588e-53	1.63433	0.826	0.467	6.10633e-49	Fibroblast|SERPINE2,COL1A1
PTGIS.1	7.72538e-53	1.80426	0.753	0.344	2.10045e-48	Fibroblast|SERPINE2,COL1A1
C11orf96.1	2.10481e-51	-2.65382	0.274	0.73	5.72277e-47	Fibroblast|SERPINE2,COL1A1
COL3A1.1	1.22087e-50	1.20731	0.992	0.754	3.31943e-46	Fibroblast|SERPINE2,COL1A1
PXDN.1	2.67089e-50	1.80515	0.556	0.158	7.26189e-46	Fibroblast|SERPINE2,COL1A1
IGF1.1	5.53513e-49	1.5722	0.795	0.372	1.50495e-44	Fibroblast|SERPINE2,COL1A1
CRABP2	6.01248e-49	2.41641	0.498	0.136	1.63473e-44	Fibroblast|SERPINE2,COL1A1
MALAT1.1	3.73813e-47	-2.11612	0.656	0.887	1.01636e-42	Fibroblast|SERPINE2,COL1A1
IGFBP2	1.13743e-45	1.81506	0.301	0.04	3.09256e-41	Fibroblast|SERPINE2,COL1A1
RGS4	4.32706e-45	1.64196	0.317	0.046	1.17648e-40	Fibroblast|SERPINE2,COL1A1
WT1	1.85127e-44	1.32894	0.297	0.039	5.03342e-40	Fibroblast|SERPINE2,COL1A1
SOD2.1	2.70689e-44	-2.61117	0.201	0.655	7.35977e-40	Fibroblast|SERPINE2,COL1A1
EMP1.1	3.481e-43	-1.6597	0.66	0.884	9.46449e-39	Fibroblast|SERPINE2,COL1A1
PRSS23.1	6.3976e-43	1.83305	0.548	0.177	1.73944e-38	Fibroblast|SERPINE2,COL1A1
IFI27	1.23531e-40	1.60289	0.359	0.072	3.35869e-36	Fibroblast|SERPINE2,COL1A1
IGF2	5.2039e-40	1.76547	0.394	0.091	1.41489e-35	Fibroblast|SERPINE2,COL1A1
SULF1.1	8.24443e-38	1.4415	0.745	0.401	2.24158e-33	Fibroblast|SERPINE2,COL1A1
ELL2.1	2.64045e-37	-2.58595	0.093	0.532	7.17913e-33	Fibroblast|SERPINE2,COL1A1
RPS4Y1	5.1988e-37	1.33397	0.286	0.048	1.4135e-32	Fibroblast|SERPINE2,COL1A1
KIAA1324L	7.13809e-37	1.29617	0.32	0.061	1.94078e-32	Fibroblast|SERPINE2,COL1A1
PHGDH	1.33472e-36	1.41476	0.259	0.038	3.62897e-32	Fibroblast|SERPINE2,COL1A1
MT2A.1	1.94646e-36	-2.5894	0.205	0.597	5.29224e-32	Fibroblast|SERPINE2,COL1A1
MT-RNR1	6.02614e-36	0.857905	0.95	0.882	1.63845e-31	Fibroblast|SERPINE2,COL1A1
THBS2.1	9.74805e-35	1.48042	0.672	0.352	2.6504e-30	Fibroblast|SERPINE2,COL1A1
MXRA5.1	1.53784e-34	1.11161	0.792	0.445	4.18123e-30	Fibroblast|SERPINE2,COL1A1
RARRES1.1	2.3414e-34	1.80047	0.483	0.167	6.36602e-30	Fibroblast|SERPINE2,COL1A1
BGN	1.29315e-33	1.28957	0.811	0.568	3.51594e-29	Fibroblast|SERPINE2,COL1A1
PLA2G2A	1.34339e-33	2.07709	0.29	0.056	3.65255e-29	Fibroblast|SERPINE2,COL1A1
LTBP1.1	3.00378e-33	-2.5619	0.027	0.425	8.16699e-29	Fibroblast|SERPINE2,COL1A1
PCOLCE.1	1.13582e-32	1.39905	0.656	0.365	3.08819e-28	Fibroblast|SERPINE2,COL1A1
LAMA2.1	1.56966e-32	-2.20513	0.1	0.496	4.26775e-28	Fibroblast|SERPINE2,COL1A1
EMILIN2	2.9608e-32	1.19425	0.263	0.045	8.05013e-28	Fibroblast|SERPINE2,COL1A1
APOE.1	4.54162e-32	1.55991	0.521	0.198	1.23482e-27	Fibroblast|SERPINE2,COL1A1
SERPINH1.1	5.17713e-31	1.52207	0.568	0.256	1.40761e-26	Fibroblast|SERPINE2,COL1A1
JUN.1	7.21833e-31	0.900906	0.884	0.667	1.96259e-26	Fibroblast|SERPINE2,COL1A1
DOCK11	8.88827e-31	1.254	0.301	0.067	2.41663e-26	Fibroblast|SERPINE2,COL1A1
CFD.1	1.08006e-30	-3.11829	0.054	0.433	2.93657e-26	Fibroblast|SERPINE2,COL1A1
KLF9.1	1.41591e-30	-1.77836	0.394	0.683	3.84972e-26	Fibroblast|SERPINE2,COL1A1
PTPRF	1.87134e-30	1.29625	0.259	0.048	5.088e-26	Fibroblast|SERPINE2,COL1A1
SPARCL1.1	3.33732e-30	-1.28541	0.71	0.787	9.07384e-26	Fibroblast|SERPINE2,COL1A1
MDK	3.33719e-29	1.25641	0.305	0.07	9.07349e-25	Fibroblast|SERPINE2,COL1A1
C7.1	4.82011e-29	-2.52385	0.251	0.585	1.31054e-24	Fibroblast|SERPINE2,COL1A1
ICAM1.1	5.04439e-29	-2.36278	0.143	0.512	1.37152e-24	Fibroblast|SERPINE2,COL1A1
NFKBIA.1	7.89553e-29	-1.64703	0.436	0.716	2.14671e-24	Fibroblast|SERPINE2,COL1A1
OLFML3.1	1.00563e-28	1.23468	0.587	0.267	2.7342e-24	Fibroblast|SERPINE2,COL1A1
ANK2.1	1.38072e-28	-2.62446	0.058	0.417	3.75404e-24	Fibroblast|SERPINE2,COL1A1
TAGLN	1.74528e-28	1.46668	0.56	0.239	4.74526e-24	Fibroblast|SERPINE2,COL1A1
RP11-572C15.6	3.80565e-28	1.06712	0.815	0.534	1.03472e-23	Fibroblast|SERPINE2,COL1A1
SCN7A.1	5.40074e-28	-2.79112	0.039	0.387	1.46841e-23	Fibroblast|SERPINE2,COL1A1
LGALS3BP	1.05882e-27	1.23565	0.625	0.316	2.87883e-23	Fibroblast|SERPINE2,COL1A1
CADM3	2.03178e-27	1.25689	0.27	0.058	5.52421e-23	Fibroblast|SERPINE2,COL1A1
SLC19A2.1	2.66744e-27	-2.48786	0.023	0.363	7.25251e-23	Fibroblast|SERPINE2,COL1A1
LOX.1	5.5456e-27	1.3003	0.598	0.289	1.50779e-22	Fibroblast|SERPINE2,COL1A1
CKAP4.1	8.39462e-27	1.34041	0.544	0.26	2.28241e-22	Fibroblast|SERPINE2,COL1A1
CCL2.1	1.37835e-26	-2.90366	0.069	0.411	3.7476e-22	Fibroblast|SERPINE2,COL1A1
COL4A1.1	2.92186e-26	-2.43685	0.027	0.36	7.94426e-22	Fibroblast|SERPINE2,COL1A1
NAMPT.1	1.33949e-25	-1.97767	0.162	0.498	3.64195e-21	Fibroblast|SERPINE2,COL1A1
THY1.1	1.79025e-25	1.08701	0.764	0.511	4.86752e-21	Fibroblast|SERPINE2,COL1A1
INHBA.1	2.20327e-25	-3.45957	0.058	0.388	5.99048e-21	Fibroblast|SERPINE2,COL1A1
HSPA1A	2.68545e-25	-3.14651	0.116	0.438	7.30148e-21	Fibroblast|SERPINE2,COL1A1
SOCS3.1	1.23804e-24	-1.91519	0.224	0.541	3.36611e-20	Fibroblast|SERPINE2,COL1A1
P4HB.1	3.18664e-24	1.1997	0.568	0.285	8.66416e-20	Fibroblast|SERPINE2,COL1A1
MAGED1.1	7.59099e-24	1.18005	0.436	0.173	2.06391e-19	Fibroblast|SERPINE2,COL1A1
CD44	1.53284e-23	-1.7772	0.154	0.478	4.16765e-19	Fibroblast|SERPINE2,COL1A1
LEPR.1	1.67624e-23	-2.66213	0.015	0.317	4.55752e-19	Fibroblast|SERPINE2,COL1A1
SMOC2	8.20424e-23	1.21939	0.456	0.188	2.23065e-18	Fibroblast|SERPINE2,COL1A1
NFATC2.1	9.81286e-23	-2.53779	0.058	0.363	2.66802e-18	Fibroblast|SERPINE2,COL1A1
TIMP3	1.20938e-22	-1.49461	0.297	0.608	3.28818e-18	Fibroblast|SERPINE2,COL1A1
COL5A2.1	1.32949e-22	0.725084	0.792	0.49	3.61476e-18	Fibroblast|SERPINE2,COL1A1
XIST.1	1.58863e-22	-2.31373	0.008	0.301	4.31932e-18	Fibroblast|SERPINE2,COL1A1
LEPRE1	1.60297e-22	1.0407	0.293	0.084	4.35832e-18	Fibroblast|SERPINE2,COL1A1
CPXM1.1	2.28526e-22	1.16521	0.444	0.183	6.2134e-18	Fibroblast|SERPINE2,COL1A1
CNN2	3.9643e-22	1.14892	0.317	0.1	1.07785e-17	Fibroblast|SERPINE2,COL1A1
HDLBP.1	5.76997e-22	1.07471	0.722	0.485	1.5688e-17	Fibroblast|SERPINE2,COL1A1
JMJD1C.1	8.88453e-22	-1.88265	0.266	0.54	2.41562e-17	Fibroblast|SERPINE2,COL1A1
CD151	9.42973e-22	1.29277	0.359	0.13	2.56385e-17	Fibroblast|SERPINE2,COL1A1
VEGFA.1	1.23582e-21	-1.89911	0.232	0.518	3.36008e-17	Fibroblast|SERPINE2,COL1A1
LAMA4.1	1.57812e-21	0.974902	0.726	0.457	4.29074e-17	Fibroblast|SERPINE2,COL1A1
IGFBP3	1.90987e-21	2.16856	0.436	0.189	5.19275e-17	Fibroblast|SERPINE2,COL1A1
RGCC.1	4.30772e-21	-1.94332	0.162	0.455	1.17122e-16	Fibroblast|SERPINE2,COL1A1
HAS2.1	6.21692e-21	-2.07797	0.093	0.388	1.69032e-16	Fibroblast|SERPINE2,COL1A1
HSP90AA1	6.66076e-21	-1.38429	0.533	0.713	1.81099e-16	Fibroblast|SERPINE2,COL1A1
ABL2.1	7.20436e-21	-1.8512	0.247	0.522	1.95879e-16	Fibroblast|SERPINE2,COL1A1
PIEZO2.1	1.13954e-20	0.974297	0.448	0.185	3.09829e-16	Fibroblast|SERPINE2,COL1A1
MCL1.1	1.35066e-20	-1.17169	0.506	0.713	3.67231e-16	Fibroblast|SERPINE2,COL1A1
GPRC5A.1	1.364e-20	-1.94424	0.201	0.483	3.70857e-16	Fibroblast|SERPINE2,COL1A1
DHRS3	1.69326e-20	1.21544	0.259	0.072	4.60381e-16	Fibroblast|SERPINE2,COL1A1
DDX5.1	1.70385e-20	-1.21855	0.475	0.678	4.63259e-16	Fibroblast|SERPINE2,COL1A1
LITAF.1	2.98059e-20	-1.97985	0.023	0.293	8.10392e-16	Fibroblast|SERPINE2,COL1A1
COL4A2.1	3.53639e-20	-1.92405	0.042	0.321	9.61508e-16	Fibroblast|SERPINE2,COL1A1
COPZ2	3.61032e-20	1.11411	0.293	0.095	9.8161e-16	Fibroblast|SERPINE2,COL1A1
CDKN1A.1	7.49768e-20	-1.38205	0.251	0.545	2.03854e-15	Fibroblast|SERPINE2,COL1A1
ATF3	1.19084e-19	0.971936	0.66	0.404	3.23777e-15	Fibroblast|SERPINE2,COL1A1
ADAMTS4.1	1.57927e-19	-2.43371	0.05	0.325	4.29388e-15	Fibroblast|SERPINE2,COL1A1
CHPF	1.68401e-19	0.968242	0.32	0.11	4.57866e-15	Fibroblast|SERPINE2,COL1A1
SAT1.1	2.41499e-19	-1.41159	0.332	0.583	6.56612e-15	Fibroblast|SERPINE2,COL1A1
DCN	9.32044e-19	-0.666742	0.961	0.969	2.53413e-14	Fibroblast|SERPINE2,COL1A1
EIF1.1	1.42371e-18	-1.19867	0.44	0.651	3.87091e-14	Fibroblast|SERPINE2,COL1A1
PTRF.1	2.06221e-18	0.907031	0.722	0.486	5.60695e-14	Fibroblast|SERPINE2,COL1A1
ALCAM	2.34736e-18	0.998038	0.301	0.102	6.38224e-14	Fibroblast|SERPINE2,COL1A1
CRISPLD2.1	2.67733e-18	-1.46051	0.448	0.645	7.2794e-14	Fibroblast|SERPINE2,COL1A1
SH3D19.1	2.76669e-18	1.11435	0.413	0.183	7.52234e-14	Fibroblast|SERPINE2,COL1A1
MOXD1.1	3.26135e-18	-1.7545	0.015	0.263	8.86729e-14	Fibroblast|SERPINE2,COL1A1
MGP.1	3.4568e-18	-1.26691	0.78	0.779	9.39871e-14	Fibroblast|SERPINE2,COL1A1
CEBPD.1	3.64167e-18	-1.69248	0.259	0.516	9.90133e-14	Fibroblast|SERPINE2,COL1A1
COL6A2	3.82627e-18	0.6883	0.853	0.708	1.04032e-13	Fibroblast|SERPINE2,COL1A1
SCARA5.1	7.1036e-18	-1.70814	0.193	0.46	1.9314e-13	Fibroblast|SERPINE2,COL1A1
MEDAG.1	7.49847e-18	-1.80811	0.459	0.606	2.03876e-13	Fibroblast|SERPINE2,COL1A1
HSP90AB1.1	7.87637e-18	-1.17208	0.537	0.71	2.14151e-13	Fibroblast|SERPINE2,COL1A1
CXCL12.1	7.87723e-18	1.04789	0.475	0.235	2.14174e-13	Fibroblast|SERPINE2,COL1A1
HSPH1.1	1.32869e-17	-1.92858	0.143	0.407	3.61257e-13	Fibroblast|SERPINE2,COL1A1
ERRFI1.1	1.42538e-17	-1.45813	0.27	0.534	3.87545e-13	Fibroblast|SERPINE2,COL1A1
ADAMTS2.1	1.42796e-17	0.98335	0.429	0.193	3.88249e-13	Fibroblast|SERPINE2,COL1A1
ZFP36.1	2.59017e-17	-1.2033	0.533	0.717	7.04242e-13	Fibroblast|SERPINE2,COL1A1
ZFP36L1.1	3.32717e-17	-1.41053	0.409	0.622	9.04624e-13	Fibroblast|SERPINE2,COL1A1
CST3	4.94364e-17	0.976485	0.618	0.386	1.34413e-12	Fibroblast|SERPINE2,COL1A1
UBC.1	5.18393e-17	-1.1741	0.429	0.639	1.40946e-12	Fibroblast|SERPINE2,COL1A1
DDX3X.1	6.25669e-17	-1.4955	0.243	0.49	1.70113e-12	Fibroblast|SERPINE2,COL1A1
ZFAND5.1	7.06678e-17	-1.42273	0.336	0.559	1.92139e-12	Fibroblast|SERPINE2,COL1A1
RPS3.1	1.06855e-16	0.904913	0.68	0.513	2.90529e-12	Fibroblast|SERPINE2,COL1A1
MAT2A.1	1.13467e-16	-1.73024	0.058	0.301	3.08506e-12	Fibroblast|SERPINE2,COL1A1
CHD1.1	1.4842e-16	-1.70624	0.143	0.395	4.03539e-12	Fibroblast|SERPINE2,COL1A1
ZNF217	2.62509e-16	1.14419	0.297	0.109	7.13735e-12	Fibroblast|SERPINE2,COL1A1
GSN.1	4.04827e-16	-1.76967	0.398	0.584	1.10068e-11	Fibroblast|SERPINE2,COL1A1
TGM2.1	4.71467e-16	-1.81405	0.058	0.299	1.28187e-11	Fibroblast|SERPINE2,COL1A1
ALDH1A3.1	4.95254e-16	0.914048	0.425	0.193	1.34655e-11	Fibroblast|SERPINE2,COL1A1
DNAJB1.1	7.02833e-16	-1.9633	0.266	0.496	1.91093e-11	Fibroblast|SERPINE2,COL1A1
HSPA1B	9.1469e-16	-2.25408	0.077	0.318	2.48695e-11	Fibroblast|SERPINE2,COL1A1
CERCAM	1.16098e-15	0.974525	0.317	0.128	3.15658e-11	Fibroblast|SERPINE2,COL1A1
B2M	1.254e-15	-0.837794	0.622	0.788	3.40949e-11	Fibroblast|SERPINE2,COL1A1
CEBPB.1	1.75702e-15	-1.48099	0.185	0.428	4.77715e-11	Fibroblast|SERPINE2,COL1A1
COL6A1.1	1.82702e-15	0.677017	0.815	0.664	4.96747e-11	Fibroblast|SERPINE2,COL1A1
DLC1.1	2.08573e-15	0.941985	0.405	0.191	5.67088e-11	Fibroblast|SERPINE2,COL1A1
ATP1B3.1	2.25151e-15	-1.91204	0.031	0.25	6.12163e-11	Fibroblast|SERPINE2,COL1A1
PNRC1.1	2.32518e-15	-1.44604	0.32	0.544	6.32194e-11	Fibroblast|SERPINE2,COL1A1
BAG3.1	3.70506e-15	-1.59561	0.143	0.381	1.00737e-10	Fibroblast|SERPINE2,COL1A1
DDX21.1	4.51513e-15	-1.42568	0.228	0.461	1.22762e-10	Fibroblast|SERPINE2,COL1A1
FN1	6.65353e-15	-1.08083	0.591	0.75	1.80903e-10	Fibroblast|SERPINE2,COL1A1
CXCL2.1	7.2287e-15	-1.84138	0.093	0.327	1.96541e-10	Fibroblast|SERPINE2,COL1A1
IL6.1	8.441e-15	-2.59685	0.046	0.26	2.29502e-10	Fibroblast|SERPINE2,COL1A1
AP2M1.1	9.1761e-15	0.904214	0.371	0.168	2.49489e-10	Fibroblast|SERPINE2,COL1A1
REL.1	9.98522e-15	-1.59938	0.066	0.289	2.71488e-10	Fibroblast|SERPINE2,COL1A1
C1R	1.08409e-14	0.547514	0.857	0.773	2.94754e-10	Fibroblast|SERPINE2,COL1A1
PRELP.1	1.38559e-14	-1.60527	0.127	0.359	3.76728e-10	Fibroblast|SERPINE2,COL1A1
CD99.1	1.43591e-14	0.92621	0.517	0.298	3.90408e-10	Fibroblast|SERPINE2,COL1A1
HLA-E.1	1.50522e-14	-1.20217	0.475	0.643	4.09254e-10	Fibroblast|SERPINE2,COL1A1
NID2	1.54262e-14	0.829209	0.324	0.133	4.19424e-10	Fibroblast|SERPINE2,COL1A1
GEM.1	1.91877e-14	-1.38914	0.259	0.488	5.21693e-10	Fibroblast|SERPINE2,COL1A1
CD34	2.88786e-14	1.03443	0.344	0.154	7.8518e-10	Fibroblast|SERPINE2,COL1A1
KDM6B.1	3.03002e-14	-1.58845	0.097	0.32	8.23831e-10	Fibroblast|SERPINE2,COL1A1
CAPNS1.1	6.71609e-14	0.852911	0.417	0.212	1.82604e-09	Fibroblast|SERPINE2,COL1A1
GFPT2.1	8.59967e-14	-1.43026	0.104	0.329	2.33817e-09	Fibroblast|SERPINE2,COL1A1
PPIB.1	9.53249e-14	0.760638	0.556	0.323	2.59179e-09	Fibroblast|SERPINE2,COL1A1
EIF5.1	1.07058e-13	-1.27693	0.224	0.445	2.91081e-09	Fibroblast|SERPINE2,COL1A1
TRIP6	1.12746e-13	1.01361	0.251	0.093	3.06545e-09	Fibroblast|SERPINE2,COL1A1
FLRT2	1.26537e-13	0.83238	0.351	0.159	3.44041e-09	Fibroblast|SERPINE2,COL1A1
HEG1	1.57527e-13	0.969053	0.471	0.267	4.28299e-09	Fibroblast|SERPINE2,COL1A1
SEMA3C	3.23283e-13	0.926532	0.486	0.276	8.78974e-09	Fibroblast|SERPINE2,COL1A1
TACC1.1	4.00938e-13	-1.2965	0.286	0.493	1.09011e-08	Fibroblast|SERPINE2,COL1A1
LOXL1	5.30578e-13	0.995616	0.286	0.118	1.44259e-08	Fibroblast|SERPINE2,COL1A1
PFKFB3	5.32243e-13	-1.59042	0.05	0.251	1.44712e-08	Fibroblast|SERPINE2,COL1A1
LIMA1.1	6.40549e-13	0.857189	0.579	0.365	1.74159e-08	Fibroblast|SERPINE2,COL1A1
FTH1.1	7.66303e-13	-1.2921	0.459	0.62	2.0835e-08	Fibroblast|SERPINE2,COL1A1
ACTG1.1	9.11232e-13	0.569023	0.822	0.667	2.47755e-08	Fibroblast|SERPINE2,COL1A1
IER2.1	1.5005e-12	0.675608	0.552	0.349	4.07972e-08	Fibroblast|SERPINE2,COL1A1
RHOC	1.63294e-12	0.963331	0.417	0.227	4.43981e-08	Fibroblast|SERPINE2,COL1A1
RAB21.1	1.94751e-12	-1.25333	0.062	0.265	5.2951e-08	Fibroblast|SERPINE2,COL1A1
ACTB.1	2.03654e-12	0.797952	0.598	0.407	5.53715e-08	Fibroblast|SERPINE2,COL1A1
NDRG1	2.0801e-12	-1.21278	0.178	0.393	5.65559e-08	Fibroblast|SERPINE2,COL1A1
CHRDL1.1	2.75378e-12	-1.165	0.259	0.469	7.48726e-08	Fibroblast|SERPINE2,COL1A1
EFEMP1	3.74367e-12	0.763138	0.598	0.401	1.01787e-07	Fibroblast|SERPINE2,COL1A1
HSPA9.1	4.46103e-12	-1.27956	0.108	0.31	1.21291e-07	Fibroblast|SERPINE2,COL1A1
GPX4	5.25215e-12	0.854214	0.336	0.162	1.42801e-07	Fibroblast|SERPINE2,COL1A1
NOLC1.1	5.5977e-12	-1.31884	0.193	0.404	1.52196e-07	Fibroblast|SERPINE2,COL1A1
FOS	7.13069e-12	0.33264	0.896	0.779	1.93876e-07	Fibroblast|SERPINE2,COL1A1
MFAP5	7.4573e-12	1.13135	0.324	0.156	2.02757e-07	Fibroblast|SERPINE2,COL1A1
PRRX1	7.96007e-12	-1.1441	0.328	0.512	2.16426e-07	Fibroblast|SERPINE2,COL1A1
ADAM12	8.28788e-12	1.00395	0.259	0.106	2.25339e-07	Fibroblast|SERPINE2,COL1A1
PDE4D.1	1.15688e-11	-1.37259	0.073	0.265	3.14543e-07	Fibroblast|SERPINE2,COL1A1
CALM1	1.17989e-11	-1.14256	0.29	0.488	3.20801e-07	Fibroblast|SERPINE2,COL1A1
PSAP	1.31386e-11	0.423091	0.876	0.779	3.57224e-07	Fibroblast|SERPINE2,COL1A1
FHL1.1	1.52046e-11	-1.45487	0.189	0.382	4.13397e-07	Fibroblast|SERPINE2,COL1A1
RGS2.1	1.53846e-11	-1.49863	0.255	0.446	4.18293e-07	Fibroblast|SERPINE2,COL1A1
SEMA3B	1.56475e-11	0.702092	0.251	0.1	4.25439e-07	Fibroblast|SERPINE2,COL1A1
CTSL.1	1.65277e-11	-1.39912	0.131	0.327	4.49373e-07	Fibroblast|SERPINE2,COL1A1
RPL8	1.77423e-11	0.57489	0.811	0.701	4.82396e-07	Fibroblast|SERPINE2,COL1A1
SSR2.1	1.86392e-11	0.825148	0.382	0.202	5.06781e-07	Fibroblast|SERPINE2,COL1A1
UGCG.1	1.90807e-11	-1.30109	0.189	0.388	5.18784e-07	Fibroblast|SERPINE2,COL1A1
ETF1.1	2.06782e-11	-1.16992	0.158	0.361	5.62219e-07	Fibroblast|SERPINE2,COL1A1
BTG1	2.20835e-11	-1.15858	0.197	0.407	6.00429e-07	Fibroblast|SERPINE2,COL1A1
GRN	2.6749e-11	0.808641	0.317	0.151	7.2728e-07	Fibroblast|SERPINE2,COL1A1
CCNL1.1	2.68207e-11	-1.31531	0.212	0.407	7.29229e-07	Fibroblast|SERPINE2,COL1A1
MMP19.1	2.74936e-11	-1.45772	0.286	0.461	7.47524e-07	Fibroblast|SERPINE2,COL1A1
DCBLD2	3.35954e-11	0.836012	0.259	0.107	9.13426e-07	Fibroblast|SERPINE2,COL1A1
BAZ1A.1	3.47712e-11	-1.39877	0.073	0.257	9.45394e-07	Fibroblast|SERPINE2,COL1A1
YBX3.1	3.60386e-11	-1.11908	0.355	0.526	9.79853e-07	Fibroblast|SERPINE2,COL1A1
ABCA8.1	4.89894e-11	-1.49456	0.104	0.286	1.33197e-06	Fibroblast|SERPINE2,COL1A1
CD55.1	4.95537e-11	-1.34997	0.135	0.333	1.34732e-06	Fibroblast|SERPINE2,COL1A1
ANXA11.1	5.36868e-11	0.827765	0.398	0.216	1.45969e-06	Fibroblast|SERPINE2,COL1A1
NAV1	6.31799e-11	0.773875	0.324	0.154	1.7178e-06	Fibroblast|SERPINE2,COL1A1
PPAP2B.1	6.92086e-11	-1.49913	0.216	0.395	1.88171e-06	Fibroblast|SERPINE2,COL1A1
LDLR.1	7.01203e-11	-1.31112	0.073	0.257	1.9065e-06	Fibroblast|SERPINE2,COL1A1
COL6A3.1	7.50292e-11	-0.833434	0.579	0.738	2.03997e-06	Fibroblast|SERPINE2,COL1A1
TP53BP2.1	7.64121e-11	-1.45067	0.085	0.265	2.07757e-06	Fibroblast|SERPINE2,COL1A1
CTSK.1	9.11209e-11	-1.27493	0.286	0.473	2.47748e-06	Fibroblast|SERPINE2,COL1A1
HIF1A	1.02218e-10	-1.05141	0.317	0.507	2.77919e-06	Fibroblast|SERPINE2,COL1A1
CPE	1.16782e-10	0.581627	0.432	0.236	3.17518e-06	Fibroblast|SERPINE2,COL1A1
STOM.1	1.21147e-10	-1.25845	0.104	0.287	3.29387e-06	Fibroblast|SERPINE2,COL1A1
AFF4.1	1.34742e-10	-1.06446	0.255	0.447	3.66349e-06	Fibroblast|SERPINE2,COL1A1
FGFR1.1	1.41545e-10	-1.11844	0.259	0.447	3.84847e-06	Fibroblast|SERPINE2,COL1A1
DNAJA1.1	1.53744e-10	-1.19462	0.274	0.452	4.18014e-06	Fibroblast|SERPINE2,COL1A1
SFPQ.1	1.68536e-10	-1.15318	0.22	0.407	4.58232e-06	Fibroblast|SERPINE2,COL1A1
SERPING1	1.87255e-10	0.654616	0.768	0.625	5.09127e-06	Fibroblast|SERPINE2,COL1A1
DKK 3.10	1.91971e-10	-1.16632	0.093	0.281	5.2195e-06	Fibroblast|SERPINE2,COL1A1
PLS3	2.18699e-10	0.851685	0.336	0.176	5.94622e-06	Fibroblast|SERPINE2,COL1A1
IGFBP7.1	2.6505e-10	-1.2777	0.568	0.639	7.20644e-06	Fibroblast|SERPINE2,COL1A1
TSPAN4	3.22787e-10	0.738589	0.27	0.123	8.77627e-06	Fibroblast|SERPINE2,COL1A1
ZCCHC24	3.37154e-10	0.823869	0.317	0.159	9.16687e-06	Fibroblast|SERPINE2,COL1A1
FSTL1	3.46791e-10	0.480177	0.819	0.73	9.4289e-06	Fibroblast|SERPINE2,COL1A1
TSC22D3	3.64994e-10	-1.27212	0.112	0.291	9.92384e-06	Fibroblast|SERPINE2,COL1A1
TFPI.1	3.77607e-10	-1.12053	0.081	0.257	1.02668e-05	Fibroblast|SERPINE2,COL1A1
PAM	4.05551e-10	-1.01759	0.104	0.289	1.10265e-05	Fibroblast|SERPINE2,COL1A1
LGALS3	4.71039e-10	-1.10977	0.143	0.329	1.28071e-05	Fibroblast|SERPINE2,COL1A1
ASPH.1	4.9687e-10	0.743446	0.506	0.329	1.35094e-05	Fibroblast|SERPINE2,COL1A1
VCAM1	5.01788e-10	0.858644	0.27	0.123	1.36431e-05	Fibroblast|SERPINE2,COL1A1
BMP1	5.49627e-10	0.820584	0.251	0.114	1.49438e-05	Fibroblast|SERPINE2,COL1A1
DST.1	5.58602e-10	-0.941854	0.541	0.642	1.51878e-05	Fibroblast|SERPINE2,COL1A1
SSR1.1	5.72076e-10	0.79867	0.363	0.199	1.55542e-05	Fibroblast|SERPINE2,COL1A1
SLIT3	5.86443e-10	0.66766	0.486	0.297	1.59448e-05	Fibroblast|SERPINE2,COL1A1
NOP58.1	6.12961e-10	-1.10505	0.077	0.251	1.66658e-05	Fibroblast|SERPINE2,COL1A1
PTMA	6.52394e-10	-0.995062	0.236	0.426	1.77379e-05	Fibroblast|SERPINE2,COL1A1
HNRNPDL	6.67642e-10	-0.993541	0.17	0.358	1.81525e-05	Fibroblast|SERPINE2,COL1A1
JUND.1	9.46273e-10	-0.870031	0.421	0.567	2.57282e-05	Fibroblast|SERPINE2,COL1A1
PPP1R15A.1	9.94624e-10	-0.837044	0.483	0.62	2.70428e-05	Fibroblast|SERPINE2,COL1A1
ITM2B.1	1.01099e-09	-0.851675	0.39	0.556	2.74878e-05	Fibroblast|SERPINE2,COL1A1
DPYSL3	1.05268e-09	0.633632	0.649	0.461	2.86214e-05	Fibroblast|SERPINE2,COL1A1
MIR22HG.1	1.05881e-09	-1.0795	0.089	0.261	2.87879e-05	Fibroblast|SERPINE2,COL1A1
WTAP.1	1.15243e-09	-0.954256	0.127	0.308	3.13335e-05	Fibroblast|SERPINE2,COL1A1
GLUL	1.28175e-09	-1.13924	0.147	0.325	3.48496e-05	Fibroblast|SERPINE2,COL1A1
UAP1.1	1.34444e-09	-1.12591	0.185	0.367	3.65539e-05	Fibroblast|SERPINE2,COL1A1
H3F3B.1	1.47268e-09	-0.755007	0.502	0.645	4.00408e-05	Fibroblast|SERPINE2,COL1A1
MAFF.1	1.82752e-09	-1.20312	0.297	0.463	4.96886e-05	Fibroblast|SERPINE2,COL1A1
SLC25A6.1	2.25786e-09	0.77986	0.486	0.321	6.1389e-05	Fibroblast|SERPINE2,COL1A1
TUBB.1	2.25798e-09	0.679228	0.394	0.233	6.13923e-05	Fibroblast|SERPINE2,COL1A1
S100A4.1	2.36031e-09	-1.10212	0.089	0.256	6.41744e-05	Fibroblast|SERPINE2,COL1A1
LTBP4.1	2.38296e-09	-1.24718	0.263	0.424	6.47904e-05	Fibroblast|SERPINE2,COL1A1
LMAN1.1	3.01161e-09	0.767209	0.429	0.261	8.18827e-05	Fibroblast|SERPINE2,COL1A1
NFKBIZ	3.05038e-09	-0.961574	0.201	0.38	8.29368e-05	Fibroblast|SERPINE2,COL1A1
PER2.1	3.57178e-09	-1.22798	0.104	0.27	9.71132e-05	Fibroblast|SERPINE2,COL1A1
BOC	3.62851e-09	0.635207	0.355	0.196	9.86555e-05	Fibroblast|SERPINE2,COL1A1
ARPC2.1	3.76749e-09	0.643764	0.514	0.329	0.000102434	Fibroblast|SERPINE2,COL1A1
PTPN1.1	4.30296e-09	-1.02083	0.139	0.309	0.000116993	Fibroblast|SERPINE2,COL1A1
GOLM1.1	4.33257e-09	0.708586	0.32	0.17	0.000117798	Fibroblast|SERPINE2,COL1A1
GADD45B.1	5.70466e-09	-1.03964	0.517	0.638	0.000155104	Fibroblast|SERPINE2,COL1A1
MLEC	6.05745e-09	0.640052	0.305	0.157	0.000164696	Fibroblast|SERPINE2,COL1A1
RRBP1.1	6.53769e-09	0.583466	0.602	0.426	0.000177753	Fibroblast|SERPINE2,COL1A1
NCL.1	7.33422e-09	-0.915317	0.375	0.531	0.00019941	Fibroblast|SERPINE2,COL1A1
LHFP.1	7.69305e-09	-1.23754	0.124	0.282	0.000209166	Fibroblast|SERPINE2,COL1A1
EMILIN1.1	7.85995e-09	0.707132	0.363	0.209	0.000213704	Fibroblast|SERPINE2,COL1A1
PTPN13	1.20848e-08	0.699939	0.301	0.157	0.000328575	Fibroblast|SERPINE2,COL1A1
ETS1	1.28147e-08	-1.06497	0.127	0.289	0.00034842	Fibroblast|SERPINE2,COL1A1
CTGF.1	1.30927e-08	0.465729	0.691	0.512	0.000355979	Fibroblast|SERPINE2,COL1A1
MAPKAPK2.1	1.46953e-08	-1.04469	0.189	0.348	0.000399549	Fibroblast|SERPINE2,COL1A1
MARCKS.1	1.56605e-08	0.589179	0.347	0.194	0.000425795	Fibroblast|SERPINE2,COL1A1
GNAS	1.75486e-08	0.635614	0.668	0.524	0.000477128	Fibroblast|SERPINE2,COL1A1
RLF.1	1.81746e-08	-1.03243	0.131	0.293	0.000494149	Fibroblast|SERPINE2,COL1A1
TNFAIP6.1	2.42241e-08	-1.13988	0.158	0.325	0.000658629	Fibroblast|SERPINE2,COL1A1
CUTA	2.83737e-08	0.904828	0.278	0.15	0.000771453	Fibroblast|SERPINE2,COL1A1
UGDH.1	2.86527e-08	-1.29777	0.162	0.319	0.000779039	Fibroblast|SERPINE2,COL1A1
SEC61A1	2.90079e-08	0.80488	0.305	0.164	0.000788696	Fibroblast|SERPINE2,COL1A1
CALR.1	2.91731e-08	0.760197	0.436	0.287	0.000793188	Fibroblast|SERPINE2,COL1A1
B4GALT1.1	2.98574e-08	-0.862776	0.351	0.496	0.000811792	Fibroblast|SERPINE2,COL1A1
ARID5B.1	3.30462e-08	-0.923228	0.541	0.641	0.000898493	Fibroblast|SERPINE2,COL1A1
GNAI2	3.33952e-08	0.695765	0.317	0.175	0.000907981	Fibroblast|SERPINE2,COL1A1
PTGFRN.1	3.49104e-08	0.657974	0.444	0.284	0.000949178	Fibroblast|SERPINE2,COL1A1
EFEMP2	3.65e-08	0.656472	0.324	0.182	0.000992397	Fibroblast|SERPINE2,COL1A1
ATP5A1	3.75596e-08	0.664641	0.255	0.127	0.00102121	Fibroblast|SERPINE2,COL1A1
ZNF704	3.96992e-08	0.45275	0.297	0.152	0.00107938	Fibroblast|SERPINE2,COL1A1
HSPD1	4.6715e-08	-1.15249	0.108	0.26	0.00127013	Fibroblast|SERPINE2,COL1A1
TCF4.1	4.72126e-08	-1.00542	0.232	0.391	0.00128366	Fibroblast|SERPINE2,COL1A1
GSTP1.1	4.91338e-08	0.706936	0.39	0.243	0.0013359	Fibroblast|SERPINE2,COL1A1
SYAP1	4.93206e-08	-1.09246	0.112	0.264	0.00134098	Fibroblast|SERPINE2,COL1A1
RHOB.1	5.65824e-08	0.550977	0.51	0.338	0.00153842	Fibroblast|SERPINE2,COL1A1
CUX1	5.66115e-08	0.690984	0.293	0.159	0.00153921	Fibroblast|SERPINE2,COL1A1
MT-CO3.1	6.06844e-08	-0.880318	0.216	0.384	0.00164995	Fibroblast|SERPINE2,COL1A1
CFL1	6.67791e-08	0.744455	0.425	0.272	0.00181566	Fibroblast|SERPINE2,COL1A1
PLAUR.1	7.6521e-08	-1.05527	0.174	0.334	0.00208053	Fibroblast|SERPINE2,COL1A1
RNH1	9.0719e-08	0.616878	0.317	0.177	0.00246656	Fibroblast|SERPINE2,COL1A1
SND1	9.09673e-08	0.862889	0.266	0.142	0.00247331	Fibroblast|SERPINE2,COL1A1
ANTXR1	1.11818e-07	-0.871613	0.417	0.535	0.00304023	Fibroblast|SERPINE2,COL1A1
ACSL4.1	1.18651e-07	-1.12013	0.139	0.29	0.00322601	Fibroblast|SERPINE2,COL1A1
NFE2L2.1	1.5289e-07	-0.945797	0.208	0.362	0.00415693	Fibroblast|SERPINE2,COL1A1
TUBB4B.1	1.53088e-07	-0.872573	0.224	0.387	0.00416232	Fibroblast|SERPINE2,COL1A1
RPS8.1	1.874e-07	0.556588	0.676	0.547	0.00509523	Fibroblast|SERPINE2,COL1A1
HSPA8	1.91802e-07	-0.849315	0.309	0.463	0.00521491	Fibroblast|SERPINE2,COL1A1
NFIL3.1	1.98703e-07	-0.957139	0.212	0.36	0.00540255	Fibroblast|SERPINE2,COL1A1
PODN	2.04562e-07	0.698677	0.405	0.258	0.00556184	Fibroblast|SERPINE2,COL1A1
PSMC3	2.07301e-07	0.662591	0.278	0.149	0.0056363	Fibroblast|SERPINE2,COL1A1
RND3.1	2.12545e-07	-0.904921	0.224	0.379	0.00577889	Fibroblast|SERPINE2,COL1A1
BTG2.1	2.15509e-07	-1.15167	0.255	0.399	0.00585949	Fibroblast|SERPINE2,COL1A1
PHLDA1.1	2.17364e-07	-1.00898	0.266	0.423	0.00590991	Fibroblast|SERPINE2,COL1A1
CD59.1	2.35737e-07	-0.894474	0.324	0.471	0.00640945	Fibroblast|SERPINE2,COL1A1
HTRA1.1	3.01847e-07	0.663929	0.444	0.294	0.00820691	Fibroblast|SERPINE2,COL1A1
PARVA	3.17943e-07	0.723088	0.282	0.153	0.00864456	Fibroblast|SERPINE2,COL1A1
HMCN1	3.40858e-07	-1.03079	0.12	0.263	0.00926759	Fibroblast|SERPINE2,COL1A1
PTTG1IP.1	3.57201e-07	0.56547	0.525	0.376	0.00971193	Fibroblast|SERPINE2,COL1A1
GOLGA2.1	3.90279e-07	0.436815	0.336	0.194	0.0106113	Fibroblast|SERPINE2,COL1A1
SLC39A14.1	4.28541e-07	-0.715884	0.158	0.311	0.0116516	Fibroblast|SERPINE2,COL1A1
RPLP0.1	4.29244e-07	0.496771	0.56	0.402	0.0116707	Fibroblast|SERPINE2,COL1A1
COL18A1	4.38442e-07	0.525985	0.39	0.24	0.0119208	Fibroblast|SERPINE2,COL1A1
KDELR2	4.43786e-07	0.57393	0.332	0.199	0.0120661	Fibroblast|SERPINE2,COL1A1
RPS5.1	4.74611e-07	0.562751	0.571	0.433	0.0129042	Fibroblast|SERPINE2,COL1A1
MYC.1	4.96158e-07	-0.940232	0.236	0.382	0.01349	Fibroblast|SERPINE2,COL1A1
IL1R1.1	6.14013e-07	-0.719215	0.622	0.667	0.0166944	Fibroblast|SERPINE2,COL1A1
LDHA.1	6.41247e-07	-0.836279	0.436	0.553	0.0174349	Fibroblast|SERPINE2,COL1A1
SPATS2L.1	6.54706e-07	0.65363	0.359	0.224	0.0178008	Fibroblast|SERPINE2,COL1A1
DDX24.1	6.71289e-07	-0.899078	0.139	0.28	0.0182517	Fibroblast|SERPINE2,COL1A1
ATP1A1.1	7.11743e-07	-0.924832	0.216	0.362	0.0193516	Fibroblast|SERPINE2,COL1A1
MBNL1.1	7.79234e-07	-0.709982	0.197	0.352	0.0211866	Fibroblast|SERPINE2,COL1A1
SGK1	7.84057e-07	0.700553	0.417	0.273	0.0213177	Fibroblast|SERPINE2,COL1A1
NFKB1.1	7.88416e-07	-1.04569	0.143	0.281	0.0214362	Fibroblast|SERPINE2,COL1A1
PRDX5	7.93875e-07	0.783033	0.266	0.147	0.0215847	Fibroblast|SERPINE2,COL1A1
SRSF5.1	9.06851e-07	-0.83702	0.224	0.37	0.0246564	Fibroblast|SERPINE2,COL1A1
GABARAPL1.1	1.00278e-06	-0.767338	0.12	0.259	0.0272647	Fibroblast|SERPINE2,COL1A1
CALD1.1	1.04975e-06	0.556525	0.691	0.564	0.0285416	Fibroblast|SERPINE2,COL1A1
UBB.1	1.10217e-06	-0.693407	0.417	0.557	0.029967	Fibroblast|SERPINE2,COL1A1
FAM114A1.1	1.11616e-06	0.440935	0.317	0.18	0.0303473	Fibroblast|SERPINE2,COL1A1
COLEC12.1	1.15414e-06	0.542624	0.382	0.243	0.03138	Fibroblast|SERPINE2,COL1A1
YWHAQ	1.24572e-06	-0.728987	0.12	0.254	0.0338699	Fibroblast|SERPINE2,COL1A1
DAD1	1.25468e-06	0.60206	0.301	0.177	0.0341134	Fibroblast|SERPINE2,COL1A1
ESYT2.1	1.28465e-06	-0.981942	0.178	0.317	0.0349283	Fibroblast|SERPINE2,COL1A1
RPS2.1	1.30583e-06	0.682709	0.355	0.232	0.0355042	Fibroblast|SERPINE2,COL1A1
MAP3K2.1	1.33239e-06	-0.90878	0.17	0.31	0.0362264	Fibroblast|SERPINE2,COL1A1
NFIX	1.39008e-06	0.707264	0.39	0.265	0.0377948	Fibroblast|SERPINE2,COL1A1
RPL28	1.48897e-06	0.678546	0.344	0.219	0.0404835	Fibroblast|SERPINE2,COL1A1
P4HA2.1	1.50536e-06	0.675641	0.301	0.178	0.0409292	Fibroblast|SERPINE2,COL1A1
MACF1.1	1.55453e-06	-0.960564	0.444	0.553	0.0422662	Fibroblast|SERPINE2,COL1A1
F2R	1.7705e-06	0.41693	0.297	0.168	0.048138	Fibroblast|SERPINE2,COL1A1
ANXA2	1.78308e-06	0.57712	0.668	0.58	0.0484802	Fibroblast|SERPINE2,COL1A1
STEAP2	1.86087e-06	-0.827097	0.151	0.289	0.0505951	Fibroblast|SERPINE2,COL1A1
MYL9.1	1.94179e-06	0.699802	0.336	0.216	0.0527953	Fibroblast|SERPINE2,COL1A1
ZBTB21.1	2.08712e-06	-0.907851	0.147	0.284	0.0567467	Fibroblast|SERPINE2,COL1A1
ZBTB38	2.18168e-06	-1.00925	0.162	0.296	0.0593177	Fibroblast|SERPINE2,COL1A1
2024-09-11	2.41689e-06	0.717043	0.467	0.344	0.0657128	Fibroblast|SERPINE2,COL1A1
MAGED2	2.48136e-06	0.506955	0.274	0.156	0.0674657	Fibroblast|SERPINE2,COL1A1
SPTBN1.1	2.59061e-06	-0.653446	0.556	0.627	0.070436	Fibroblast|SERPINE2,COL1A1
CCDC47.1	2.77903e-06	-0.771174	0.162	0.298	0.0755592	Fibroblast|SERPINE2,COL1A1
CHSY1.1	2.79572e-06	-0.864791	0.178	0.314	0.0760128	Fibroblast|SERPINE2,COL1A1
OMD.1	2.83484e-06	-0.905384	0.124	0.251	0.0770764	Fibroblast|SERPINE2,COL1A1
EPAS1.1	3.23379e-06	-0.875921	0.228	0.368	0.0879236	Fibroblast|SERPINE2,COL1A1
IPO7.1	3.338e-06	-0.868653	0.154	0.287	0.090757	Fibroblast|SERPINE2,COL1A1
EEF2	3.36824e-06	0.34268	0.764	0.688	0.0915791	Fibroblast|SERPINE2,COL1A1
DPT	3.70719e-06	-0.714392	0.305	0.452	0.100795	Fibroblast|SERPINE2,COL1A1
CFI	4.0723e-06	0.737227	0.355	0.232	0.110722	Fibroblast|SERPINE2,COL1A1
GADD45A.1	4.20744e-06	-1.10543	0.236	0.355	0.114396	Fibroblast|SERPINE2,COL1A1
KIF1B.1	4.2209e-06	-0.877717	0.154	0.285	0.114762	Fibroblast|SERPINE2,COL1A1
RPL35A	4.27261e-06	-0.582494	0.456	0.575	0.116168	Fibroblast|SERPINE2,COL1A1
ECM2.1	4.57776e-06	-0.769612	0.185	0.321	0.124465	Fibroblast|SERPINE2,COL1A1
TNFAIP3	4.68338e-06	-1.15814	0.154	0.287	0.127336	Fibroblast|SERPINE2,COL1A1
GAPDH.1	5.07852e-06	0.696727	0.537	0.417	0.13808	Fibroblast|SERPINE2,COL1A1
VIMP.1	6.18782e-06	-0.73734	0.143	0.271	0.168241	Fibroblast|SERPINE2,COL1A1
FLNA	6.23606e-06	0.444028	0.49	0.36	0.169552	Fibroblast|SERPINE2,COL1A1
TIMP1.1	6.44563e-06	0.567542	0.718	0.615	0.17525	Fibroblast|SERPINE2,COL1A1
APOL1	6.69331e-06	0.643159	0.363	0.236	0.181984	Fibroblast|SERPINE2,COL1A1
RPL13.1	7.3229e-06	0.379046	0.645	0.518	0.199102	Fibroblast|SERPINE2,COL1A1
MAN1A1.1	7.37819e-06	-0.858591	0.212	0.343	0.200606	Fibroblast|SERPINE2,COL1A1
CDH11.1	7.94714e-06	0.627313	0.39	0.27	0.216075	Fibroblast|SERPINE2,COL1A1
KLF6	8.12906e-06	0.291296	0.83	0.708	0.221021	Fibroblast|SERPINE2,COL1A1
ZEB2	8.65397e-06	-0.708865	0.201	0.337	0.235293	Fibroblast|SERPINE2,COL1A1
TLN1.1	8.7034e-06	0.507658	0.494	0.367	0.236637	Fibroblast|SERPINE2,COL1A1
MYADM.1	9.52993e-06	-0.655571	0.398	0.518	0.259109	Fibroblast|SERPINE2,COL1A1
CLTC.1	1.14356e-05	0.58941	0.375	0.251	0.310922	Fibroblast|SERPINE2,COL1A1
NUCB1	1.1538e-05	0.567757	0.309	0.197	0.313706	Fibroblast|SERPINE2,COL1A1
RPS21	1.23139e-05	-0.646208	0.363	0.494	0.334803	Fibroblast|SERPINE2,COL1A1
GUK1	1.36557e-05	0.539816	0.34	0.223	0.371284	Fibroblast|SERPINE2,COL1A1
ISLR.1	1.3837e-05	0.594487	0.378	0.261	0.376214	Fibroblast|SERPINE2,COL1A1
FGF7	1.5355e-05	-0.850404	0.158	0.284	0.417487	Fibroblast|SERPINE2,COL1A1
ANXA6	1.56694e-05	0.532323	0.259	0.153	0.426036	Fibroblast|SERPINE2,COL1A1
MMP14.1	1.68159e-05	0.395488	0.432	0.298	0.457207	Fibroblast|SERPINE2,COL1A1
VGLL3	1.87388e-05	0.656333	0.266	0.159	0.509489	Fibroblast|SERPINE2,COL1A1
AHNAK.1	2.09789e-05	-0.405279	0.714	0.775	0.570395	Fibroblast|SERPINE2,COL1A1
SH3PXD2A	2.13062e-05	0.706983	0.282	0.178	0.579294	Fibroblast|SERPINE2,COL1A1
HIVEP2.1	2.15842e-05	-0.865073	0.143	0.261	0.586853	Fibroblast|SERPINE2,COL1A1
HLA-C.1	2.67674e-05	-0.767797	0.301	0.414	0.72778	Fibroblast|SERPINE2,COL1A1
DSE	2.75842e-05	0.472476	0.266	0.159	0.749987	Fibroblast|SERPINE2,COL1A1
RYBP.1	2.76939e-05	-0.766805	0.201	0.316	0.752968	Fibroblast|SERPINE2,COL1A1
PKM.1	2.78946e-05	0.703134	0.382	0.275	0.758427	Fibroblast|SERPINE2,COL1A1
TOP 1.10	2.85121e-05	-0.711664	0.193	0.311	0.775215	Fibroblast|SERPINE2,COL1A1
ITPRIP.1	3.00225e-05	-0.70515	0.174	0.292	0.816281	Fibroblast|SERPINE2,COL1A1
MMP2.1	3.11388e-05	0.373616	0.734	0.64	0.846632	Fibroblast|SERPINE2,COL1A1
AFAP1.1	3.15447e-05	0.490535	0.305	0.194	0.857668	Fibroblast|SERPINE2,COL1A1
SERTAD1.1	3.17083e-05	-0.674619	0.185	0.306	0.862116	Fibroblast|SERPINE2,COL1A1
SYNE1	3.20334e-05	-0.876421	0.232	0.348	0.870957	Fibroblast|SERPINE2,COL1A1
CIRBP	3.2271e-05	0.430574	0.355	0.238	0.877417	Fibroblast|SERPINE2,COL1A1
GABARAPL2	3.23154e-05	0.491375	0.251	0.151	0.878622	Fibroblast|SERPINE2,COL1A1
ARPC1B	3.4273e-05	0.507583	0.255	0.154	0.931848	Fibroblast|SERPINE2,COL1A1
GXYLT2	3.6514e-05	0.571213	0.259	0.158	0.992778	Fibroblast|SERPINE2,COL1A1
KMT2E	3.68197e-05	-0.733767	0.139	0.26	1	Fibroblast|SERPINE2,COL1A1
MYL6.1	3.73657e-05	0.444244	0.68	0.593	1	Fibroblast|SERPINE2,COL1A1
SBDS.1	3.86657e-05	-0.728104	0.143	0.256	1	Fibroblast|SERPINE2,COL1A1
SPON2	4.15239e-05	0.560378	0.309	0.201	1	Fibroblast|SERPINE2,COL1A1
COPB2	4.29005e-05	0.567891	0.286	0.179	1	Fibroblast|SERPINE2,COL1A1
HTRA3.1	4.36486e-05	0.684564	0.471	0.356	1	Fibroblast|SERPINE2,COL1A1
UBE2D3.1	4.43941e-05	-0.689117	0.239	0.355	1	Fibroblast|SERPINE2,COL1A1
PDGFRB	4.93803e-05	-0.631471	0.278	0.402	1	Fibroblast|SERPINE2,COL1A1
CSRP1.1	5.21795e-05	-0.899644	0.151	0.26	1	Fibroblast|SERPINE2,COL1A1
TSPYL2.1	5.32037e-05	-0.924709	0.151	0.259	1	Fibroblast|SERPINE2,COL1A1
RPS14.1	5.32964e-05	0.335419	0.714	0.61	1	Fibroblast|SERPINE2,COL1A1
AKAP13.1	5.38192e-05	-0.805128	0.347	0.444	1	Fibroblast|SERPINE2,COL1A1
LMNA.1	5.87278e-05	-0.524409	0.676	0.727	1	Fibroblast|SERPINE2,COL1A1
RPS6.1	6.04346e-05	0.2919	0.753	0.656	1	Fibroblast|SERPINE2,COL1A1
EIF4G1	6.17272e-05	0.356005	0.402	0.281	1	Fibroblast|SERPINE2,COL1A1
TUG1	6.20552e-05	0.478724	0.263	0.162	1	Fibroblast|SERPINE2,COL1A1
HNRNPU.1	6.2609e-05	-0.585314	0.409	0.516	1	Fibroblast|SERPINE2,COL1A1
RCN3.1	6.98873e-05	0.631036	0.309	0.211	1	Fibroblast|SERPINE2,COL1A1
FAU	7.0838e-05	-0.595368	0.347	0.466	1	Fibroblast|SERPINE2,COL1A1
ADAMTS1.1	7.17001e-05	-0.962688	0.452	0.52	1	Fibroblast|SERPINE2,COL1A1
SFRP2	7.55343e-05	-0.528632	0.44	0.557	1	Fibroblast|SERPINE2,COL1A1
TTC3	9.31983e-05	0.433343	0.444	0.333	1	Fibroblast|SERPINE2,COL1A1
GAS7	9.65481e-05	-0.755465	0.166	0.276	1	Fibroblast|SERPINE2,COL1A1
RBM25.1	9.6771e-05	-0.618162	0.185	0.291	1	Fibroblast|SERPINE2,COL1A1
HNRNPA2B1.1	9.72537e-05	-0.598129	0.444	0.531	1	Fibroblast|SERPINE2,COL1A1
COL14A1.1	0.000106603	-0.593506	0.571	0.646	1	Fibroblast|SERPINE2,COL1A1
SRRM2.1	0.000110174	-0.914587	0.259	0.363	1	Fibroblast|SERPINE2,COL1A1
MAP4	0.000117122	0.325498	0.452	0.327	1	Fibroblast|SERPINE2,COL1A1
DSTN.1	0.000164588	-0.678691	0.301	0.409	1	Fibroblast|SERPINE2,COL1A1
FOXO3.1	0.000190589	-0.690948	0.22	0.326	1	Fibroblast|SERPINE2,COL1A1
RPL15	0.000199934	0.405568	0.498	0.393	1	Fibroblast|SERPINE2,COL1A1
MED13.1	0.000214819	-0.603541	0.181	0.289	1	Fibroblast|SERPINE2,COL1A1
ADH1B	0.000220656	-0.84822	0.17	0.272	1	Fibroblast|SERPINE2,COL1A1
RPL3.1	0.000228362	0.433903	0.575	0.459	1	Fibroblast|SERPINE2,COL1A1
PLXDC2	0.000254316	-0.706091	0.529	0.564	1	Fibroblast|SERPINE2,COL1A1
ANXA1.1	0.000255846	-0.534264	0.498	0.573	1	Fibroblast|SERPINE2,COL1A1
VCP	0.000266852	0.399804	0.421	0.311	1	Fibroblast|SERPINE2,COL1A1
TSC22D1	0.000269476	-0.915411	0.367	0.444	1	Fibroblast|SERPINE2,COL1A1
TMBIM6	0.000277959	0.34186	0.587	0.474	1	Fibroblast|SERPINE2,COL1A1
ADD1	0.000285184	0.385328	0.375	0.264	1	Fibroblast|SERPINE2,COL1A1
SDF4.1	0.00031885	0.340048	0.29	0.194	1	Fibroblast|SERPINE2,COL1A1
RTN4.1	0.000327944	-0.534989	0.432	0.518	1	Fibroblast|SERPINE2,COL1A1
RPS27A	0.00032907	-0.525561	0.162	0.263	1	Fibroblast|SERPINE2,COL1A1
FBN1.1	0.000330112	0.252199	0.745	0.657	1	Fibroblast|SERPINE2,COL1A1
DYNLL1	0.00033055	0.496087	0.313	0.219	1	Fibroblast|SERPINE2,COL1A1
PLOD2.1	0.000335828	0.520727	0.301	0.203	1	Fibroblast|SERPINE2,COL1A1
TUBA1A	0.00033796	0.381466	0.467	0.361	1	Fibroblast|SERPINE2,COL1A1
SLC38A2.1	0.000347561	-0.711177	0.344	0.43	1	Fibroblast|SERPINE2,COL1A1
NID1	0.000358516	-0.607977	0.158	0.26	1	Fibroblast|SERPINE2,COL1A1
WSB1.1	0.000371977	-0.465845	0.247	0.358	1	Fibroblast|SERPINE2,COL1A1
PDGFRA.1	0.000388594	0.465815	0.463	0.356	1	Fibroblast|SERPINE2,COL1A1
YWHAG.1	0.000428008	-0.692818	0.189	0.287	1	Fibroblast|SERPINE2,COL1A1
SPAG9	0.000433766	-0.649176	0.247	0.346	1	Fibroblast|SERPINE2,COL1A1
CRTAP.1	0.000433864	0.446616	0.34	0.241	1	Fibroblast|SERPINE2,COL1A1
KTN1	0.00043843	-0.515249	0.212	0.322	1	Fibroblast|SERPINE2,COL1A1
WBP1L	0.00043852	0.296426	0.251	0.16	1	Fibroblast|SERPINE2,COL1A1
IFITM3.1	0.000474793	0.386207	0.537	0.442	1	Fibroblast|SERPINE2,COL1A1
RPL18	0.000545628	0.420788	0.641	0.588	1	Fibroblast|SERPINE2,COL1A1
SERF2.1	0.000557455	0.384688	0.483	0.395	1	Fibroblast|SERPINE2,COL1A1
RPL34.1	0.000588981	-0.509217	0.32	0.429	1	Fibroblast|SERPINE2,COL1A1
ITGB5.1	0.000604904	0.49979	0.359	0.262	1	Fibroblast|SERPINE2,COL1A1
DAB2	0.000621587	0.375235	0.313	0.22	1	Fibroblast|SERPINE2,COL1A1
NFE2L1.1	0.000636527	0.413624	0.332	0.235	1	Fibroblast|SERPINE2,COL1A1
FAP.1	0.000637487	0.303205	0.39	0.282	1	Fibroblast|SERPINE2,COL1A1
NFIB.1	0.00065871	0.29008	0.483	0.378	1	Fibroblast|SERPINE2,COL1A1
S100A6	0.000660801	-0.464892	0.456	0.541	1	Fibroblast|SERPINE2,COL1A1
NBL1	0.000670739	-0.481509	0.483	0.567	1	Fibroblast|SERPINE2,COL1A1
CDV3.1	0.000775329	-0.449857	0.274	0.372	1	Fibroblast|SERPINE2,COL1A1
ELN	0.000812003	0.455856	0.29	0.203	1	Fibroblast|SERPINE2,COL1A1
AHCYL1.1	0.00081415	-0.594443	0.232	0.33	1	Fibroblast|SERPINE2,COL1A1
IL6ST.1	0.000849803	-0.522581	0.625	0.664	1	Fibroblast|SERPINE2,COL1A1
SKIL.1	0.000863477	-0.638947	0.274	0.368	1	Fibroblast|SERPINE2,COL1A1
TUBA1C.1	0.000883013	-0.586567	0.205	0.298	1	Fibroblast|SERPINE2,COL1A1
AEBP1	0.000910648	-0.428179	0.571	0.636	1	Fibroblast|SERPINE2,COL1A1
PARK7	0.000945706	0.378871	0.259	0.174	1	Fibroblast|SERPINE2,COL1A1
KANK2	0.0010744	0.321955	0.282	0.195	1	Fibroblast|SERPINE2,COL1A1
EIF4G2	0.00111454	0.3371	0.606	0.509	1	Fibroblast|SERPINE2,COL1A1
TRAM1.1	0.00111856	0.415909	0.386	0.289	1	Fibroblast|SERPINE2,COL1A1
CHD2.1	0.00114051	-0.753959	0.224	0.308	1	Fibroblast|SERPINE2,COL1A1
RHOA	0.00115753	0.430184	0.436	0.348	1	Fibroblast|SERPINE2,COL1A1
CTSB.1	0.00116279	0.344094	0.517	0.412	1	Fibroblast|SERPINE2,COL1A1
PRRC2C	0.00118589	-0.521861	0.409	0.493	1	Fibroblast|SERPINE2,COL1A1
ITGAV	0.00119857	-0.651825	0.278	0.366	1	Fibroblast|SERPINE2,COL1A1
SSR4.1	0.00128728	0.491487	0.297	0.216	1	Fibroblast|SERPINE2,COL1A1
ARPC5	0.00129858	0.476033	0.282	0.198	1	Fibroblast|SERPINE2,COL1A1
PEAK1	0.00131553	0.295256	0.266	0.179	1	Fibroblast|SERPINE2,COL1A1
SON	0.00149166	-0.53801	0.259	0.352	1	Fibroblast|SERPINE2,COL1A1
MSRB3	0.00153529	0.388289	0.278	0.19	1	Fibroblast|SERPINE2,COL1A1
SH3GLB1.1	0.0015439	0.27223	0.332	0.244	1	Fibroblast|SERPINE2,COL1A1
IRF2BP2	0.00169508	-0.54769	0.208	0.298	1	Fibroblast|SERPINE2,COL1A1
GSPT1.1	0.00172504	-0.552284	0.181	0.27	1	Fibroblast|SERPINE2,COL1A1
ENO1	0.00174354	0.588704	0.459	0.384	1	Fibroblast|SERPINE2,COL1A1
PGK 1.00	0.00177574	0.564992	0.259	0.181	1	Fibroblast|SERPINE2,COL1A1
RBM39	0.00188937	-0.598406	0.305	0.387	1	Fibroblast|SERPINE2,COL1A1
SDC2	0.00191715	-0.579627	0.205	0.297	1	Fibroblast|SERPINE2,COL1A1
WWTR1	0.00197645	0.371198	0.266	0.185	1	Fibroblast|SERPINE2,COL1A1
SEC31A.1	0.00201676	0.412556	0.448	0.368	1	Fibroblast|SERPINE2,COL1A1
RAB34	0.00204112	0.279855	0.263	0.181	1	Fibroblast|SERPINE2,COL1A1
RPL30	0.00206818	-0.453413	0.402	0.483	1	Fibroblast|SERPINE2,COL1A1
COX4I1.1	0.00207806	0.336249	0.355	0.268	1	Fibroblast|SERPINE2,COL1A1
NR4A3.1	0.00224536	-0.707144	0.266	0.346	1	Fibroblast|SERPINE2,COL1A1
CLU.1	0.00252717	-0.437781	0.402	0.485	1	Fibroblast|SERPINE2,COL1A1
HLA-A.1	0.0025631	0.257721	0.598	0.494	1	Fibroblast|SERPINE2,COL1A1
XBP1.1	0.00269862	-0.596309	0.263	0.345	1	Fibroblast|SERPINE2,COL1A1
PSMD2	0.0026998	0.42858	0.251	0.175	1	Fibroblast|SERPINE2,COL1A1
HNRNPAB.1	0.00274192	-0.544695	0.208	0.295	1	Fibroblast|SERPINE2,COL1A1
ALDOA	0.00313556	0.377208	0.402	0.325	1	Fibroblast|SERPINE2,COL1A1
ZFP36L2.1	0.00321183	-0.511471	0.27	0.355	1	Fibroblast|SERPINE2,COL1A1
COPA.1	0.00331216	0.368592	0.32	0.239	1	Fibroblast|SERPINE2,COL1A1
MT-CO1	0.00334289	0.39969	0.378	0.298	1	Fibroblast|SERPINE2,COL1A1
MYL12A	0.0034451	0.620415	0.255	0.189	1	Fibroblast|SERPINE2,COL1A1
FAM46A	0.00360763	-0.754425	0.189	0.265	1	Fibroblast|SERPINE2,COL1A1
EIF4G3	0.00364254	0.280821	0.251	0.173	1	Fibroblast|SERPINE2,COL1A1
GDI2	0.0037043	0.25631	0.324	0.238	1	Fibroblast|SERPINE2,COL1A1
RAB2A	0.00373546	0.475572	0.251	0.18	1	Fibroblast|SERPINE2,COL1A1
MT-CO2.1	0.00410441	-0.536643	0.317	0.387	1	Fibroblast|SERPINE2,COL1A1
EDF1	0.00415382	0.344174	0.297	0.219	1	Fibroblast|SERPINE2,COL1A1
IER3	0.004262	-0.839333	0.386	0.441	1	Fibroblast|SERPINE2,COL1A1
TMED10.1	0.00453228	0.322138	0.29	0.216	1	Fibroblast|SERPINE2,COL1A1
RPL12.1	0.00459941	0.45418	0.417	0.345	1	Fibroblast|SERPINE2,COL1A1
SERINC1.1	0.00474253	-0.326642	0.255	0.342	1	Fibroblast|SERPINE2,COL1A1
CYP1B1.1	0.00503327	-0.794533	0.266	0.341	1	Fibroblast|SERPINE2,COL1A1
ATP2A2	0.00513784	0.306345	0.39	0.303	1	Fibroblast|SERPINE2,COL1A1
RPL19.1	0.00517792	0.281536	0.595	0.527	1	Fibroblast|SERPINE2,COL1A1
ZNF106	0.00518037	0.309379	0.363	0.276	1	Fibroblast|SERPINE2,COL1A1
PRNP.1	0.00532991	-0.559717	0.263	0.336	1	Fibroblast|SERPINE2,COL1A1
EIF3A	0.00559349	-0.460311	0.301	0.382	1	Fibroblast|SERPINE2,COL1A1
CHD3	0.00582941	0.275736	0.286	0.207	1	Fibroblast|SERPINE2,COL1A1
WAC	0.00599105	-0.495479	0.181	0.257	1	Fibroblast|SERPINE2,COL1A1
LINC00657	0.00638596	0.360185	0.421	0.346	1	Fibroblast|SERPINE2,COL1A1
SEPP1.1	0.00640822	-0.481193	0.456	0.51	1	Fibroblast|SERPINE2,COL1A1
RPL24	0.00647901	-0.36127	0.208	0.29	1	Fibroblast|SERPINE2,COL1A1
SLC39A7	0.0065501	0.310622	0.255	0.181	1	Fibroblast|SERPINE2,COL1A1
SAP18	0.00670576	-0.458239	0.181	0.257	1	Fibroblast|SERPINE2,COL1A1
NAP1L1	0.007419	-0.354168	0.239	0.319	1	Fibroblast|SERPINE2,COL1A1
NCOR1	0.00785698	0.322092	0.255	0.186	1	Fibroblast|SERPINE2,COL1A1
ACTR2.1	0.00802254	0.451196	0.282	0.215	1	Fibroblast|SERPINE2,COL1A1
MSN.1	0.00818461	-0.406991	0.201	0.272	1	Fibroblast|SERPINE2,COL1A1
BMPR2.1	0.00834954	-0.638747	0.224	0.294	1	Fibroblast|SERPINE2,COL1A1
PALLD	0.00835191	-0.554724	0.359	0.419	1	Fibroblast|SERPINE2,COL1A1
TSC22D2.1	0.00851333	-0.874831	0.301	0.352	1	Fibroblast|SERPINE2,COL1A1
TRA2B.1	0.0087418	-0.393275	0.193	0.272	1	Fibroblast|SERPINE2,COL1A1
CYBRD1.1	0.00912294	-0.495223	0.417	0.459	1	Fibroblast|SERPINE2,COL1A1
CTNNB1.1	0.00995465	-0.418258	0.224	0.3	1	Fibroblast|SERPINE2,COL1A1
TXNIP.1	9.10091e-52	2.52737	0.608	0.188	2.47445e-47	Fibroblast|HSP
SPARC.2	1.82539e-27	-1.39907	0.784	0.921	4.96306e-23	Fibroblast|HSP
COL1A1.2	1.83689e-25	-2.46983	0.532	0.738	4.99432e-21	Fibroblast|HSP
HSPA1B.1	1.9e-25	2.49024	0.523	0.241	5.16592e-21	Fibroblast|HSP
ADH1B.1	2.19997e-24	1.93187	0.491	0.219	5.98149e-20	Fibroblast|HSP
IL1R1.2	1.29355e-23	-1.4626	0.428	0.696	3.51704e-19	Fibroblast|HSP
HSPA1A.1	3.0117e-23	2.58034	0.613	0.351	8.18852e-19	Fibroblast|HSP
PIK3R1.1	4.08179e-23	1.41342	0.495	0.211	1.1098e-18	Fibroblast|HSP
GPX3	1.32531e-21	1.40573	0.27	0.07	3.60338e-17	Fibroblast|HSP
SERPINE1	2.43494e-21	-1.68263	0.27	0.609	6.62037e-17	Fibroblast|HSP
COL1A2.2	3.51086e-20	-1.51766	0.865	0.922	9.54567e-16	Fibroblast|HSP
DNAJB1.2	5.35823e-19	2.23135	0.662	0.428	1.45685e-14	Fibroblast|HSP
MEDAG.2	1.04196e-18	-1.53175	0.347	0.62	2.83298e-14	Fibroblast|HSP
COL3A1.2	1.83645e-18	-2.2483	0.73	0.802	4.99313e-14	Fibroblast|HSP
EMP1.2	1.01938e-17	-1.07891	0.739	0.865	2.77158e-13	Fibroblast|HSP
COL5A2.2	1.03858e-17	-1.75839	0.338	0.569	2.82379e-13	Fibroblast|HSP
XIST.2	4.24064e-17	1.20931	0.477	0.219	1.15299e-12	Fibroblast|HSP
NEAT1	9.4514e-17	1.46247	0.324	0.115	2.56974e-12	Fibroblast|HSP
TFPI.2	1.2225e-16	0.849478	0.45	0.194	3.32387e-12	Fibroblast|HSP
ALDH1A1	3.94206e-16	1.08639	0.374	0.154	1.07181e-11	Fibroblast|HSP
FOS.1	7.80557e-15	1.08592	0.856	0.788	2.12226e-10	Fibroblast|HSP
VIM.1	4.54245e-14	-0.58844	0.928	0.951	1.23505e-09	Fibroblast|HSP
ABL2.2	2.01135e-13	-1.30957	0.284	0.509	5.46865e-09	Fibroblast|HSP
INHBA.2	3.25193e-13	-2.66107	0.14	0.367	8.84168e-09	Fibroblast|HSP
SCN7A.2	1.68974e-12	0.771205	0.541	0.298	4.59423e-08	Fibroblast|HSP
ABCA8.2	3.34185e-12	0.943766	0.441	0.228	9.08616e-08	Fibroblast|HSP
PDE5A	5.17119e-12	0.904329	0.306	0.132	1.40599e-07	Fibroblast|HSP
TNFAIP6.2	9.32115e-12	-1.70529	0.117	0.327	2.53433e-07	Fibroblast|HSP
JUN.2	3.58717e-11	1.04845	0.802	0.685	9.75316e-07	Fibroblast|HSP
KLF6.1	9.18403e-11	-0.834561	0.617	0.744	2.49705e-06	Fibroblast|HSP
ELL2.2	1.3896e-10	-1.20214	0.284	0.49	3.77819e-06	Fibroblast|HSP
TIMP1.2	1.93669e-10	-1.00286	0.486	0.655	5.26567e-06	Fibroblast|HSP
VCAN.1	2.87994e-10	-0.853463	0.608	0.74	7.83027e-06	Fibroblast|HSP
COL5A1.2	2.93296e-10	-1.2734	0.383	0.547	7.97443e-06	Fibroblast|HSP
SUN2	4.27828e-10	0.73761	0.338	0.167	1.16322e-05	Fibroblast|HSP
TIMP3.1	6.14443e-10	0.830171	0.716	0.534	1.67061e-05	Fibroblast|HSP
RNA28S5.1	1.2725e-09	0.907825	0.932	0.88	3.4598e-05	Fibroblast|HSP
SRGN	1.49797e-09	1.14886	0.302	0.144	4.07283e-05	Fibroblast|HSP
INMT	1.76991e-09	0.754502	0.252	0.107	4.8122e-05	Fibroblast|HSP
THBS1.1	1.83444e-09	-1.24213	0.477	0.618	4.98766e-05	Fibroblast|HSP
EZR.1	2.04694e-09	0.605038	0.41	0.22	5.56543e-05	Fibroblast|HSP
HIF1A.1	2.10854e-09	-1.12804	0.324	0.5	5.7329e-05	Fibroblast|HSP
PRELP.2	2.37816e-09	0.987264	0.477	0.298	6.46597e-05	Fibroblast|HSP
VEGFA.2	2.51926e-09	-1.42581	0.347	0.492	6.84962e-05	Fibroblast|HSP
A2M.2	2.99163e-09	1.00323	0.689	0.5	8.13394e-05	Fibroblast|HSP
MGEA5	3.41615e-09	0.813375	0.293	0.136	9.28818e-05	Fibroblast|HSP
MXRA5.2	3.86552e-09	-1.3569	0.383	0.519	0.0001051	Fibroblast|HSP
CHRDL1.2	6.24952e-09	0.725335	0.617	0.406	0.000169918	Fibroblast|HSP
ABCA6	6.872e-09	0.657257	0.297	0.14	0.000186843	Fibroblast|HSP
GAS6	9.43775e-09	0.778576	0.293	0.141	0.000256603	Fibroblast|HSP
ABI3BP	1.05966e-08	0.602414	0.622	0.423	0.00028811	Fibroblast|HSP
FAP.2	1.1227e-08	-1.19009	0.149	0.323	0.00030525	Fibroblast|HSP
SPTBN1.2	1.35722e-08	0.613396	0.743	0.596	0.000369016	Fibroblast|HSP
PDPN.1	1.40921e-08	-1.3846	0.108	0.275	0.000383151	Fibroblast|HSP
LEPR.2	1.5282e-08	0.561723	0.432	0.243	0.000415503	Fibroblast|HSP
HLA-E.2	1.74481e-08	0.682011	0.725	0.599	0.000474397	Fibroblast|HSP
SOD2.2	2.01692e-08	-1.0359	0.495	0.596	0.000548381	Fibroblast|HSP
MCL1.2	2.72655e-08	-0.778535	0.595	0.693	0.000741322	Fibroblast|HSP
GPRC5A.2	3.06677e-08	-1.10019	0.302	0.46	0.000833824	Fibroblast|HSP
IGSF10.1	3.1332e-08	0.677951	0.288	0.14	0.000851885	Fibroblast|HSP
PHF3	3.29668e-08	0.796468	0.275	0.137	0.000896335	Fibroblast|HSP
ROCK2	3.46228e-08	0.922517	0.356	0.201	0.000941361	Fibroblast|HSP
MATN2	3.7993e-08	0.748918	0.261	0.125	0.00103299	Fibroblast|HSP
HSP90AA1.1	4.21794e-08	0.857954	0.797	0.667	0.00114682	Fibroblast|HSP
MALAT1.2	4.48322e-08	0.859121	0.905	0.841	0.00121894	Fibroblast|HSP
NNMT.1	6.8658e-08	-0.6813	0.545	0.674	0.00186674	Fibroblast|HSP
ANKRD11	7.36826e-08	0.626646	0.329	0.176	0.00200335	Fibroblast|HSP
ERRFI1.2	8.09708e-08	-0.717884	0.338	0.517	0.00220151	Fibroblast|HSP
PRPF8	9.11863e-08	0.740613	0.257	0.125	0.00247926	Fibroblast|HSP
EPS15	9.53231e-08	0.642233	0.261	0.126	0.00259174	Fibroblast|HSP
ADD1.1	1.34186e-07	0.523386	0.432	0.258	0.00364838	Fibroblast|HSP
HAS1.1	1.37005e-07	-1.14394	0.176	0.349	0.00372504	Fibroblast|HSP
C11orf96.2	1.3983e-07	-0.824018	0.563	0.673	0.00380184	Fibroblast|HSP
UAP1.2	1.54596e-07	-1.13664	0.207	0.359	0.00420332	Fibroblast|HSP
TCF4.2	1.75689e-07	0.632411	0.514	0.342	0.00477681	Fibroblast|HSP
POSTN.1	1.88926e-07	-1.93249	0.135	0.292	0.00513672	Fibroblast|HSP
IER2.2	1.97696e-07	0.923443	0.514	0.361	0.00537514	Fibroblast|HSP
MMP19.2	2.18027e-07	-0.872439	0.27	0.458	0.00592793	Fibroblast|HSP
APOE.2	2.80955e-07	-1.67103	0.126	0.269	0.0076389	Fibroblast|HSP
TMEM66	2.84329e-07	0.674367	0.446	0.278	0.00773061	Fibroblast|HSP
PHLDA1.2	3.05177e-07	-1.04539	0.261	0.42	0.00829746	Fibroblast|HSP
TNXB	3.40654e-07	0.583247	0.315	0.17	0.00926205	Fibroblast|HSP
FSTL1.1	4.09262e-07	-0.650012	0.635	0.762	0.0111274	Fibroblast|HSP
TGFBR3	4.23213e-07	0.660529	0.275	0.142	0.0115067	Fibroblast|HSP
B4GALT1.2	4.57161e-07	-0.910109	0.347	0.493	0.0124297	Fibroblast|HSP
COL12A1.1	5.36373e-07	-1.2474	0.144	0.3	0.0145834	Fibroblast|HSP
TUBA1C.2	5.39852e-07	-1.11113	0.158	0.303	0.014678	Fibroblast|HSP
ENO1.1	5.9305e-07	-1.11061	0.275	0.415	0.0161244	Fibroblast|HSP
SULF1.2	6.25657e-07	-1.13186	0.338	0.474	0.017011	Fibroblast|HSP
FHL1.2	6.26178e-07	0.533636	0.509	0.326	0.0170252	Fibroblast|HSP
MAMDC2	6.44374e-07	0.549133	0.288	0.152	0.0175199	Fibroblast|HSP
TGFBR2	6.68143e-07	0.429502	0.36	0.207	0.0181661	Fibroblast|HSP
ADAMTS4.2	6.96128e-07	-1.05485	0.149	0.302	0.018927	Fibroblast|HSP
CD74.1	7.8683e-07	0.476565	0.369	0.214	0.0213931	Fibroblast|HSP
DDX17	8.32896e-07	0.508813	0.527	0.359	0.0226456	Fibroblast|HSP
TMSB10.1	9.33082e-07	-0.494801	0.644	0.735	0.0253696	Fibroblast|HSP
DNAJA1.2	9.62058e-07	0.636384	0.563	0.402	0.0261574	Fibroblast|HSP
UGCG.2	1.02369e-06	-1.0474	0.225	0.377	0.0278332	Fibroblast|HSP
KMT2C	1.0731e-06	0.598087	0.293	0.159	0.0291766	Fibroblast|HSP
LAMA2.2	1.11256e-06	0.598276	0.559	0.414	0.0302494	Fibroblast|HSP
IRF2BP2.1	1.21485e-06	0.469334	0.419	0.262	0.0330306	Fibroblast|HSP
ITIH5	1.32311e-06	0.528798	0.342	0.201	0.035974	Fibroblast|HSP
KMT2E.1	1.45191e-06	0.478637	0.378	0.219	0.039476	Fibroblast|HSP
LHFP.2	1.47551e-06	0.56133	0.387	0.236	0.0401176	Fibroblast|HSP
NFATC2.2	1.60691e-06	-1.37943	0.194	0.333	0.0436902	Fibroblast|HSP
NR2F1	1.70879e-06	0.664581	0.261	0.136	0.0464604	Fibroblast|HSP
TPM4.1	2.25181e-06	-0.751024	0.477	0.575	0.0612246	Fibroblast|HSP
GFPT2.2	2.40012e-06	-0.98622	0.171	0.312	0.0652567	Fibroblast|HSP
ABLIM1.1	2.52444e-06	0.532414	0.387	0.233	0.068637	Fibroblast|HSP
SULF2.2	2.60389e-06	-1.29831	0.158	0.289	0.0707971	Fibroblast|HSP
TRIB1.1	2.71629e-06	-0.916689	0.212	0.356	0.0738532	Fibroblast|HSP
KLF9.2	2.99167e-06	-0.779119	0.572	0.647	0.0813406	Fibroblast|HSP
LTBP1.2	3.78306e-06	0.611265	0.491	0.341	0.102858	Fibroblast|HSP
NFIC	4.53839e-06	0.502712	0.27	0.147	0.123394	Fibroblast|HSP
THY1.2	4.8427e-06	-0.649999	0.446	0.568	0.131668	Fibroblast|HSP
SRRM2.2	4.86267e-06	0.656997	0.477	0.326	0.132211	Fibroblast|HSP
CFD.2	5.05139e-06	0.530151	0.509	0.352	0.137342	Fibroblast|HSP
LSAMP	5.06511e-06	0.419712	0.302	0.169	0.137715	Fibroblast|HSP
PLAUR.2	6.00064e-06	-0.991444	0.194	0.327	0.163151	Fibroblast|HSP
GSN.2	6.12051e-06	0.45325	0.676	0.535	0.166411	Fibroblast|HSP
SETBP1	6.2349e-06	0.606983	0.302	0.173	0.169521	Fibroblast|HSP
ALDH2.1	6.63012e-06	0.510117	0.365	0.228	0.180266	Fibroblast|HSP
NUMA1	6.68477e-06	0.604189	0.275	0.154	0.181752	Fibroblast|HSP
LUM.2	6.72247e-06	-0.396331	0.698	0.777	0.182777	Fibroblast|HSP
PPIB.2	6.80956e-06	-0.884814	0.243	0.379	0.185145	Fibroblast|HSP
NAMPT.2	7.33389e-06	-0.882694	0.333	0.462	0.199401	Fibroblast|HSP
EIF5A.1	7.4818e-06	-1.03078	0.126	0.253	0.203423	Fibroblast|HSP
RBMS3	7.55735e-06	0.678336	0.275	0.155	0.205477	Fibroblast|HSP
JUNB.1	8.55022e-06	0.524356	0.721	0.575	0.232472	Fibroblast|HSP
ARHGAP21	9.78218e-06	0.414048	0.36	0.219	0.265968	Fibroblast|HSP
LMNA.2	1.03086e-05	-0.536628	0.658	0.729	0.28028	Fibroblast|HSP
TNRC6B	1.05156e-05	0.518002	0.302	0.178	0.285908	Fibroblast|HSP
SAMHD1	1.1737e-05	0.478562	0.32	0.192	0.319118	Fibroblast|HSP
FBN1.2	1.18046e-05	-0.658445	0.595	0.683	0.320956	Fibroblast|HSP
LDHA.2	1.19227e-05	-0.647441	0.437	0.549	0.324165	Fibroblast|HSP
COL6A1.2	1.20492e-05	-0.653332	0.64	0.695	0.327607	Fibroblast|HSP
RNF213	1.23507e-05	0.639254	0.279	0.162	0.335804	Fibroblast|HSP
SLC19A2.2	1.29819e-05	-1.04358	0.198	0.327	0.352964	Fibroblast|HSP
SVEP1.1	1.35973e-05	0.45947	0.329	0.201	0.369696	Fibroblast|HSP
DPYSL2	1.39916e-05	0.633887	0.338	0.206	0.380416	Fibroblast|HSP
UGDH.2	1.42888e-05	-1.30365	0.189	0.311	0.388499	Fibroblast|HSP
MT2A.2	1.56553e-05	-0.745135	0.441	0.549	0.425652	Fibroblast|HSP
TGM2.2	1.61854e-05	0.610772	0.383	0.241	0.440064	Fibroblast|HSP
MBNL1.2	1.64617e-05	0.45373	0.455	0.307	0.447576	Fibroblast|HSP
SLC39A14.2	1.90374e-05	-0.885634	0.176	0.304	0.517608	Fibroblast|HSP
METTL7A.1	2.39435e-05	0.386139	0.329	0.201	0.650999	Fibroblast|HSP
TSC22D3.1	2.43361e-05	0.566034	0.378	0.244	0.661675	Fibroblast|HSP
CYBRD1.2	2.43492e-05	0.412867	0.572	0.433	0.662031	Fibroblast|HSP
CCDC80.2	2.57035e-05	-0.41228	0.793	0.873	0.698853	Fibroblast|HSP
RGCC.2	2.6351e-05	-0.57251	0.293	0.427	0.716457	Fibroblast|HSP
NFIA.1	2.63817e-05	0.493604	0.392	0.25	0.717291	Fibroblast|HSP
WTAP.2	2.70563e-05	-0.89876	0.171	0.296	0.735635	Fibroblast|HSP
EIF4A2	3.07747e-05	0.323653	0.351	0.218	0.836734	Fibroblast|HSP
COL15A1	3.21522e-05	0.474209	0.266	0.153	0.874186	Fibroblast|HSP
NIPBL	3.25616e-05	0.486258	0.36	0.231	0.885316	Fibroblast|HSP
ANKRD12	3.42496e-05	0.681181	0.338	0.219	0.931212	Fibroblast|HSP
SYNE1.1	3.52104e-05	0.52417	0.446	0.311	0.957337	Fibroblast|HSP
RGL1	3.67638e-05	0.640023	0.252	0.142	0.999571	Fibroblast|HSP
NFIX.1	3.67843e-05	0.384898	0.41	0.265	1	Fibroblast|HSP
BGN 0.10	3.75859e-05	-0.70127	0.568	0.613	1	Fibroblast|HSP
ZFP36L2.2	3.9171e-05	0.472367	0.468	0.321	1	Fibroblast|HSP
ABCC9.1	4.01784e-05	0.601534	0.324	0.203	1	Fibroblast|HSP
PABPC1.1	4.20727e-05	-0.321422	0.541	0.657	1	Fibroblast|HSP
PTPN1.2	4.87977e-05	-0.910194	0.18	0.298	1	Fibroblast|HSP
NFIB.2	4.99152e-05	0.513334	0.523	0.374	1	Fibroblast|HSP
SEPP1.2	5.1258e-05	0.453291	0.631	0.481	1	Fibroblast|HSP
SOD1	5.16027e-05	0.485113	0.32	0.2	1	Fibroblast|HSP
BOD1L1	5.88079e-05	0.472938	0.284	0.17	1	Fibroblast|HSP
FILIP1L.1	6.63869e-05	0.543961	0.491	0.364	1	Fibroblast|HSP
CLK1	6.87363e-05	0.547529	0.266	0.159	1	Fibroblast|HSP
ARID5B.2	7.08719e-05	-0.711383	0.55	0.637	1	Fibroblast|HSP
EGR1.1	7.16506e-05	0.635107	0.847	0.796	1	Fibroblast|HSP
DDX21.2	8.28304e-05	-0.67726	0.32	0.441	1	Fibroblast|HSP
SGK1.1	8.42213e-05	-1.00976	0.198	0.312	1	Fibroblast|HSP
RNF19A	8.5403e-05	0.560631	0.315	0.201	1	Fibroblast|HSP
LTBP4.2	0.00010566	0.490515	0.518	0.379	1	Fibroblast|HSP
PCYOX1	0.000112719	0.614499	0.302	0.194	1	Fibroblast|HSP
SCARA5.2	0.000119199	0.45824	0.523	0.401	1	Fibroblast|HSP
ID4.1	0.000123171	-0.768409	0.162	0.275	1	Fibroblast|HSP
KDM6B.2	0.000132486	-0.753739	0.185	0.3	1	Fibroblast|HSP
ACTG1.2	0.000134032	-0.444113	0.622	0.703	1	Fibroblast|HSP
C7.2	0.000148884	0.362546	0.68	0.508	1	Fibroblast|HSP
ZFP36L1.2	0.000149516	-0.787607	0.55	0.594	1	Fibroblast|HSP
NCOR1.1	0.000171189	0.528025	0.288	0.182	1	Fibroblast|HSP
2024-09-07	0.000186749	0.393926	0.401	0.283	1	Fibroblast|HSP
CDV3.2	0.000217549	-0.859856	0.27	0.37	1	Fibroblast|HSP
SLIT2.1	0.000252332	0.53039	0.423	0.309	1	Fibroblast|HSP
FAT4	0.000267139	0.475011	0.275	0.174	1	Fibroblast|HSP
UTRN	0.000289051	0.817895	0.36	0.255	1	Fibroblast|HSP
PMP22	0.000300034	0.427245	0.482	0.369	1	Fibroblast|HSP
TNFAIP3.1	0.000318982	1.18298	0.351	0.252	1	Fibroblast|HSP
BTG1.1	0.000330604	0.466432	0.491	0.355	1	Fibroblast|HSP
HSPB1	0.000343919	0.608284	0.266	0.169	1	Fibroblast|HSP
PEA15.1	0.000349216	-0.624663	0.293	0.396	1	Fibroblast|HSP
LMAN1.2	0.000356435	-0.823387	0.203	0.301	1	Fibroblast|HSP
RPS4X	0.000385384	0.475384	0.671	0.557	1	Fibroblast|HSP
CTGF.2	0.00040449	-0.562949	0.455	0.554	1	Fibroblast|HSP
PAM.1	0.000410884	0.344362	0.36	0.243	1	Fibroblast|HSP
NR4A3.2	0.000414158	-0.656346	0.243	0.347	1	Fibroblast|HSP
EPB41L2	0.000420017	0.333875	0.401	0.284	1	Fibroblast|HSP
MOXD1.2	0.000439722	0.313721	0.32	0.209	1	Fibroblast|HSP
NRP1	0.000440631	0.680634	0.275	0.182	1	Fibroblast|HSP
RSF1	0.000452129	0.458756	0.257	0.162	1	Fibroblast|HSP
TUBB6.1	0.000452409	-0.704919	0.351	0.445	1	Fibroblast|HSP
PNISR	0.000457473	0.641976	0.257	0.165	1	Fibroblast|HSP
GAPDH.2	0.000510942	-0.813783	0.369	0.447	1	Fibroblast|HSP
SYNCRIP.1	0.000520097	-0.707561	0.225	0.328	1	Fibroblast|HSP
KIAA1109	0.00052259	0.65335	0.27	0.174	1	Fibroblast|HSP
RARRES2.1	0.000534026	-0.633775	0.477	0.559	1	Fibroblast|HSP
ARGLU1	0.000554132	0.300197	0.27	0.171	1	Fibroblast|HSP
C11orf58	0.000585831	0.262538	0.279	0.177	1	Fibroblast|HSP
TIPARP.1	0.000588528	-0.749995	0.284	0.377	1	Fibroblast|HSP
THBS2.2	0.000590093	-0.761679	0.333	0.414	1	Fibroblast|HSP
CTSF	0.00064303	0.385541	0.288	0.186	1	Fibroblast|HSP
UACA	0.000693052	0.674522	0.378	0.277	1	Fibroblast|HSP
GPNMB.1	0.000698501	0.55438	0.527	0.438	1	Fibroblast|HSP
RAD21	0.000698703	0.370335	0.257	0.163	1	Fibroblast|HSP
SCARB2	0.000701185	0.438019	0.41	0.297	1	Fibroblast|HSP
QSOX1	0.000735538	0.263709	0.302	0.204	1	Fibroblast|HSP
USP22	0.00078166	0.303097	0.288	0.184	1	Fibroblast|HSP
EIF4B	0.000782053	0.394194	0.27	0.174	1	Fibroblast|HSP
DKK 3.20	0.000783312	0.282301	0.351	0.236	1	Fibroblast|HSP
TOP 1.20	0.000789853	-0.577446	0.203	0.307	1	Fibroblast|HSP
UBB.2	0.000833721	0.513395	0.613	0.522	1	Fibroblast|HSP
BBX	0.000841034	0.64596	0.252	0.167	1	Fibroblast|HSP
MAT2A.2	0.00090519	-0.635921	0.176	0.276	1	Fibroblast|HSP
SSPN.1	0.000905873	0.333309	0.297	0.201	1	Fibroblast|HSP
MACF1.2	0.000932229	0.782975	0.586	0.528	1	Fibroblast|HSP
BRD2	0.000963957	0.385089	0.486	0.371	1	Fibroblast|HSP
CFLAR.1	0.00100925	0.339662	0.306	0.204	1	Fibroblast|HSP
CALM1.1	0.00103397	0.441929	0.541	0.443	1	Fibroblast|HSP
VIMP.2	0.00104765	-0.651631	0.171	0.263	1	Fibroblast|HSP
HMCN1.1	0.00116666	0.370535	0.329	0.226	1	Fibroblast|HSP
ADAR	0.00122631	0.511833	0.279	0.187	1	Fibroblast|HSP
CD44.1	0.00134731	-0.61302	0.351	0.438	1	Fibroblast|HSP
S100A10	0.00135285	-0.599087	0.36	0.443	1	Fibroblast|HSP
SRSF3	0.00135799	0.451767	0.347	0.251	1	Fibroblast|HSP
DST.2	0.00138562	0.538366	0.685	0.616	1	Fibroblast|HSP
MT-RNR1.1	0.00141664	-0.268394	0.901	0.892	1	Fibroblast|HSP
LTBP3	0.00141824	0.308232	0.297	0.199	1	Fibroblast|HSP
AHR.1	0.0014378	0.256147	0.428	0.316	1	Fibroblast|HSP
ZFAND5.2	0.00145773	-0.388082	0.432	0.538	1	Fibroblast|HSP
ACSL4.2	0.00152891	-0.766943	0.185	0.279	1	Fibroblast|HSP
NCOA1	0.00152999	0.652469	0.257	0.168	1	Fibroblast|HSP
ZNF638	0.0016443	0.452673	0.252	0.168	1	Fibroblast|HSP
YWHAG.2	0.00174686	-0.775036	0.198	0.283	1	Fibroblast|HSP
LTBP2.1	0.00178591	0.579179	0.518	0.419	1	Fibroblast|HSP
DPYSL3.1	0.00188736	-0.522266	0.419	0.502	1	Fibroblast|HSP
TMED10.2	0.00205896	0.337186	0.306	0.216	1	Fibroblast|HSP
ANXA2.1	0.0020997	-0.460846	0.545	0.601	1	Fibroblast|HSP
COL6A2.1	0.0021017	-0.400565	0.703	0.735	1	Fibroblast|HSP
ITGAV.1	0.00219014	-0.601298	0.27	0.365	1	Fibroblast|HSP
PJA2	0.00225182	0.376752	0.293	0.204	1	Fibroblast|HSP
IGF1.2	0.00228283	-0.740158	0.392	0.447	1	Fibroblast|HSP
QKI	0.00228864	0.486312	0.302	0.208	1	Fibroblast|HSP
ITPRIP.2	0.0023291	-0.58868	0.198	0.285	1	Fibroblast|HSP
TOR1AIP1	0.00239239	0.302361	0.266	0.175	1	Fibroblast|HSP
ADD3.1	0.00265314	0.407829	0.392	0.298	1	Fibroblast|HSP
CELF2	0.00267959	0.385032	0.279	0.188	1	Fibroblast|HSP
COL6A3.2	0.00277811	-0.603562	0.721	0.712	1	Fibroblast|HSP
NOTCH2	0.00304109	0.363593	0.261	0.171	1	Fibroblast|HSP
GOLIM4	0.00317747	0.32835	0.369	0.278	1	Fibroblast|HSP
HSPD1.1	0.00366891	0.812744	0.306	0.225	1	Fibroblast|HSP
AKAP9	0.00367921	0.453294	0.329	0.234	1	Fibroblast|HSP
HTRA1.2	0.00403411	-0.624731	0.248	0.329	1	Fibroblast|HSP
TACC1.2	0.00410778	0.438345	0.541	0.447	1	Fibroblast|HSP
ATP1A1.2	0.00415474	-0.546791	0.266	0.35	1	Fibroblast|HSP
COLEC12.2	0.00423458	0.309971	0.347	0.252	1	Fibroblast|HSP
GEM.2	0.00429199	-0.420725	0.383	0.463	1	Fibroblast|HSP
CHSY1.2	0.00451419	-0.69655	0.225	0.303	1	Fibroblast|HSP
BICC1	0.00459887	0.350268	0.459	0.359	1	Fibroblast|HSP
SRSF11	0.00466214	0.477507	0.311	0.228	1	Fibroblast|HSP
ARHGEF12	0.00479023	0.49265	0.297	0.213	1	Fibroblast|HSP
GOLGA4	0.00479664	-0.531341	0.216	0.301	1	Fibroblast|HSP
RND3.2	0.00489095	-0.620504	0.284	0.365	1	Fibroblast|HSP
COL14A1.2	0.00494349	0.321478	0.73	0.619	1	Fibroblast|HSP
EPHA3.1	0.00503514	0.578408	0.252	0.175	1	Fibroblast|HSP
ETF1.2	0.00504364	-0.652554	0.261	0.34	1	Fibroblast|HSP
DYNLL1.1	0.00507797	0.439674	0.306	0.222	1	Fibroblast|HSP
HAS2.2	0.00515306	-0.731139	0.275	0.352	1	Fibroblast|HSP
GLG1	0.0052154	0.270804	0.505	0.418	1	Fibroblast|HSP
FAU.1	0.00523269	0.291526	0.532	0.434	1	Fibroblast|HSP
CALU.1	0.0052826	-0.509089	0.383	0.452	1	Fibroblast|HSP
MMP14.2	0.00531008	-0.586417	0.243	0.331	1	Fibroblast|HSP
SELM	0.00571767	-0.445874	0.194	0.28	1	Fibroblast|HSP
PPP1CB	0.00572674	0.459632	0.288	0.201	1	Fibroblast|HSP
PDGFRB.1	0.00590977	0.398469	0.468	0.369	1	Fibroblast|HSP
PLS3.1	0.00591104	0.2504	0.275	0.19	1	Fibroblast|HSP
IPO7.2	0.00591372	-0.538577	0.194	0.277	1	Fibroblast|HSP
GLTSCR2	0.00605112	0.445857	0.423	0.334	1	Fibroblast|HSP
BTG2.2	0.00609918	0.259635	0.459	0.363	1	Fibroblast|HSP
PPP1R12A.1	0.00612181	0.298571	0.297	0.216	1	Fibroblast|HSP
TNS1	0.00668374	0.332223	0.266	0.187	1	Fibroblast|HSP
TSPYL2.2	0.00685041	0.301258	0.315	0.23	1	Fibroblast|HSP
RPL19.2	0.00689192	0.36674	0.64	0.522	1	Fibroblast|HSP
IFITM3.2	0.00732118	-0.528364	0.401	0.465	1	Fibroblast|HSP
SERPINH1.2	0.00738467	-0.633739	0.243	0.315	1	Fibroblast|HSP
SAT1.2	0.00746455	-0.55142	0.514	0.547	1	Fibroblast|HSP
CEBPB.2	0.00770359	-0.484397	0.324	0.399	1	Fibroblast|HSP
VPS13C	0.00783288	0.477607	0.306	0.231	1	Fibroblast|HSP
LGALS1.1	0.00787952	-0.560144	0.455	0.494	1	Fibroblast|HSP
SF3B2.1	0.00802611	0.251955	0.302	0.217	1	Fibroblast|HSP
GADD45B.2	0.00831554	0.372681	0.667	0.611	1	Fibroblast|HSP
RLF.2	0.00841731	-0.723611	0.207	0.277	1	Fibroblast|HSP
CTSL.2	0.00857505	-0.630963	0.234	0.306	1	Fibroblast|HSP
LPP	0.00910212	0.451565	0.32	0.244	1	Fibroblast|HSP
NOLC1.2	0.00926627	-0.594353	0.315	0.379	1	Fibroblast|HSP
RRBP1.2	0.00949634	-0.418916	0.396	0.463	1	Fibroblast|HSP
NCL.2	0.00984907	-0.445521	0.482	0.51	1	Fibroblast|HSP
CILP	7.3405e-74	2.87572	0.491	0.069	1.99581e-69	Fibroblast|COMP,CILP
COMP	1.57332e-63	2.95899	0.363	0.037	4.27769e-59	Fibroblast|COMP,CILP
COL1A2.3	1.58286e-57	1.36452	1	0.901	4.30364e-53	Fibroblast|COMP,CILP
COL1A1.3	9.69818e-53	1.33847	0.976	0.67	2.63684e-48	Fibroblast|COMP,CILP
FOSB.1	6.64734e-49	-2.1856	0.448	0.849	1.80734e-44	Fibroblast|COMP,CILP
SPARC.3	2.13939e-47	1.19468	0.995	0.888	5.81679e-43	Fibroblast|COMP,CILP
RGS16	4.54038e-47	2.26936	0.458	0.1	1.23448e-42	Fibroblast|COMP,CILP
SERPINE1.1	1.2175e-44	1.55781	0.882	0.514	3.31026e-40	Fibroblast|COMP,CILP
COL3A1.3	1.5584e-39	1.08579	0.995	0.762	4.23713e-35	Fibroblast|COMP,CILP
CAV1.1	4.15858e-35	2.19924	0.514	0.183	1.13068e-30	Fibroblast|COMP,CILP
C7.3	3.25354e-32	-3.20429	0.165	0.587	8.84604e-28	Fibroblast|COMP,CILP
LRRC15	3.4538e-32	1.58173	0.316	0.063	9.39054e-28	Fibroblast|COMP,CILP
FOS.2	2.21865e-31	-1.6565	0.557	0.833	6.03228e-27	Fibroblast|COMP,CILP
COL6A3.3	3.10062e-30	1.17381	0.868	0.69	8.43027e-26	Fibroblast|COMP,CILP
SFRP4.1	2.39883e-29	1.126	0.726	0.365	6.52219e-25	Fibroblast|COMP,CILP
MXRA5.3	9.80315e-29	1.47959	0.741	0.464	2.66538e-24	Fibroblast|COMP,CILP
EDIL3	9.25971e-28	1.6601	0.401	0.119	2.51762e-23	Fibroblast|COMP,CILP
EGR1.2	1.58892e-27	-1.35557	0.58	0.836	4.32011e-23	Fibroblast|COMP,CILP
JUN.3	9.13086e-27	-1.77275	0.434	0.741	2.48259e-22	Fibroblast|COMP,CILP
FN1.1	3.79545e-26	1.19451	0.83	0.709	1.03195e-21	Fibroblast|COMP,CILP
ADAMTS1.2	8.02001e-25	-2.31061	0.193	0.557	2.18056e-20	Fibroblast|COMP,CILP
COL6A1.3	3.51282e-22	1.01743	0.811	0.669	9.551e-18	Fibroblast|COMP,CILP
ALDH1A3.2	7.47075e-22	1.72753	0.458	0.196	2.03122e-17	Fibroblast|COMP,CILP
ADAMTS15	1.45611e-21	1.66704	0.255	0.061	3.95903e-17	Fibroblast|COMP,CILP
FBN1.3	1.15791e-20	1.07856	0.797	0.652	3.14825e-16	Fibroblast|COMP,CILP
KIAA1217	9.27619e-19	1.46786	0.307	0.098	2.5221e-14	Fibroblast|COMP,CILP
SERTAD2	1.52513e-18	1.43073	0.264	0.074	4.14668e-14	Fibroblast|COMP,CILP
PRSS23.2	3.80608e-18	1.31324	0.458	0.203	1.03484e-13	Fibroblast|COMP,CILP
ELL2.3	2.04888e-17	-1.87024	0.222	0.498	5.5707e-13	Fibroblast|COMP,CILP
ABCA8.3	2.649e-17	-1.98528	0.019	0.293	7.20236e-13	Fibroblast|COMP,CILP
ANGPTL4	1.63263e-16	1.2928	0.259	0.078	4.43896e-12	Fibroblast|COMP,CILP
S100A10.1	5.76313e-16	1.25923	0.613	0.405	1.56694e-11	Fibroblast|COMP,CILP
FSTL1.2	7.16313e-16	0.81525	0.849	0.729	1.94758e-11	Fibroblast|COMP,CILP
COL5A1.3	1.00802e-15	0.853448	0.722	0.495	2.74069e-11	Fibroblast|COMP,CILP
NR4A2.1	2.49371e-15	-1.58547	0.146	0.417	6.78016e-11	Fibroblast|COMP,CILP
RHOB.2	3.0836e-15	-1.87953	0.137	0.399	8.384e-11	Fibroblast|COMP,CILP
NR4A1.1	1.19886e-14	-1.29657	0.349	0.594	3.25957e-10	Fibroblast|COMP,CILP
WNT2	1.42884e-14	1.09235	0.264	0.088	3.88486e-10	Fibroblast|COMP,CILP
UGDH.3	1.58408e-14	1.41023	0.476	0.267	4.30695e-10	Fibroblast|COMP,CILP
COL5A2.3	1.73749e-14	0.88853	0.712	0.512	4.72407e-10	Fibroblast|COMP,CILP
MAFF.2	2.7032e-14	-1.68009	0.231	0.468	7.34974e-10	Fibroblast|COMP,CILP
PIEZO2.2	2.73889e-14	1.11519	0.425	0.197	7.44677e-10	Fibroblast|COMP,CILP
MFAP5.1	2.92478e-14	1.0705	0.368	0.155	7.95218e-10	Fibroblast|COMP,CILP
MCL1.3	3.94592e-14	-0.939069	0.505	0.706	1.07286e-09	Fibroblast|COMP,CILP
LEPR.3	5.65602e-14	-2.18287	0.061	0.3	1.53782e-09	Fibroblast|COMP,CILP
JUNB.2	1.07254e-13	-1.21226	0.41	0.623	2.91614e-09	Fibroblast|COMP,CILP
HAS1.2	1.45068e-13	-1.87222	0.113	0.358	3.94425e-09	Fibroblast|COMP,CILP
UBC.2	1.94563e-13	-0.962609	0.392	0.637	5.28996e-09	Fibroblast|COMP,CILP
ADH1B.2	2.19629e-13	-1.87386	0.047	0.287	5.97148e-09	Fibroblast|COMP,CILP
COL8A1	3.02558e-13	0.878392	0.608	0.394	8.22625e-09	Fibroblast|COMP,CILP
PPP1R15A.2	7.64564e-13	-0.844389	0.373	0.632	2.07877e-08	Fibroblast|COMP,CILP
WISP2	9.94171e-13	1.21862	0.292	0.118	2.70305e-08	Fibroblast|COMP,CILP
S100A6.1	1.02578e-12	1.1401	0.632	0.512	2.789e-08	Fibroblast|COMP,CILP
SAT1.3	4.62584e-12	-1.0727	0.354	0.571	1.25772e-07	Fibroblast|COMP,CILP
TIMP3.2	5.38116e-12	0.986344	0.679	0.541	1.46308e-07	Fibroblast|COMP,CILP
TNFAIP6.3	6.84385e-12	0.986685	0.486	0.271	1.86077e-07	Fibroblast|COMP,CILP
ID4.2	1.49676e-11	-1.63804	0.075	0.287	4.06955e-07	Fibroblast|COMP,CILP
RGS2.2	1.51341e-11	-1.63418	0.226	0.444	4.11481e-07	Fibroblast|COMP,CILP
PPP1R15B.1	1.5944e-11	-1.16572	0.217	0.449	4.33503e-07	Fibroblast|COMP,CILP
SPTBN1.3	1.99881e-11	-0.904081	0.453	0.64	5.43457e-07	Fibroblast|COMP,CILP
CCDC80.3	2.5439e-11	0.409709	0.948	0.849	6.91662e-07	Fibroblast|COMP,CILP
LHFPL2	3.01309e-11	1.0347	0.392	0.202	8.1923e-07	Fibroblast|COMP,CILP
SLC38A2.2	3.02866e-11	-1.01364	0.203	0.448	8.23462e-07	Fibroblast|COMP,CILP
GOLM1.2	3.08211e-11	1.10848	0.354	0.17	8.37994e-07	Fibroblast|COMP,CILP
HLA-E.3	3.88746e-11	-1.0148	0.439	0.642	1.05696e-06	Fibroblast|COMP,CILP
S100A16	4.60501e-11	1.09204	0.264	0.107	1.25206e-06	Fibroblast|COMP,CILP
IGFBP6	5.52796e-11	0.942255	0.528	0.334	1.503e-06	Fibroblast|COMP,CILP
TMEM2	5.77068e-11	0.928323	0.25	0.098	1.56899e-06	Fibroblast|COMP,CILP
CRISPLD2.2	6.3458e-11	-1.13678	0.453	0.637	1.72536e-06	Fibroblast|COMP,CILP
CXCL2.2	7.69143e-11	-1.73285	0.108	0.317	2.09122e-06	Fibroblast|COMP,CILP
NFIA.2	7.9593e-11	-1.55505	0.094	0.295	2.16405e-06	Fibroblast|COMP,CILP
GEM.3	8.39742e-11	-1.23999	0.269	0.479	2.28317e-06	Fibroblast|COMP,CILP
NAMPT.3	9.17937e-11	-1.13177	0.25	0.473	2.49578e-06	Fibroblast|COMP,CILP
ASPN	1.37441e-10	1.71555	0.377	0.204	3.73689e-06	Fibroblast|COMP,CILP
GPC1	1.40596e-10	0.797598	0.259	0.104	3.82266e-06	Fibroblast|COMP,CILP
NFIL3.2	2.30144e-10	-0.99676	0.151	0.365	6.25738e-06	Fibroblast|COMP,CILP
INHBA.3	2.49695e-10	0.315363	0.552	0.303	6.78896e-06	Fibroblast|COMP,CILP
SOX4.1	2.49767e-10	-1.33067	0.071	0.267	6.79092e-06	Fibroblast|COMP,CILP
ITPKC	3.11645e-10	1.25654	0.274	0.117	8.47332e-06	Fibroblast|COMP,CILP
FNIP2	4.00788e-10	0.998704	0.292	0.135	1.0897e-05	Fibroblast|COMP,CILP
HSPA5	5.30624e-10	-0.827534	0.387	0.612	1.44271e-05	Fibroblast|COMP,CILP
IL6.2	6.47697e-10	-2.192	0.066	0.25	1.76102e-05	Fibroblast|COMP,CILP
LMCD1	7.79632e-10	1.11761	0.311	0.151	2.11974e-05	Fibroblast|COMP,CILP
ARID5B.3	8.90027e-10	-0.857541	0.467	0.649	2.41989e-05	Fibroblast|COMP,CILP
CCNL1.2	9.97537e-10	-1.18721	0.198	0.403	2.7122e-05	Fibroblast|COMP,CILP
TSC22D1.1	1.00481e-09	-1.1082	0.241	0.46	2.73199e-05	Fibroblast|COMP,CILP
ITGA5	1.1513e-09	1.32334	0.288	0.137	3.13026e-05	Fibroblast|COMP,CILP
B4GALT1.3	1.16565e-09	-0.990333	0.302	0.498	3.1693e-05	Fibroblast|COMP,CILP
UBB.3	1.21594e-09	-0.826302	0.363	0.56	3.30601e-05	Fibroblast|COMP,CILP
ATF4.1	1.47565e-09	-0.80004	0.245	0.464	4.01214e-05	Fibroblast|COMP,CILP
JMJD1C.2	1.59347e-09	-0.978512	0.321	0.523	4.3325e-05	Fibroblast|COMP,CILP
EEF2.1	1.68699e-09	-0.499007	0.533	0.725	4.58674e-05	Fibroblast|COMP,CILP
COL4A1.2	1.90795e-09	-1.32691	0.132	0.334	5.18752e-05	Fibroblast|COMP,CILP
IGFBP7.2	2.38957e-09	-1.06053	0.509	0.645	6.49699e-05	Fibroblast|COMP,CILP
ANXA5	3.02566e-09	0.975202	0.585	0.452	8.22647e-05	Fibroblast|COMP,CILP
ATF3.1	3.03529e-09	-1.10146	0.278	0.47	8.25266e-05	Fibroblast|COMP,CILP
TXNIP.2	3.0389e-09	-1.52555	0.085	0.269	8.26247e-05	Fibroblast|COMP,CILP
ACTG1.3	3.05357e-09	0.640533	0.75	0.683	8.30236e-05	Fibroblast|COMP,CILP
NFATC2.3	4.4873e-09	0.587119	0.491	0.288	0.000122005	Fibroblast|COMP,CILP
ITGBL1	4.67139e-09	1.07734	0.344	0.18	0.00012701	Fibroblast|COMP,CILP
PPAP2B.2	4.74009e-09	-1.18805	0.193	0.392	0.000128878	Fibroblast|COMP,CILP
THBS3	4.87554e-09	1.01976	0.278	0.131	0.000132561	Fibroblast|COMP,CILP
AHNAK.2	5.16871e-09	0.555699	0.807	0.759	0.000140532	Fibroblast|COMP,CILP
ITPRIP.3	5.82074e-09	-1.08852	0.108	0.298	0.00015826	Fibroblast|COMP,CILP
PHLDA1.3	5.88629e-09	-1.14572	0.231	0.423	0.000160042	Fibroblast|COMP,CILP
MT-RNR2.1	6.5991e-09	-0.272649	0.995	0.999	0.000179423	Fibroblast|COMP,CILP
SNED1	9.98386e-09	0.968622	0.283	0.136	0.000271451	Fibroblast|COMP,CILP
DPT.1	1.4034e-08	0.741919	0.571	0.408	0.00038157	Fibroblast|COMP,CILP
PNRC1.2	1.44676e-08	-0.9158	0.344	0.533	0.00039336	Fibroblast|COMP,CILP
KLF4.1	1.46336e-08	-0.972035	0.316	0.504	0.000397874	Fibroblast|COMP,CILP
ABLIM1.2	2.5806e-08	-1.40282	0.108	0.276	0.00070164	Fibroblast|COMP,CILP
TIPARP.2	2.81733e-08	-0.885694	0.198	0.389	0.000766003	Fibroblast|COMP,CILP
SDC2.1	3.08886e-08	1.01714	0.42	0.261	0.00083983	Fibroblast|COMP,CILP
TSC22D2.2	3.52786e-08	-1.33176	0.198	0.366	0.00095919	Fibroblast|COMP,CILP
CLU.2	3.74662e-08	-0.960698	0.316	0.495	0.00101867	Fibroblast|COMP,CILP
ANKRD28	3.9012e-08	0.806142	0.292	0.142	0.0010607	Fibroblast|COMP,CILP
VCAN.2	4.23435e-08	0.627314	0.802	0.71	0.00115128	Fibroblast|COMP,CILP
HTRA3.2	4.91631e-08	1.06438	0.5	0.355	0.0013367	Fibroblast|COMP,CILP
LTBP4.3	5.08869e-08	-1.17702	0.255	0.42	0.00138356	Fibroblast|COMP,CILP
LUM.3	5.35588e-08	0.448386	0.854	0.753	0.00145621	Fibroblast|COMP,CILP
CCDC71L	5.70497e-08	1.13923	0.33	0.184	0.00155113	Fibroblast|COMP,CILP
RND3.3	5.8705e-08	-1.07785	0.203	0.377	0.00159613	Fibroblast|COMP,CILP
ANGPTL2.1	7.09284e-08	0.782988	0.358	0.199	0.00192847	Fibroblast|COMP,CILP
ACTN1	8.04226e-08	0.805127	0.406	0.252	0.00218661	Fibroblast|COMP,CILP
HLA-A.2	8.69392e-08	-0.62747	0.344	0.536	0.00236379	Fibroblast|COMP,CILP
RPS3.2	9.30136e-08	-0.770204	0.401	0.56	0.00252895	Fibroblast|COMP,CILP
CBLB	1.23557e-07	0.807761	0.302	0.158	0.00335938	Fibroblast|COMP,CILP
TSPYL2.3	1.45252e-07	-1.22466	0.104	0.262	0.00394926	Fibroblast|COMP,CILP
SERPINF1.1	1.54568e-07	-0.413935	0.561	0.758	0.00420255	Fibroblast|COMP,CILP
MYO1B.1	1.69078e-07	0.715996	0.33	0.18	0.00459705	Fibroblast|COMP,CILP
AHR.2	1.95846e-07	-0.975402	0.184	0.353	0.00532486	Fibroblast|COMP,CILP
NR4A3.3	2.1575e-07	-0.931956	0.179	0.356	0.00586603	Fibroblast|COMP,CILP
IER2.3	2.6819e-07	-0.756085	0.222	0.406	0.00729182	Fibroblast|COMP,CILP
FEM1C	4.409e-07	0.956776	0.269	0.135	0.0119876	Fibroblast|COMP,CILP
PLXDC2.1	5.68328e-07	0.619754	0.642	0.546	0.0154523	Fibroblast|COMP,CILP
TGM2.3	5.73375e-07	-1.2796	0.127	0.281	0.0155895	Fibroblast|COMP,CILP
BAG3.2	5.96398e-07	-1.03796	0.208	0.363	0.0162155	Fibroblast|COMP,CILP
HAS2.3	5.96631e-07	-1.12386	0.208	0.361	0.0162218	Fibroblast|COMP,CILP
CFD.3	9.75015e-07	-1.49612	0.25	0.392	0.0265097	Fibroblast|COMP,CILP
RPS5.2	1.0674e-06	-0.463648	0.292	0.479	0.0290215	Fibroblast|COMP,CILP
C3.1	1.0847e-06	-0.79273	0.679	0.78	0.0294919	Fibroblast|COMP,CILP
FAM46A.1	1.17411e-06	1.02595	0.368	0.235	0.0319229	Fibroblast|COMP,CILP
CLIC4	1.40726e-06	0.908005	0.5	0.37	0.0382619	Fibroblast|COMP,CILP
TUBB2A	1.83952e-06	0.820071	0.274	0.148	0.0500147	Fibroblast|COMP,CILP
ZFAND5.3	1.92444e-06	-0.900288	0.41	0.541	0.0523235	Fibroblast|COMP,CILP
DNAJB1.3	2.63772e-06	-1.12226	0.321	0.481	0.0717169	Fibroblast|COMP,CILP
COLEC12.3	2.98895e-06	-0.747958	0.132	0.285	0.0812666	Fibroblast|COMP,CILP
PTGIS.2	3.05236e-06	0.55908	0.538	0.39	0.0829905	Fibroblast|COMP,CILP
MYC.2	3.06782e-06	-1.02378	0.236	0.377	0.0834109	Fibroblast|COMP,CILP
KLF6.2	3.36792e-06	-0.63724	0.613	0.744	0.0915705	Fibroblast|COMP,CILP
CD276	3.59738e-06	0.85806	0.274	0.15	0.0978091	Fibroblast|COMP,CILP
CD9	3.77482e-06	0.684893	0.288	0.16	0.102634	Fibroblast|COMP,CILP
FGF7.1	3.98431e-06	-0.819562	0.137	0.283	0.108329	Fibroblast|COMP,CILP
CPE.1	4.03496e-06	-0.843649	0.142	0.286	0.109706	Fibroblast|COMP,CILP
OS9	4.69631e-06	-0.838572	0.198	0.339	0.127688	Fibroblast|COMP,CILP
HLA-C.2	4.82898e-06	-0.786406	0.278	0.414	0.131295	Fibroblast|COMP,CILP
COL4A2.2	5.12391e-06	-0.978376	0.156	0.295	0.139314	Fibroblast|COMP,CILP
S100A4.2	5.18721e-06	0.880899	0.34	0.213	0.141035	Fibroblast|COMP,CILP
DUSP1.1	5.28853e-06	-0.583946	0.472	0.613	0.14379	Fibroblast|COMP,CILP
TACC1.3	5.75767e-06	-0.904002	0.344	0.477	0.156545	Fibroblast|COMP,CILP
IGF1.3	6.0314e-06	0.503125	0.561	0.421	0.163988	Fibroblast|COMP,CILP
APOE.3	6.31087e-06	-1.07193	0.127	0.268	0.171586	Fibroblast|COMP,CILP
RBFOX2.1	7.80624e-06	0.893064	0.429	0.293	0.212244	Fibroblast|COMP,CILP
NR3C1	8.07153e-06	-0.782981	0.127	0.264	0.219457	Fibroblast|COMP,CILP
CYR61.1	9.35859e-06	-0.496921	0.557	0.717	0.254451	Fibroblast|COMP,CILP
CDKN1A.2	9.39544e-06	-0.722667	0.377	0.516	0.255453	Fibroblast|COMP,CILP
COL14A1.3	1.06305e-05	0.544021	0.741	0.618	0.289032	Fibroblast|COMP,CILP
XBP1.2	1.22429e-05	-0.812594	0.217	0.349	0.332872	Fibroblast|COMP,CILP
JUND.2	1.3266e-05	-0.4552	0.401	0.565	0.360688	Fibroblast|COMP,CILP
CSRNP1.1	1.39705e-05	-0.492558	0.217	0.366	0.379843	Fibroblast|COMP,CILP
NID1.1	1.41087e-05	-0.841475	0.127	0.261	0.3836	Fibroblast|COMP,CILP
CD44.2	1.45161e-05	0.756362	0.524	0.412	0.394678	Fibroblast|COMP,CILP
GLTSCR2.1	1.65491e-05	-0.693071	0.226	0.364	0.449953	Fibroblast|COMP,CILP
AEBP1.1	1.69206e-05	-0.518872	0.491	0.646	0.460055	Fibroblast|COMP,CILP
ZFP36L1.3	1.72365e-05	-0.748597	0.481	0.604	0.468643	Fibroblast|COMP,CILP
SLIT2.2	1.78987e-05	-0.90864	0.212	0.341	0.486648	Fibroblast|COMP,CILP
RPS2.2	1.89895e-05	-0.865785	0.142	0.269	0.516305	Fibroblast|COMP,CILP
PIK3R1.2	1.96128e-05	-0.672915	0.137	0.267	0.533252	Fibroblast|COMP,CILP
DKK 3.30	2.06517e-05	0.86091	0.358	0.235	0.5615	Fibroblast|COMP,CILP
IL6ST.2	2.29833e-05	-0.502058	0.524	0.678	0.624892	Fibroblast|COMP,CILP
IGFBP5.1	2.39068e-05	-1.19824	0.156	0.29	0.650001	Fibroblast|COMP,CILP
BTG2.3	2.43375e-05	-0.983859	0.269	0.392	0.661713	Fibroblast|COMP,CILP
RPL8.1	2.63227e-05	-0.458558	0.642	0.73	0.715687	Fibroblast|COMP,CILP
DCN.1	2.64838e-05	-0.291584	0.948	0.971	0.720068	Fibroblast|COMP,CILP
MT1E	2.71476e-05	0.548425	0.302	0.179	0.738116	Fibroblast|COMP,CILP
ZBTB38.1	2.71769e-05	0.758751	0.382	0.259	0.738912	Fibroblast|COMP,CILP
NFKB1.2	2.91896e-05	-0.70601	0.146	0.276	0.793637	Fibroblast|COMP,CILP
ELN.1	3.13898e-05	0.723197	0.321	0.201	0.853459	Fibroblast|COMP,CILP
PIM1	3.16369e-05	0.718151	0.349	0.224	0.860175	Fibroblast|COMP,CILP
RPS9.1	3.25957e-05	-0.514034	0.259	0.408	0.886243	Fibroblast|COMP,CILP
SPRED1	3.27059e-05	0.673348	0.274	0.159	0.889241	Fibroblast|COMP,CILP
HSPA1B.2	3.39724e-05	-1.45176	0.175	0.295	0.923677	Fibroblast|COMP,CILP
ISLR.2	3.63224e-05	0.874521	0.382	0.264	0.987568	Fibroblast|COMP,CILP
PRNP.2	3.69997e-05	-0.519573	0.208	0.342	1	Fibroblast|COMP,CILP
TSC22D3.2	3.94935e-05	-0.769388	0.151	0.279	1	Fibroblast|COMP,CILP
HSPA1A.2	4.30618e-05	-1.58448	0.283	0.402	1	Fibroblast|COMP,CILP
SEPP1.3	4.47466e-05	-0.607375	0.387	0.519	1	Fibroblast|COMP,CILP
ANXA2.2	4.77783e-05	0.555482	0.642	0.587	1	Fibroblast|COMP,CILP
HSP90AB1.2	5.36552e-05	-0.535069	0.561	0.7	1	Fibroblast|COMP,CILP
CAPN2	5.37369e-05	0.713165	0.363	0.249	1	Fibroblast|COMP,CILP
GABARAPL1.2	5.47957e-05	-0.580828	0.132	0.252	1	Fibroblast|COMP,CILP
LTBP2.2	5.57991e-05	-0.941634	0.335	0.447	1	Fibroblast|COMP,CILP
SLC2A3	5.84634e-05	-0.534607	0.241	0.375	1	Fibroblast|COMP,CILP
RPL14	7.74489e-05	-0.473567	0.184	0.31	1	Fibroblast|COMP,CILP
EEF1D	7.75893e-05	-0.570908	0.269	0.401	1	Fibroblast|COMP,CILP
SVIL.1	8.36833e-05	-0.86276	0.175	0.293	1	Fibroblast|COMP,CILP
PXDC1.1	8.72438e-05	0.752902	0.335	0.218	1	Fibroblast|COMP,CILP
SEMA3C.1	9.49359e-05	0.6803	0.406	0.295	1	Fibroblast|COMP,CILP
HIF1A.2	9.6513e-05	0.491933	0.575	0.461	1	Fibroblast|COMP,CILP
IQGAP1	0.000100876	0.70181	0.514	0.422	1	Fibroblast|COMP,CILP
VGLL3.1	0.000105338	0.742984	0.264	0.163	1	Fibroblast|COMP,CILP
GPC6	0.000111696	0.658344	0.321	0.209	1	Fibroblast|COMP,CILP
MOXD1.3	0.000119512	0.761069	0.321	0.209	1	Fibroblast|COMP,CILP
AKAP12.1	0.000135561	-0.799841	0.42	0.523	1	Fibroblast|COMP,CILP
C1R.1	0.000141781	-0.341808	0.689	0.801	1	Fibroblast|COMP,CILP
CSDE1	0.000149312	-0.527429	0.344	0.484	1	Fibroblast|COMP,CILP
NFKBIA.2	0.000154951	0.38138	0.712	0.665	1	Fibroblast|COMP,CILP
PDGFRA.2	0.000156451	-0.784563	0.278	0.387	1	Fibroblast|COMP,CILP
CEBPD.2	0.000157803	-0.614697	0.358	0.493	1	Fibroblast|COMP,CILP
RPS6.2	0.000157904	-0.489506	0.571	0.687	1	Fibroblast|COMP,CILP
CYP1B1.2	0.000175748	-0.875465	0.226	0.344	1	Fibroblast|COMP,CILP
RP11-572C15.6.1	0.00018212	0.455248	0.651	0.567	1	Fibroblast|COMP,CILP
PDE4D.2	0.000203787	-0.538388	0.132	0.25	1	Fibroblast|COMP,CILP
RPS29	0.000207826	-0.648069	0.184	0.301	1	Fibroblast|COMP,CILP
NDUFS5	0.000220039	-0.387851	0.132	0.252	1	Fibroblast|COMP,CILP
NFIB.3	0.000223446	-0.610373	0.288	0.411	1	Fibroblast|COMP,CILP
RPS24	0.000243457	-0.370022	0.316	0.447	1	Fibroblast|COMP,CILP
RGCC.3	0.000243943	0.591732	0.509	0.394	1	Fibroblast|COMP,CILP
DDX3X.2	0.000267712	-0.677465	0.358	0.464	1	Fibroblast|COMP,CILP
FTL.1	0.000272252	-0.416701	0.406	0.543	1	Fibroblast|COMP,CILP
HSPA9.2	0.000279129	-0.77272	0.184	0.292	1	Fibroblast|COMP,CILP
HLA-B.1	0.000295854	-0.600624	0.533	0.639	1	Fibroblast|COMP,CILP
WSB1.2	0.000295934	-0.686803	0.241	0.355	1	Fibroblast|COMP,CILP
DIAPH1	0.000302922	0.578856	0.307	0.204	1	Fibroblast|COMP,CILP
SERTAD1.2	0.000315473	-0.464194	0.189	0.301	1	Fibroblast|COMP,CILP
NAP1L1.1	0.000316203	-0.435443	0.203	0.322	1	Fibroblast|COMP,CILP
BASP1	0.000319563	0.346642	0.264	0.16	1	Fibroblast|COMP,CILP
SLC20A1	0.000350789	0.630261	0.297	0.194	1	Fibroblast|COMP,CILP
PDIA3	0.000351018	-0.445088	0.255	0.383	1	Fibroblast|COMP,CILP
MGP.2	0.000367309	-0.534632	0.774	0.78	1	Fibroblast|COMP,CILP
CHRDL1.3	0.000395516	-0.442963	0.335	0.45	1	Fibroblast|COMP,CILP
NDRG1.1	0.000417098	-0.494948	0.255	0.374	1	Fibroblast|COMP,CILP
CALU.2	0.00044148	0.681052	0.514	0.432	1	Fibroblast|COMP,CILP
HSP90AA1.2	0.000461605	-0.551644	0.599	0.698	1	Fibroblast|COMP,CILP
RPL28.1	0.000462723	-0.403552	0.151	0.252	1	Fibroblast|COMP,CILP
RPL32	0.000503058	-0.479761	0.302	0.411	1	Fibroblast|COMP,CILP
CTSK.2	0.000504325	0.523965	0.509	0.433	1	Fibroblast|COMP,CILP
SLC25A6.2	0.000538722	-0.497082	0.25	0.362	1	Fibroblast|COMP,CILP
PALLD.1	0.000636498	0.573727	0.486	0.398	1	Fibroblast|COMP,CILP
PLEC	0.000645953	0.679649	0.25	0.16	1	Fibroblast|COMP,CILP
ITIH5.1	0.000646928	0.414971	0.311	0.207	1	Fibroblast|COMP,CILP
PLOD2.2	0.000676552	0.632013	0.302	0.206	1	Fibroblast|COMP,CILP
EIF4A3	0.000686105	-0.738562	0.212	0.319	1	Fibroblast|COMP,CILP
BRD2.1	0.000748905	-0.502225	0.292	0.401	1	Fibroblast|COMP,CILP
ZFP36.2	0.000793773	-0.451162	0.585	0.703	1	Fibroblast|COMP,CILP
LRRFIP1	0.00079759	0.838363	0.316	0.233	1	Fibroblast|COMP,CILP
VAT1	0.00081206	1.02748	0.274	0.189	1	Fibroblast|COMP,CILP
HP1BP3	0.000819304	-0.508802	0.222	0.329	1	Fibroblast|COMP,CILP
RPL24.1	0.000853221	-0.576586	0.193	0.29	1	Fibroblast|COMP,CILP
RPL3.2	0.000900543	-0.354241	0.373	0.493	1	Fibroblast|COMP,CILP
ARL6IP5	0.000907394	0.623695	0.429	0.331	1	Fibroblast|COMP,CILP
PABPC1.2	0.000907557	-0.380529	0.538	0.657	1	Fibroblast|COMP,CILP
LITAF.2	0.000923059	-0.885067	0.17	0.262	1	Fibroblast|COMP,CILP
TAGLN.1	0.000928987	-0.676184	0.193	0.305	1	Fibroblast|COMP,CILP
LGALS1.2	0.000955644	0.628134	0.533	0.482	1	Fibroblast|COMP,CILP
TRIB1.2	0.00104628	-0.565345	0.25	0.349	1	Fibroblast|COMP,CILP
ADD3.2	0.00110031	-0.353681	0.217	0.324	1	Fibroblast|COMP,CILP
SULF1.3	0.00111774	0.596685	0.519	0.446	1	Fibroblast|COMP,CILP
LAMB1.1	0.00115429	-0.521184	0.358	0.459	1	Fibroblast|COMP,CILP
SRRM2.3	0.00117156	-0.45895	0.259	0.36	1	Fibroblast|COMP,CILP
HECTD1	0.00118437	0.415902	0.283	0.185	1	Fibroblast|COMP,CILP
SFRP2.1	0.00119199	0.39247	0.599	0.529	1	Fibroblast|COMP,CILP
HIVEP2.2	0.00121086	-0.804709	0.16	0.254	1	Fibroblast|COMP,CILP
BTG1.2	0.00122148	-0.56746	0.288	0.387	1	Fibroblast|COMP,CILP
ROCK1	0.00131476	0.784482	0.259	0.175	1	Fibroblast|COMP,CILP
HNRNPU.2	0.00136288	-0.341774	0.401	0.514	1	Fibroblast|COMP,CILP
MT-RNR1.2	0.00140505	-0.280603	0.802	0.907	1	Fibroblast|COMP,CILP
RPL30.1	0.00143644	-0.38841	0.368	0.486	1	Fibroblast|COMP,CILP
VCP.1	0.00160635	-0.365728	0.236	0.343	1	Fibroblast|COMP,CILP
GXYLT2.1	0.00164037	0.607327	0.25	0.163	1	Fibroblast|COMP,CILP
FOSL2.1	0.00167693	-0.512436	0.259	0.355	1	Fibroblast|COMP,CILP
HSPH1.2	0.0017501	-1.03024	0.283	0.377	1	Fibroblast|COMP,CILP
SPAG9.1	0.00185084	0.562799	0.41	0.319	1	Fibroblast|COMP,CILP
DNAJA1.3	0.00187853	-0.410466	0.335	0.437	1	Fibroblast|COMP,CILP
TPT1.1	0.00190142	-0.341342	0.783	0.861	1	Fibroblast|COMP,CILP
FILIP1L.2	0.00192171	-0.657208	0.302	0.393	1	Fibroblast|COMP,CILP
OAF	0.0019691	0.794786	0.283	0.205	1	Fibroblast|COMP,CILP
MMP19.3	0.00209994	-0.774151	0.358	0.444	1	Fibroblast|COMP,CILP
ANK2.2	0.00217888	0.413944	0.462	0.345	1	Fibroblast|COMP,CILP
LAMA2.3	0.00238398	-0.516933	0.344	0.447	1	Fibroblast|COMP,CILP
PTGFRN.2	0.00239537	0.512805	0.387	0.298	1	Fibroblast|COMP,CILP
RPS14.2	0.00252644	-0.326337	0.557	0.637	1	Fibroblast|COMP,CILP
NACA	0.002572	-0.468567	0.321	0.417	1	Fibroblast|COMP,CILP
ASPH.2	0.0026129	-0.358221	0.274	0.37	1	Fibroblast|COMP,CILP
CHD2.2	0.00284624	-0.333111	0.208	0.308	1	Fibroblast|COMP,CILP
FAU.2	0.00289978	-0.344124	0.363	0.46	1	Fibroblast|COMP,CILP
GUCY1A3.1	0.00305157	0.477616	0.283	0.194	1	Fibroblast|COMP,CILP
GNB2L1.1	0.00306756	-0.279792	0.486	0.61	1	Fibroblast|COMP,CILP
LMAN1.3	0.00328848	-0.549555	0.212	0.299	1	Fibroblast|COMP,CILP
MT-CO1.1	0.00332592	-0.426386	0.222	0.324	1	Fibroblast|COMP,CILP
AFF4.2	0.00335575	-0.451694	0.335	0.429	1	Fibroblast|COMP,CILP
RPL13.2	0.00354774	-0.294813	0.453	0.551	1	Fibroblast|COMP,CILP
TFG	0.00382235	0.562636	0.25	0.168	1	Fibroblast|COMP,CILP
SRSF5.2	0.00386259	-0.417954	0.269	0.358	1	Fibroblast|COMP,CILP
LPP.1	0.00403708	-0.519796	0.179	0.266	1	Fibroblast|COMP,CILP
LEPROT	0.00409729	-0.507445	0.212	0.303	1	Fibroblast|COMP,CILP
RBBP6.1	0.00412338	-0.400664	0.193	0.288	1	Fibroblast|COMP,CILP
REL.2	0.00418553	-0.547711	0.184	0.264	1	Fibroblast|COMP,CILP
KLF9.3	0.00444389	-0.476499	0.58	0.645	1	Fibroblast|COMP,CILP
EZR.2	0.00444439	0.434013	0.316	0.235	1	Fibroblast|COMP,CILP
NUFIP2	0.00444813	0.614527	0.283	0.203	1	Fibroblast|COMP,CILP
RPS8.2	0.00450035	-0.328972	0.481	0.58	1	Fibroblast|COMP,CILP
DST.3	0.00452651	0.341273	0.651	0.622	1	Fibroblast|COMP,CILP
HEG1.1	0.00470869	-0.583852	0.226	0.31	1	Fibroblast|COMP,CILP
SLC19A2.3	0.00481851	-0.542827	0.231	0.321	1	Fibroblast|COMP,CILP
SLC25A3	0.00492185	-0.258271	0.255	0.35	1	Fibroblast|COMP,CILP
BICC1.1	0.0049425	-0.327567	0.292	0.385	1	Fibroblast|COMP,CILP
CFI.1	0.00530727	-0.407978	0.179	0.262	1	Fibroblast|COMP,CILP
RPS13	0.00585596	-0.379667	0.288	0.378	1	Fibroblast|COMP,CILP
YBX3.2	0.00585685	-0.326699	0.41	0.512	1	Fibroblast|COMP,CILP
ALDH2.2	0.00606892	-0.441717	0.175	0.257	1	Fibroblast|COMP,CILP
NBL1.1	0.00607853	0.529688	0.585	0.549	1	Fibroblast|COMP,CILP
PTTG1IP.2	0.00716449	0.546751	0.458	0.391	1	Fibroblast|COMP,CILP
KDM6B.3	0.00726884	-0.640833	0.222	0.294	1	Fibroblast|COMP,CILP
ADAMTS2.2	0.00728956	0.543405	0.297	0.22	1	Fibroblast|COMP,CILP
FAM114A1.2	0.00737846	0.773722	0.259	0.193	1	Fibroblast|COMP,CILP
PRDX6	0.00780447	-0.260142	0.17	0.258	1	Fibroblast|COMP,CILP
PDGFRL	0.00800175	0.521435	0.274	0.193	1	Fibroblast|COMP,CILP
CEBPB.3	0.00800245	-0.502303	0.321	0.399	1	Fibroblast|COMP,CILP
GSN.3	0.00804641	-0.816793	0.538	0.557	1	Fibroblast|COMP,CILP
UBE2D3.2	0.00832634	-0.256567	0.264	0.348	1	Fibroblast|COMP,CILP
MYLK	0.00837822	0.403499	0.283	0.207	1	Fibroblast|COMP,CILP
RPL12.2	0.0084266	-0.342161	0.283	0.367	1	Fibroblast|COMP,CILP
MT-ND2.1	0.00847247	-0.523252	0.231	0.311	1	Fibroblast|COMP,CILP
SQSTM1.1	0.0086377	-0.445305	0.354	0.428	1	Fibroblast|COMP,CILP
RPL38	0.00873083	-0.335721	0.34	0.424	1	Fibroblast|COMP,CILP
SULF2.3	0.00878318	-0.608724	0.208	0.281	1	Fibroblast|COMP,CILP
MT-CO2.2	0.00884773	-0.357411	0.297	0.388	1	Fibroblast|COMP,CILP
MT-ND4.1	0.00934428	-0.297982	0.316	0.408	1	Fibroblast|COMP,CILP
TNFRSF12A.1	0.00943762	0.418968	0.283	0.206	1	Fibroblast|COMP,CILP
HTRA1.3	0.00949797	0.628278	0.368	0.31	1	Fibroblast|COMP,CILP
SSR1.2	0.0096242	0.475786	0.292	0.215	1	Fibroblast|COMP,CILP
OSMR.1	0.00965721	-0.296251	0.175	0.254	1	Fibroblast|COMP,CILP
ADAM17.1	0.00993395	0.544892	0.269	0.197	1	Fibroblast|COMP,CILP
MMP1	0	7.85653	0.908	0.001	0	Fibroblast|MMP1,CXCL5
CXCL5	3.05092e-250	4.60151	0.757	0.004	8.29515e-246	Fibroblast|MMP1,CXCL5
CA12.1	4.91656e-209	4.47333	0.854	0.056	1.33676e-204	Fibroblast|MMP1,CXCL5
MME	4.14269e-202	3.99782	0.752	0.03	1.12636e-197	Fibroblast|MMP1,CXCL5
IL7R	2.0045e-190	3.84917	0.743	0.032	5.45003e-186	Fibroblast|MMP1,CXCL5
TDO2	3.37216e-186	3.80956	0.675	0.021	9.16856e-182	Fibroblast|MMP1,CXCL5
CHI3L1	2.45052e-163	3.91897	0.607	0.02	6.66272e-159	Fibroblast|MMP1,CXCL5
CHI3L2	4.36024e-163	3.45827	0.515	0.004	1.18551e-158	Fibroblast|MMP1,CXCL5
MTRNR2L12	9.17781e-155	3.59458	0.655	0.038	2.49536e-150	Fibroblast|MMP1,CXCL5
POSTN.2	3.48677e-140	3.83454	0.917	0.177	9.48018e-136	Fibroblast|MMP1,CXCL5
CXCL13	6.79657e-138	3.95724	0.422	0.001	1.84792e-133	Fibroblast|MMP1,CXCL5
CXCL1	8.2803e-130	3.46382	0.66	0.06	2.25133e-125	Fibroblast|MMP1,CXCL5
INHBA.4	5.6274e-123	3.36459	0.932	0.249	1.53003e-118	Fibroblast|MMP1,CXCL5
EGFL6	6.36572e-99	2.66112	0.558	0.058	1.73077e-94	Fibroblast|MMP1,CXCL5
COL12A1.2	7.85768e-99	2.83781	0.82	0.2	2.13643e-94	Fibroblast|MMP1,CXCL5
FTH1.2	1.78468e-94	2.50779	0.956	0.542	4.85235e-90	Fibroblast|MMP1,CXCL5
MMP3	9.71437e-94	3.9492	0.286	0	2.64124e-89	Fibroblast|MMP1,CXCL5
SPARCL1.2	1.47224e-93	-5.27986	0.019	0.884	4.00287e-89	Fibroblast|MMP1,CXCL5
PIK3R3	5.45989e-89	2.46672	0.374	0.016	1.48449e-84	Fibroblast|MMP1,CXCL5
WNT5A	2.25147e-86	2.15245	0.408	0.025	6.12153e-82	Fibroblast|MMP1,CXCL5
MGP.3	4.14466e-86	-4.62433	0.121	0.875	1.12689e-81	Fibroblast|MMP1,CXCL5
COL3A1.4	6.65079e-82	1.91476	1	0.762	1.80828e-77	Fibroblast|MMP1,CXCL5
TMEM158	5.06871e-80	2.05154	0.374	0.023	1.37813e-75	Fibroblast|MMP1,CXCL5
PDPN.2	6.87284e-80	2.33056	0.733	0.182	1.86866e-75	Fibroblast|MMP1,CXCL5
NRCAM	5.13485e-78	1.9933	0.316	0.012	1.39611e-73	Fibroblast|MMP1,CXCL5
HLA-B.2	5.69827e-78	1.90761	0.951	0.578	1.5493e-73	Fibroblast|MMP1,CXCL5
HILPDA	6.1345e-74	2.19484	0.35	0.022	1.66791e-69	Fibroblast|MMP1,CXCL5
DCBLD1	5.09693e-70	2.01523	0.461	0.058	1.38581e-65	Fibroblast|MMP1,CXCL5
TREM1	8.92473e-69	1.86314	0.359	0.028	2.42654e-64	Fibroblast|MMP1,CXCL5
PCSK5	7.48274e-68	2.1772	0.524	0.088	2.03448e-63	Fibroblast|MMP1,CXCL5
COL6A5	8.38312e-68	1.95307	0.282	0.011	2.27929e-63	Fibroblast|MMP1,CXCL5
CD82	5.46226e-66	1.88784	0.437	0.054	1.48513e-61	Fibroblast|MMP1,CXCL5
COL5A2.4	4.17797e-65	1.80258	0.922	0.482	1.13595e-60	Fibroblast|MMP1,CXCL5
B3GNT2	4.31666e-65	1.8754	0.403	0.045	1.17366e-60	Fibroblast|MMP1,CXCL5
TBX3	9.86619e-65	2.09775	0.447	0.061	2.68252e-60	Fibroblast|MMP1,CXCL5
CCDC80.4	1.62614e-64	-2.74777	0.612	0.899	4.42131e-60	Fibroblast|MMP1,CXCL5
CTSK.3	3.33841e-63	2.15145	0.845	0.385	9.07681e-59	Fibroblast|MMP1,CXCL5
FBLN1.1	7.17052e-62	-2.31205	0.621	0.891	1.94959e-57	Fibroblast|MMP1,CXCL5
RARRES2.2	1.34378e-60	1.82518	0.888	0.499	3.65359e-56	Fibroblast|MMP1,CXCL5
ADAM12.1	2.02166e-59	1.68482	0.485	0.079	5.49669e-55	Fibroblast|MMP1,CXCL5
COL14A1.4	8.75794e-57	-3.54386	0.097	0.712	2.3812e-52	Fibroblast|MMP1,CXCL5
ADAMTS5	6.13736e-55	2.07612	0.481	0.09	1.66869e-50	Fibroblast|MMP1,CXCL5
APOE.4	1.18732e-54	1.87669	0.67	0.189	3.22821e-50	Fibroblast|MMP1,CXCL5
DLL1	2.68445e-54	1.81583	0.257	0.015	7.29875e-50	Fibroblast|MMP1,CXCL5
GREM1	7.88278e-52	1.64514	0.466	0.082	2.14325e-47	Fibroblast|MMP1,CXCL5
SNAI2	9.64691e-52	1.69942	0.451	0.081	2.6229e-47	Fibroblast|MMP1,CXCL5
C7.4	2.25701e-50	-5.58373	0	0.609	6.13658e-46	Fibroblast|MMP1,CXCL5
CXCL3	2.89089e-50	2.32229	0.447	0.085	7.86004e-46	Fibroblast|MMP1,CXCL5
TFRC	3.24379e-50	2.44046	0.529	0.136	8.81955e-46	Fibroblast|MMP1,CXCL5
PPIB.3	5.11354e-50	1.80909	0.728	0.307	1.39032e-45	Fibroblast|MMP1,CXCL5
FAP.3	2.18544e-49	1.78496	0.684	0.243	5.942e-45	Fibroblast|MMP1,CXCL5
IGFBP7.3	2.27052e-49	-3.30626	0.146	0.697	6.17331e-45	Fibroblast|MMP1,CXCL5
ADM	8.45536e-47	1.73105	0.51	0.115	2.29893e-42	Fibroblast|MMP1,CXCL5
C3.2	9.89715e-47	-2.82756	0.505	0.805	2.69094e-42	Fibroblast|MMP1,CXCL5
GSN.4	1.13247e-46	-3.84939	0.063	0.626	3.07908e-42	Fibroblast|MMP1,CXCL5
RHOB.3	1.99642e-46	1.82968	0.733	0.312	5.42806e-42	Fibroblast|MMP1,CXCL5
A2M.3	4.44059e-46	-4.85807	0.034	0.597	1.20735e-41	Fibroblast|MMP1,CXCL5
COL6A3.4	8.65494e-46	1.36802	0.951	0.678	2.35319e-41	Fibroblast|MMP1,CXCL5
SPTBN1.4	1.44867e-44	-2.93085	0.194	0.677	3.93879e-40	Fibroblast|MMP1,CXCL5
RP11-572C15.6.2	1.74961e-44	-3.09917	0.117	0.645	4.75701e-40	Fibroblast|MMP1,CXCL5
SPECC1	1.79791e-43	1.19571	0.291	0.034	4.88833e-39	Fibroblast|MMP1,CXCL5
VCAN.3	3.9485e-43	1.35317	0.932	0.692	1.07356e-38	Fibroblast|MMP1,CXCL5
RAI14	4.09266e-43	1.93396	0.427	0.093	1.11275e-38	Fibroblast|MMP1,CXCL5
SLC16A3	9.94759e-43	1.37103	0.252	0.025	2.70465e-38	Fibroblast|MMP1,CXCL5
HLA-C.3	4.55835e-42	1.75311	0.718	0.35	1.23937e-37	Fibroblast|MMP1,CXCL5
TWIST1	3.07254e-40	1.84748	0.388	0.08	8.35394e-36	Fibroblast|MMP1,CXCL5
RPS6.3	4.16999e-39	1.13286	0.913	0.637	1.13378e-34	Fibroblast|MMP1,CXCL5
TPT1.2	6.01745e-39	1.07786	0.937	0.838	1.63608e-34	Fibroblast|MMP1,CXCL5
DSG2	6.97683e-39	1.47244	0.316	0.049	1.89693e-34	Fibroblast|MMP1,CXCL5
LAMB1.2	2.47521e-38	1.41288	0.777	0.398	6.72986e-34	Fibroblast|MMP1,CXCL5
HSP90B1.1	3.94623e-38	1.28671	0.859	0.584	1.07294e-33	Fibroblast|MMP1,CXCL5
AEBP1.2	7.53343e-38	1.33198	0.879	0.589	2.04826e-33	Fibroblast|MMP1,CXCL5
IGF1.4	1.75128e-37	-3.71678	0.005	0.502	4.76157e-33	Fibroblast|MMP1,CXCL5
CHRDL1.4	2.10578e-37	-3.38354	0	0.498	5.72542e-33	Fibroblast|MMP1,CXCL5
MMP14.3	6.38948e-37	1.53903	0.66	0.27	1.73723e-32	Fibroblast|MMP1,CXCL5
ANGPTL2.2	7.07515e-37	1.672	0.539	0.173	1.92366e-32	Fibroblast|MMP1,CXCL5
MAP4K4.1	2.07207e-36	1.75943	0.51	0.163	5.63374e-32	Fibroblast|MMP1,CXCL5
VCAM1.1	2.65212e-36	1.50094	0.432	0.105	7.21084e-32	Fibroblast|MMP1,CXCL5
PFKFB3.1	9.07316e-36	1.64581	0.539	0.172	2.4669e-31	Fibroblast|MMP1,CXCL5
THBS1.2	1.44294e-34	-3.09202	0.233	0.652	3.92321e-30	Fibroblast|MMP1,CXCL5
DDX3Y	4.06668e-34	1.37063	0.325	0.061	1.10569e-29	Fibroblast|MMP1,CXCL5
TPM4.2	6.47296e-34	1.27648	0.816	0.525	1.75993e-29	Fibroblast|MMP1,CXCL5
LTBP4.4	4.76451e-33	-2.97898	0	0.456	1.29542e-28	Fibroblast|MMP1,CXCL5
SLC39A14.3	3.61115e-32	1.51771	0.602	0.241	9.81835e-28	Fibroblast|MMP1,CXCL5
OGN.1	5.98461e-32	-2.652	0.024	0.472	1.62716e-27	Fibroblast|MMP1,CXCL5
DDIT4	1.10686e-31	1.69262	0.296	0.056	3.00944e-27	Fibroblast|MMP1,CXCL5
ETS2	1.39557e-31	1.27209	0.51	0.165	3.7944e-27	Fibroblast|MMP1,CXCL5
CHST11	2.72229e-31	1.55319	0.33	0.072	7.40165e-27	Fibroblast|MMP1,CXCL5
TNFAIP6.4	2.76062e-31	1.46825	0.612	0.253	7.50584e-27	Fibroblast|MMP1,CXCL5
PTGIS.3	3.48071e-31	-3.01583	0.029	0.464	9.46369e-27	Fibroblast|MMP1,CXCL5
PLIN2	1.48881e-30	1.70575	0.383	0.099	4.04793e-26	Fibroblast|MMP1,CXCL5
AHNAK.3	3.56743e-30	-1.5395	0.583	0.792	9.69948e-26	Fibroblast|MMP1,CXCL5
PI15	5.26533e-30	2.33102	0.311	0.068	1.43159e-25	Fibroblast|MMP1,CXCL5
PXDN.2	1.0721e-29	1.12854	0.529	0.177	2.91493e-25	Fibroblast|MMP1,CXCL5
SEPP1.4	1.32821e-29	-2.34642	0.141	0.554	3.61128e-25	Fibroblast|MMP1,CXCL5
HSPA5.1	4.08957e-29	1.09249	0.845	0.545	1.11191e-24	Fibroblast|MMP1,CXCL5
AKAP12.2	6.21676e-29	-2.52298	0.155	0.561	1.69028e-24	Fibroblast|MMP1,CXCL5
B2M.1	8.74455e-29	0.864486	0.908	0.74	2.37755e-24	Fibroblast|MMP1,CXCL5
HIF1A.3	1.16711e-28	1.33979	0.738	0.438	3.17324e-24	Fibroblast|MMP1,CXCL5
SULF2.4	6.39876e-28	1.08496	0.592	0.224	1.73976e-23	Fibroblast|MMP1,CXCL5
TPM2	7.88591e-28	1.27743	0.437	0.135	2.1441e-23	Fibroblast|MMP1,CXCL5
OLFML2B	1.06176e-27	1.37073	0.442	0.142	2.88682e-23	Fibroblast|MMP1,CXCL5
EPAS1.2	4.66992e-27	1.16215	0.646	0.303	1.2697e-22	Fibroblast|MMP1,CXCL5
BCAT1	5.42186e-27	1.21698	0.286	0.06	1.47415e-22	Fibroblast|MMP1,CXCL5
ANK2.3	7.82715e-27	-2.8784	0.015	0.41	2.12812e-22	Fibroblast|MMP1,CXCL5
SDK1	1.04761e-26	1.20881	0.272	0.056	2.84834e-22	Fibroblast|MMP1,CXCL5
FHL1.3	1.07418e-26	-2.6209	0.01	0.4	2.92059e-22	Fibroblast|MMP1,CXCL5
CCL2.2	1.58787e-26	-3.47696	0.019	0.405	4.31726e-22	Fibroblast|MMP1,CXCL5
CASK	1.95469e-26	1.38741	0.364	0.102	5.31459e-22	Fibroblast|MMP1,CXCL5
NXN	2.31329e-26	1.29906	0.262	0.051	6.28961e-22	Fibroblast|MMP1,CXCL5
NFIB.4	2.93164e-26	-2.36585	0.058	0.443	7.97083e-22	Fibroblast|MMP1,CXCL5
JUNB.3	3.61056e-26	-1.84789	0.306	0.637	9.81675e-22	Fibroblast|MMP1,CXCL5
MFAP4.1	5.83404e-26	-1.94198	0.141	0.532	1.58622e-21	Fibroblast|MMP1,CXCL5
SCN7A.3	6.82515e-26	-3.00543	0	0.379	1.85569e-21	Fibroblast|MMP1,CXCL5
RPS12.1	7.67434e-26	0.991526	0.801	0.508	2.08658e-21	Fibroblast|MMP1,CXCL5
CFD.4	1.1764e-25	-3.41745	0.044	0.421	3.19852e-21	Fibroblast|MMP1,CXCL5
COX6C	1.33348e-25	1.27027	0.432	0.145	3.6256e-21	Fibroblast|MMP1,CXCL5
MT2A.3	1.7392e-25	-2.3658	0.228	0.579	4.7287e-21	Fibroblast|MMP1,CXCL5
CTSB.2	2.80579e-25	1.3447	0.675	0.393	7.62867e-21	Fibroblast|MMP1,CXCL5
CST3.1	2.9438e-25	-2.24167	0.097	0.47	8.0039e-21	Fibroblast|MMP1,CXCL5
MEDAG.3	2.98447e-25	-2.07681	0.272	0.628	8.11447e-21	Fibroblast|MMP1,CXCL5
NEDD4	3.1255e-25	1.2251	0.252	0.05	8.49792e-21	Fibroblast|MMP1,CXCL5
NR4A1.2	3.15258e-25	-2.17581	0.291	0.602	8.57154e-21	Fibroblast|MMP1,CXCL5
PDGFRA.3	4.2059e-25	1.24776	0.65	0.333	1.14354e-20	Fibroblast|MMP1,CXCL5
CLMP	5.94504e-25	1.45306	0.49	0.19	1.6164e-20	Fibroblast|MMP1,CXCL5
IL6ST.3	1.27887e-24	-1.63032	0.432	0.691	3.47711e-20	Fibroblast|MMP1,CXCL5
ANTXR1.1	2.1163e-24	1.10517	0.767	0.48	5.754e-20	Fibroblast|MMP1,CXCL5
FADS1	2.61731e-24	1.17226	0.296	0.072	7.1162e-20	Fibroblast|MMP1,CXCL5
CYBRD1.3	2.76162e-24	-2.06271	0.136	0.498	7.50856e-20	Fibroblast|MMP1,CXCL5
PLAU	4.2725e-24	1.14479	0.417	0.134	1.16165e-19	Fibroblast|MMP1,CXCL5
GAS1	5.76771e-24	1.22347	0.393	0.122	1.56818e-19	Fibroblast|MMP1,CXCL5
GAPDH.3	1.05336e-23	1.18431	0.684	0.4	2.86397e-19	Fibroblast|MMP1,CXCL5
COL4A1.3	1.38518e-23	1.29163	0.583	0.267	3.76617e-19	Fibroblast|MMP1,CXCL5
ZFP36.3	1.90525e-23	-1.60602	0.485	0.717	5.18017e-19	Fibroblast|MMP1,CXCL5
ABI3BP.1	2.3543e-23	-1.76512	0.107	0.5	6.4011e-19	Fibroblast|MMP1,CXCL5
EHD1	6.18556e-23	1.08265	0.379	0.118	1.68179e-18	Fibroblast|MMP1,CXCL5
CRISPLD2.3	6.2684e-23	-1.98504	0.398	0.645	1.70431e-18	Fibroblast|MMP1,CXCL5
STEAP1	6.82649e-23	1.07206	0.354	0.106	1.85606e-18	Fibroblast|MMP1,CXCL5
LRRC15.1	7.48093e-23	1.09463	0.286	0.068	2.03399e-18	Fibroblast|MMP1,CXCL5
IGFBP6.1	1.04097e-22	-2.65996	0.053	0.404	2.8303e-18	Fibroblast|MMP1,CXCL5
JAK2	1.04568e-22	1.15711	0.286	0.072	2.84309e-18	Fibroblast|MMP1,CXCL5
FAM20C	2.96252e-22	1.2758	0.335	0.098	8.0548e-18	Fibroblast|MMP1,CXCL5
LRP1.1	6.11411e-22	-1.60829	0.252	0.581	1.66236e-17	Fibroblast|MMP1,CXCL5
BTG2.4	7.28679e-22	-2.18092	0.068	0.421	1.98121e-17	Fibroblast|MMP1,CXCL5
LEPREL4	1.29221e-21	0.980072	0.301	0.081	3.5134e-17	Fibroblast|MMP1,CXCL5
GPRC5A.3	1.89089e-21	-2.05689	0.136	0.482	5.14115e-17	Fibroblast|MMP1,CXCL5
TIMP3.3	3.53835e-21	-1.77392	0.286	0.598	9.62041e-17	Fibroblast|MMP1,CXCL5
PRRX1.1	7.62293e-21	0.988964	0.728	0.448	2.0726e-16	Fibroblast|MMP1,CXCL5
COL8A1.1	1.06344e-20	-1.87691	0.112	0.467	2.89139e-16	Fibroblast|MMP1,CXCL5
S1PR3	1.07228e-20	1.34524	0.359	0.12	2.91541e-16	Fibroblast|MMP1,CXCL5
ZCCHC6	1.55841e-20	1.24813	0.296	0.084	4.23715e-16	Fibroblast|MMP1,CXCL5
PRELP.3	1.73794e-20	-2.14129	0.039	0.363	4.72529e-16	Fibroblast|MMP1,CXCL5
SEMA5A	2.14236e-20	1.121	0.32	0.097	5.82487e-16	Fibroblast|MMP1,CXCL5
ANKRD28.1	2.24961e-20	1.06889	0.379	0.13	6.11647e-16	Fibroblast|MMP1,CXCL5
FOSB.2	3.04034e-20	-1.30138	0.718	0.809	8.26638e-16	Fibroblast|MMP1,CXCL5
LGALS3BP.1	3.36692e-20	-1.95271	0.083	0.406	9.15433e-16	Fibroblast|MMP1,CXCL5
PDE4DIP.1	5.26878e-20	1.25235	0.437	0.172	1.43253e-15	Fibroblast|MMP1,CXCL5
HLA-A.3	6.03199e-20	0.942189	0.733	0.479	1.64004e-15	Fibroblast|MMP1,CXCL5
LTBP2.3	7.72219e-20	-2.17535	0.15	0.474	2.09959e-15	Fibroblast|MMP1,CXCL5
NID1.2	1.79355e-19	1.139	0.49	0.208	4.87647e-15	Fibroblast|MMP1,CXCL5
DCN.2	3.42695e-19	0.507433	0.995	0.964	9.31754e-15	Fibroblast|MMP1,CXCL5
LMAN1.4	5.61051e-19	1.0629	0.529	0.253	1.52544e-14	Fibroblast|MMP1,CXCL5
ABCA8.4	5.75125e-19	-2.12658	0	0.294	1.56371e-14	Fibroblast|MMP1,CXCL5
DIO2	6.68866e-19	1.6742	0.291	0.087	1.81858e-14	Fibroblast|MMP1,CXCL5
ADH1B.3	7.3461e-19	-2.68276	0	0.293	1.99733e-14	Fibroblast|MMP1,CXCL5
SECISBP2L	8.52971e-19	1.22035	0.374	0.138	2.31914e-14	Fibroblast|MMP1,CXCL5
KLF9.4	8.93642e-19	-1.58166	0.456	0.663	2.42972e-14	Fibroblast|MMP1,CXCL5
PHLDA1.4	1.77358e-18	0.808113	0.67	0.359	4.82218e-14	Fibroblast|MMP1,CXCL5
HECA	1.95176e-18	0.888093	0.301	0.091	5.30663e-14	Fibroblast|MMP1,CXCL5
HLA-F	2.39828e-18	1.09319	0.316	0.103	6.52068e-14	Fibroblast|MMP1,CXCL5
GJA1	2.50916e-18	1.06761	0.456	0.194	6.82216e-14	Fibroblast|MMP1,CXCL5
INSIG1	2.55225e-18	1.27778	0.262	0.074	6.93931e-14	Fibroblast|MMP1,CXCL5
SERPING1.1	2.57076e-18	-1.19034	0.466	0.674	6.98964e-14	Fibroblast|MMP1,CXCL5
PODN.1	2.93572e-18	-1.84576	0.024	0.319	7.98194e-14	Fibroblast|MMP1,CXCL5
RPS19.1	3.20645e-18	0.859596	0.767	0.538	8.71803e-14	Fibroblast|MMP1,CXCL5
CTHRC1	5.54583e-18	1.15195	0.296	0.093	1.50786e-13	Fibroblast|MMP1,CXCL5
NFIA.3	7.49714e-18	-1.9872	0.019	0.305	2.0384e-13	Fibroblast|MMP1,CXCL5
RPLP0.2	7.70524e-18	1.06117	0.646	0.395	2.09498e-13	Fibroblast|MMP1,CXCL5
FGF7.2	9.30269e-18	1.20686	0.49	0.232	2.52931e-13	Fibroblast|MMP1,CXCL5
SLIT2.3	9.5635e-18	-1.68289	0.058	0.363	2.60022e-13	Fibroblast|MMP1,CXCL5
SLIT3.1	1.00557e-17	-1.87139	0.063	0.365	2.73403e-13	Fibroblast|MMP1,CXCL5
ABLIM1.3	1.03614e-17	-2.20395	0.01	0.289	2.81716e-13	Fibroblast|MMP1,CXCL5
XIST.3	1.47138e-17	-2.36336	0.01	0.29	4.00054e-13	Fibroblast|MMP1,CXCL5
SH3PXD2B	1.89889e-17	1.23152	0.277	0.085	5.1629e-13	Fibroblast|MMP1,CXCL5
LEPR.4	1.94457e-17	-2.56021	0.024	0.304	5.28709e-13	Fibroblast|MMP1,CXCL5
GADD45B.3	2.09475e-17	-1.65023	0.427	0.647	5.69542e-13	Fibroblast|MMP1,CXCL5
IER3.1	2.20649e-17	1.0544	0.675	0.397	5.99922e-13	Fibroblast|MMP1,CXCL5
NAMPT.4	2.26669e-17	0.810886	0.709	0.406	6.16291e-13	Fibroblast|MMP1,CXCL5
SNHG5	2.36571e-17	0.865135	0.335	0.115	6.43212e-13	Fibroblast|MMP1,CXCL5
NFIX.2	2.54642e-17	-1.71624	0.034	0.322	6.92345e-13	Fibroblast|MMP1,CXCL5
CANX.1	2.66964e-17	0.949859	0.675	0.419	7.2585e-13	Fibroblast|MMP1,CXCL5
TSC22D2.3	4.74461e-17	-2.00175	0.087	0.381	1.29001e-12	Fibroblast|MMP1,CXCL5
ARL6IP5.1	5.13581e-17	-1.71484	0.087	0.381	1.39638e-12	Fibroblast|MMP1,CXCL5
NFATC2.4	5.47325e-17	-2.50915	0.068	0.35	1.48812e-12	Fibroblast|MMP1,CXCL5
MCC	6.29188e-17	0.813506	0.311	0.102	1.7107e-12	Fibroblast|MMP1,CXCL5
GALNT1	6.52137e-17	1.08181	0.364	0.139	1.7731e-12	Fibroblast|MMP1,CXCL5
H19.2	1.23453e-16	-3.50271	0	0.262	3.35658e-12	Fibroblast|MMP1,CXCL5
SEMA3C.2	1.24927e-16	-1.92054	0.058	0.346	3.39663e-12	Fibroblast|MMP1,CXCL5
RPL11.1	1.53253e-16	0.830586	0.762	0.519	4.16681e-12	Fibroblast|MMP1,CXCL5
ALDH2.3	2.61267e-16	-1.73437	0.015	0.28	7.10359e-12	Fibroblast|MMP1,CXCL5
RPS18.1	3.01473e-16	1.01637	0.66	0.416	8.19674e-12	Fibroblast|MMP1,CXCL5
TSC22D1.2	3.18619e-16	1.18999	0.646	0.4	8.66293e-12	Fibroblast|MMP1,CXCL5
GSTO1	3.61954e-16	0.858781	0.32	0.111	9.84116e-12	Fibroblast|MMP1,CXCL5
SPON1.1	4.49934e-16	-1.51615	0.267	0.525	1.22332e-11	Fibroblast|MMP1,CXCL5
RPS24.1	4.60423e-16	0.821917	0.655	0.397	1.25185e-11	Fibroblast|MMP1,CXCL5
PMEPA1	5.38944e-16	1.15806	0.427	0.189	1.46534e-11	Fibroblast|MMP1,CXCL5
RAB31.1	5.81099e-16	1.09311	0.597	0.338	1.57995e-11	Fibroblast|MMP1,CXCL5
TMED9.1	6.02828e-16	0.897563	0.437	0.205	1.63903e-11	Fibroblast|MMP1,CXCL5
ITIH5.2	6.19444e-16	-1.903	0	0.253	1.68421e-11	Fibroblast|MMP1,CXCL5
MYC.3	8.79912e-16	-1.70597	0.107	0.395	2.39239e-11	Fibroblast|MMP1,CXCL5
IGFBP5.2	1.27499e-15	-2.53324	0.039	0.306	3.46658e-11	Fibroblast|MMP1,CXCL5
RPL27A.1	1.28239e-15	0.892788	0.665	0.429	3.48668e-11	Fibroblast|MMP1,CXCL5
ARL4C	1.96623e-15	0.900909	0.316	0.111	5.34599e-11	Fibroblast|MMP1,CXCL5
C8orf4	2.32168e-15	0.957123	0.364	0.144	6.31243e-11	Fibroblast|MMP1,CXCL5
ANXA1.2	2.3278e-15	-1.31846	0.335	0.594	6.32905e-11	Fibroblast|MMP1,CXCL5
RHOQ	2.99394e-15	0.944157	0.364	0.145	8.14022e-11	Fibroblast|MMP1,CXCL5
ABCC9.2	3.05285e-15	-1.84605	0.005	0.251	8.3004e-11	Fibroblast|MMP1,CXCL5
ITM2C	3.2049e-15	0.834435	0.257	0.08	8.71381e-11	Fibroblast|MMP1,CXCL5
GADD45A.2	3.33915e-15	-1.7553	0.097	0.37	9.07881e-11	Fibroblast|MMP1,CXCL5
ZNF281	3.54204e-15	0.932282	0.277	0.091	9.63046e-11	Fibroblast|MMP1,CXCL5
TENM3	4.97247e-15	0.789545	0.282	0.096	1.35196e-10	Fibroblast|MMP1,CXCL5
FOS.3	5.61194e-15	-0.744331	0.704	0.811	1.52583e-10	Fibroblast|MMP1,CXCL5
SMOC2.1	5.66965e-15	-1.82749	0.015	0.262	1.54152e-10	Fibroblast|MMP1,CXCL5
RPL13A.1	7.32239e-15	0.922393	0.655	0.445	1.99089e-10	Fibroblast|MMP1,CXCL5
OLFML3.2	7.33181e-15	-1.74429	0.087	0.351	1.99345e-10	Fibroblast|MMP1,CXCL5
MT-RNR2.2	1.13423e-14	-0.377467	0.995	0.999	3.08387e-10	Fibroblast|MMP1,CXCL5
COLEC12.4	1.23929e-14	-1.72625	0.044	0.297	3.36951e-10	Fibroblast|MMP1,CXCL5
RPL35.1	1.50327e-14	0.856232	0.592	0.351	4.08724e-10	Fibroblast|MMP1,CXCL5
RPS9.2	1.7754e-14	0.837008	0.602	0.358	4.82713e-10	Fibroblast|MMP1,CXCL5
PLOD2.3	2.30384e-14	0.813171	0.422	0.189	6.2639e-10	Fibroblast|MMP1,CXCL5
MARCKS.2	3.79544e-14	0.968848	0.417	0.19	1.03194e-09	Fibroblast|MMP1,CXCL5
DDR2.1	4.95106e-14	1.02269	0.388	0.177	1.34614e-09	Fibroblast|MMP1,CXCL5
RPL3.3	5.09136e-14	0.750596	0.689	0.447	1.38429e-09	Fibroblast|MMP1,CXCL5
MMP2.2	5.10046e-14	0.726756	0.83	0.629	1.38676e-09	Fibroblast|MMP1,CXCL5
IL6.3	6.31949e-14	-2.43355	0.019	0.256	1.71821e-09	Fibroblast|MMP1,CXCL5
ITGB1	6.72197e-14	0.802139	0.689	0.457	1.82764e-09	Fibroblast|MMP1,CXCL5
NDRG1.2	6.9326e-14	0.985323	0.558	0.329	1.88491e-09	Fibroblast|MMP1,CXCL5
CEBPD.3	6.95618e-14	-1.68176	0.272	0.505	1.89131e-09	Fibroblast|MMP1,CXCL5
RPL23.1	7.27009e-14	0.88737	0.607	0.376	1.97666e-09	Fibroblast|MMP1,CXCL5
COL1A2.4	1.19493e-13	0.284665	0.995	0.902	3.2489e-09	Fibroblast|MMP1,CXCL5
KLF4.2	1.27246e-13	-1.38572	0.257	0.512	3.45969e-09	Fibroblast|MMP1,CXCL5
CXCL12.2	1.30606e-13	1.04857	0.476	0.244	3.55106e-09	Fibroblast|MMP1,CXCL5
TACC1.4	1.32447e-13	-1.57425	0.257	0.489	3.6011e-09	Fibroblast|MMP1,CXCL5
ESYT2.2	1.3407e-13	-1.72995	0.083	0.325	3.64522e-09	Fibroblast|MMP1,CXCL5
CAPZB.1	1.43358e-13	0.865247	0.471	0.239	3.89775e-09	Fibroblast|MMP1,CXCL5
TMEM43	1.60686e-13	-1.47619	0.107	0.356	4.36889e-09	Fibroblast|MMP1,CXCL5
IL8	1.60898e-13	0.990091	0.408	0.186	4.37466e-09	Fibroblast|MMP1,CXCL5
JMY	1.88682e-13	1.12661	0.262	0.09	5.13007e-09	Fibroblast|MMP1,CXCL5
DKK 3.40	1.90912e-13	-1.69873	0.044	0.281	5.1907e-09	Fibroblast|MMP1,CXCL5
LHFP.3	2.17442e-13	-1.53357	0.049	0.287	5.91202e-09	Fibroblast|MMP1,CXCL5
ECM2.2	2.29381e-13	-1.61784	0.087	0.33	6.23663e-09	Fibroblast|MMP1,CXCL5
RPL27.1	2.44524e-13	0.816864	0.65	0.413	6.64835e-09	Fibroblast|MMP1,CXCL5
FTL.2	2.51847e-13	0.857706	0.699	0.5	6.84746e-09	Fibroblast|MMP1,CXCL5
IGFBP4.1	2.78124e-13	-1.36849	0.359	0.562	7.56192e-09	Fibroblast|MMP1,CXCL5
ZFP36L2.3	2.96412e-13	-1.39294	0.117	0.374	8.05915e-09	Fibroblast|MMP1,CXCL5
RNA28S5.2	3.07841e-13	-0.840475	0.85	0.893	8.3699e-09	Fibroblast|MMP1,CXCL5
RPL36.1	3.43338e-13	0.91206	0.466	0.242	9.33501e-09	Fibroblast|MMP1,CXCL5
WNT2.1	3.62365e-13	0.639354	0.262	0.089	9.85234e-09	Fibroblast|MMP1,CXCL5
RPS23.1	3.6443e-13	0.797301	0.602	0.369	9.9085e-09	Fibroblast|MMP1,CXCL5
MAP1B.1	3.87113e-13	-1.80445	0.024	0.251	1.05252e-08	Fibroblast|MMP1,CXCL5
GPNMB.2	4.7084e-13	-1.34048	0.238	0.481	1.28017e-08	Fibroblast|MMP1,CXCL5
SLC39A7.1	4.9755e-13	0.949164	0.364	0.167	1.35279e-08	Fibroblast|MMP1,CXCL5
PIEZO2.3	6.50546e-13	-1.65325	0.029	0.255	1.76877e-08	Fibroblast|MMP1,CXCL5
HAS1.3	6.59605e-13	-1.96303	0.117	0.356	1.7934e-08	Fibroblast|MMP1,CXCL5
[truncated: 409 more rows]

## Sheet: enricher_summary_monomac_DE
	ID	Description	GeneRatio	BgRatio	pvalue	p.adjust	qvalue	geneID	Count	GS	cell_type
HALLMARK_COMPLEMENT	HALLMARK_COMPLEMENT	HALLMARK_COMPLEMENT	22/102	198/4175	1.00375e-09	4.4165e-08	3.06408e-08	FCN1/S100A12/S100A9/TIMP1/CD55/CTSD/C1QA/APOC1/PLAUR/C1QC/FN1/LGALS3/CTSC/SERPINB2/LIPA/SERPING1/LCP2/CD59/LGMN/C2/CPM/EHD1	22	Hallmark	Monocytes
HALLMARK_INFLAMMATORY_RESPONSE	HALLMARK_INFLAMMATORY_RESPONSE	HALLMARK_INFLAMMATORY_RESPONSE	21/102	196/4175	5.0426e-09	1.10937e-07	7.6966e-08	TIMP1/SELL/TNFRSF1B/CD55/NAMPT/MSR1/PLAUR/MARCO/EREG/FPR1/MXD1/CDKN1A/LCP2/INHBA/IL7R/TLR2/NLRP3/AQP9/IL1R1/SLC31A1/IL1B	21	Hallmark	Monocytes
HALLMARK_TNFA_SIGNALING_VIA_NFKB	HALLMARK_TNFA_SIGNALING_VIA_NFKB	HALLMARK_TNFA_SIGNALING_VIA_NFKB	17/102	198/4175	4.23345e-06	6.20906e-05	4.30772e-05	SLC2A3/NAMPT/PLAUR/G0S2/SERPINB2/VEGFA/MXD1/CDKN1A/JUN/INHBA/IL7R/TLR2/BCL2A1/PFKFB3/NR4A3/EHD1/IL1B	17	Hallmark	Monocytes
HALLMARK_MTORC1_SIGNALING	HALLMARK_MTORC1_SIGNALING	HALLMARK_MTORC1_SIGNALING	15/102	195/4175	6.13067e-05	0.000674373	0.000467867	SLC2A3/NAMPT/CTSC/CFP/CDKN1A/SCD/HSP90B1/CD9/PRDX1/NUPR1/LGMN/ACSL3/PNP/TFRC/INSIG1	15	Hallmark	Monocytes
HALLMARK_ALLOGRAFT_REJECTION	HALLMARK_ALLOGRAFT_REJECTION	HALLMARK_ALLOGRAFT_REJECTION	14/102	191/4175	0.000185447	0.00130168	0.000903079	TIMP1/EREG/HLA-DQA1/CFP/CAPG/LCP2/HLA-DOA/INHBA/HLA-DMA/TLR2/C2/NLRP3/HLA-DMB/IL1B	14	Hallmark	Monocytes
HALLMARK_ANGIOGENESIS	HALLMARK_ANGIOGENESIS	HALLMARK_ANGIOGENESIS	6/102	36/4175	0.000197179	0.00130168	0.000903079	VCAN/TIMP1/VEGFA/LPL/NRP1/LRPAP1	6	Hallmark	Monocytes
HALLMARK_EPITHELIAL_MESENCHYMAL_TRANSITION	HALLMARK_EPITHELIAL_MESENCHYMAL_TRANSITION	HALLMARK_EPITHELIAL_MESENCHYMAL_TRANSITION	14/102	193/4175	0.000207085	0.00130168	0.000903079	VCAN/TIMP1/THBS1/PLAUR/FN1/VEGFA/DAB2/CAPG/BASP1/JUN/INHBA/DST/CD59/FUCA1	14	Hallmark	Monocytes
HALLMARK_COAGULATION	HALLMARK_COAGULATION	HALLMARK_COAGULATION	11/102	132/4175	0.000318101	0.00174956	0.00121381	TIMP1/THBS1/C1QA/APOC1/FN1/SERPINB2/SERPING1/CD9/GSN/LGMN/C2	11	Hallmark	Monocytes
HALLMARK_IL2_STAT5_SIGNALING	HALLMARK_IL2_STAT5_SIGNALING	HALLMARK_IL2_STAT5_SIGNALING	13/102	195/4175	0.00080128	0.00391737	0.00271779	SELL/TNFRSF1B/SLC2A3/CD81/MXD1/CTSZ/CAPG/NDRG1/CKAP4/ALCAM/NRP1/PNP/GPX4	13	Hallmark	Monocytes
HALLMARK_CHOLESTEROL_HOMEOSTASIS	HALLMARK_CHOLESTEROL_HOMEOSTASIS	HALLMARK_CHOLESTEROL_HOMEOSTASIS	7/102	73/4175	0.0018353	0.0080753	0.00560248	PLAUR/LGALS3/LPL/SCD/CD9/LGMN/ALCAM	7	Hallmark	Monocytes
HALLMARK_INTERFERON_GAMMA_RESPONSE	HALLMARK_INTERFERON_GAMMA_RESPONSE	HALLMARK_INTERFERON_GAMMA_RESPONSE	12/102	196/4175	0.00266479	0.0106591	0.0073951	NAMPT/HLA-DRB1/HLA-DQA1/FPR1/CDKN1A/SERPING1/LCP2/LGALS3BP/VAMP8/HLA-DMA/TXNIP/PNP	12	Hallmark	Monocytes
GOBP_ANTIGEN_PROCESSING_AND_PRESENTATION_OF_PEPTIDE_OR_POLYSACCHARIDE_ANTIGEN_VIA_MHC_CLASS_II	GOBP_ANTIGEN_PROCESSING_AND_PRESENTATION_OF_PEPTIDE_OR_POLYSACCHARIDE_ANTIGEN_VIA_MHC_CLASS_II	GOBP_ANTIGEN_PROCESSING_AND_PRESENTATION_OF_PEPTIDE_OR_POLYSACCHARIDE_ANTIGEN_VIA_MHC_CLASS_II	14/156	32/14678	5.1827e-20	1.35061e-16	1.00872e-16	THBS1/HLA-DRB1/CTSD/HLA-DPA1/HLA-DPB1/HLA-DQB1/HLA-DQA1/HLA-DOA/TREM2/HLA-DMA/LGMN/HLA-DRB5/HLA-DMB/HLA-DQB2	14	GOBP	Monocytes
GOBP_LYMPHOCYTE_MEDIATED_IMMUNITY	GOBP_LYMPHOCYTE_MEDIATED_IMMUNITY	GOBP_LYMPHOCYTE_MEDIATED_IMMUNITY	29/156	328/14678	8.53035e-19	7.54277e-16	5.63339e-16	TNFRSF1B/CD55/HLA-DRB1/HLA-DPA1/HLA-DPB1/CD81/FCGR3A/C1QB/C1QA/C1QC/HLA-DQB1/SERPINB9/CTSC/HLA-DQA1/SERPING1/HLA-DOA/PRDX1/IL7R/TREM2/HLA-DMA/C2/NLRP3/HLA-DRB5/HLA-DMB/LAMP1/TFRC/HLA-DQB2/IL1R1/IL1B	29	GOBP	Monocytes
GOBP_LEUKOCYTE_MEDIATED_IMMUNITY	GOBP_LEUKOCYTE_MEDIATED_IMMUNITY	GOBP_LEUKOCYTE_MEDIATED_IMMUNITY	32/156	419/14678	8.68316e-19	7.54277e-16	5.63339e-16	TNFRSF1B/CD55/HLA-DRB1/HLA-DPA1/HLA-DPB1/CD81/FCGR3A/C1QB/C1QA/C1QC/HLA-DQB1/SERPINB9/CTSC/HLA-DQA1/SERPING1/HLA-DOA/PRDX1/IL7R/TREM2/VAMP8/HLA-DMA/C2/NLRP3/HLA-DRB5/HLA-DMB/LAMP1/NR4A3/TFRC/HLA-DQB2/IL1R1/CD84/IL1B	32	GOBP	Monocytes
GOBP_PEPTIDE_ANTIGEN_ASSEMBLY_WITH_MHC_CLASS_II_PROTEIN_COMPLEX	GOBP_PEPTIDE_ANTIGEN_ASSEMBLY_WITH_MHC_CLASS_II_PROTEIN_COMPLEX	GOBP_PEPTIDE_ANTIGEN_ASSEMBLY_WITH_MHC_CLASS_II_PROTEIN_COMPLEX	10/156	14/14678	1.32633e-17	7.73531e-15	5.77719e-15	HLA-DRB1/HLA-DPA1/HLA-DPB1/HLA-DQB1/HLA-DQA1/HLA-DOA/HLA-DMA/HLA-DRB5/HLA-DMB/HLA-DQB2	10	GOBP	Monocytes
GOBP_ADAPTIVE_IMMUNE_RESPONSE_BASED_ON_SOMATIC_RECOMBINATION_OF_IMMUNE_RECEPTORS_BUILT_FROM_IMMUNOGLOBULIN_SUPERFAMILY_DOMAINS	GOBP_ADAPTIVE_IMMUNE_RESPONSE_BASED_ON_SOMATIC_RECOMBINATION_OF_IMMUNE_RECEPTORS_BUILT_FROM_IMMUNOGLOBULIN_SUPERFAMILY_DOMAINS	GOBP_ADAPTIVE_IMMUNE_RESPONSE_BASED_ON_SOMATIC_RECOMBINATION_OF_IMMUNE_RECEPTORS_BUILT_FROM_IMMUNOGLOBULIN_SUPERFAMILY_DOMAINS	28/156	334/14678	1.48414e-17	7.73531e-15	5.77719e-15	TNFRSF1B/CD55/HLA-DRB1/HLA-DPA1/HLA-DPB1/CD81/FCGR3A/C1QB/C1QA/C1QC/HLA-DQB1/CTSC/HLA-DQA1/SERPING1/HLA-DOA/IL7R/TREM2/HLA-DMA/C2/NLRP3/IL6R/HLA-DRB5/SPN/HLA-DMB/TFRC/HLA-DQB2/IL1R1/IL1B	28	GOBP	Monocytes
GOBP_ANTIGEN_PROCESSING_AND_PRESENTATION_OF_EXOGENOUS_PEPTIDE_ANTIGEN_VIA_MHC_CLASS_II	GOBP_ANTIGEN_PROCESSING_AND_PRESENTATION_OF_EXOGENOUS_PEPTIDE_ANTIGEN_VIA_MHC_CLASS_II	GOBP_ANTIGEN_PROCESSING_AND_PRESENTATION_OF_EXOGENOUS_PEPTIDE_ANTIGEN_VIA_MHC_CLASS_II	12/156	28/14678	3.55575e-17	1.54438e-14	1.15344e-14	HLA-DRB1/CTSD/HLA-DPA1/HLA-DPB1/HLA-DQB1/HLA-DQA1/HLA-DOA/HLA-DMA/LGMN/HLA-DRB5/HLA-DMB/HLA-DQB2	12	GOBP	Monocytes
GOBP_PEPTIDE_ANTIGEN_ASSEMBLY_WITH_MHC_PROTEIN_COMPLEX	GOBP_PEPTIDE_ANTIGEN_ASSEMBLY_WITH_MHC_PROTEIN_COMPLEX	GOBP_PEPTIDE_ANTIGEN_ASSEMBLY_WITH_MHC_PROTEIN_COMPLEX	10/156	18/14678	5.59095e-16	2.08143e-13	1.55454e-13	HLA-DRB1/HLA-DPA1/HLA-DPB1/HLA-DQB1/HLA-DQA1/HLA-DOA/HLA-DMA/HLA-DRB5/HLA-DMB/HLA-DQB2	10	GOBP	Monocytes
GOBP_ANTIGEN_PROCESSING_AND_PRESENTATION_OF_EXOGENOUS_PEPTIDE_ANTIGEN	GOBP_ANTIGEN_PROCESSING_AND_PRESENTATION_OF_EXOGENOUS_PEPTIDE_ANTIGEN	GOBP_ANTIGEN_PROCESSING_AND_PRESENTATION_OF_EXOGENOUS_PEPTIDE_ANTIGEN	12/156	36/14678	1.3602e-15	4.43084e-13	3.30922e-13	HLA-DRB1/CTSD/HLA-DPA1/HLA-DPB1/HLA-DQB1/HLA-DQA1/HLA-DOA/HLA-DMA/LGMN/HLA-DRB5/HLA-DMB/HLA-DQB2	12	GOBP	Monocytes
GOBP_B_CELL_MEDIATED_IMMUNITY	GOBP_B_CELL_MEDIATED_IMMUNITY	GOBP_B_CELL_MEDIATED_IMMUNITY	20/156	190/14678	1.15757e-14	3.35181e-12	2.50333e-12	CD55/HLA-DRB1/HLA-DPA1/HLA-DPB1/CD81/FCGR3A/C1QB/C1QA/C1QC/HLA-DQB1/HLA-DQA1/SERPING1/HLA-DOA/TREM2/HLA-DMA/C2/HLA-DRB5/HLA-DMB/TFRC/HLA-DQB2	20	GOBP	Monocytes
GOBP_ANTIGEN_PROCESSING_AND_PRESENTATION_OF_PEPTIDE_ANTIGEN	GOBP_ANTIGEN_PROCESSING_AND_PRESENTATION_OF_PEPTIDE_ANTIGEN	GOBP_ANTIGEN_PROCESSING_AND_PRESENTATION_OF_PEPTIDE_ANTIGEN	13/156	56/14678	1.69664e-14	4.42146e-12	3.30221e-12	HLA-DRB1/CTSD/HLA-DPA1/HLA-DPB1/HLA-DQB1/HLA-DQA1/HLA-DOA/TREM2/HLA-DMA/LGMN/HLA-DRB5/HLA-DMB/HLA-DQB2	13	GOBP	Monocytes
GOBP_ANTIGEN_PROCESSING_AND_PRESENTATION_OF_EXOGENOUS_ANTIGEN	GOBP_ANTIGEN_PROCESSING_AND_PRESENTATION_OF_EXOGENOUS_ANTIGEN	GOBP_ANTIGEN_PROCESSING_AND_PRESENTATION_OF_EXOGENOUS_ANTIGEN	12/156	45/14678	2.87941e-14	6.82159e-12	5.09477e-12	HLA-DRB1/CTSD/HLA-DPA1/HLA-DPB1/HLA-DQB1/HLA-DQA1/HLA-DOA/HLA-DMA/LGMN/HLA-DRB5/HLA-DMB/HLA-DQB2	12	GOBP	Monocytes
GOBP_LEUKOCYTE_CELL_CELL_ADHESION	GOBP_LEUKOCYTE_CELL_CELL_ADHESION	GOBP_LEUKOCYTE_CELL_CELL_ADHESION	25/156	352/14678	4.41506e-14	9.58803e-12	7.16091e-12	S100A8/S100A9/SELL/CD55/HLA-DRB1/HLA-DPA1/HLA-DPB1/CD81/GPNMB/LGALS3/VSIG4/HLA-DQB1/HLA-DQA1/HLA-DOA/IL7R/HLA-DMA/NLRP3/HLA-DRB5/SPN/HLA-DMB/PNP/NR4A3/TFRC/HLA-DQB2/IL1B	25	GOBP	Monocytes
GOBP_ANTIGEN_PROCESSING_AND_PRESENTATION	GOBP_ANTIGEN_PROCESSING_AND_PRESENTATION	GOBP_ANTIGEN_PROCESSING_AND_PRESENTATION	15/156	100/14678	1.46951e-13	2.94581e-11	2.2001e-11	THBS1/HLA-DRB1/CTSD/HLA-DPA1/HLA-DPB1/HLA-DQB1/HLA-DQA1/CD68/HLA-DOA/TREM2/HLA-DMA/LGMN/HLA-DRB5/HLA-DMB/HLA-DQB2	15	GOBP	Monocytes
GOBP_POSITIVE_REGULATION_OF_CELL_ACTIVATION	GOBP_POSITIVE_REGULATION_OF_CELL_ACTIVATION	GOBP_POSITIVE_REGULATION_OF_CELL_ACTIVATION	25/156	394/14678	5.61986e-13	1.0461e-10	7.81287e-11	THBS1/CD55/HLA-DRB1/HLA-DPA1/HLA-DPB1/CD81/FCGR3A/HLA-DQB1/CTSC/HLA-DQA1/CDKN1A/HLA-DOA/IL7R/TREM2/VAMP8/HLA-DMA/NLRP3/HLA-DRB5/HLA-DMB/PNP/LAMP1/NR4A3/TFRC/HLA-DQB2/IL1B	25	GOBP	Monocytes
GOBP_REGULATION_OF_LYMPHOCYTE_ACTIVATION	GOBP_REGULATION_OF_LYMPHOCYTE_ACTIVATION	GOBP_REGULATION_OF_LYMPHOCYTE_ACTIVATION	27/156	488/14678	1.55082e-12	2.6943e-10	2.01226e-10	TNFRSF1B/CD55/HLA-DRB1/HLA-DPA1/HLA-DPB1/CD81/FCGR3A/GPNMB/LGALS3/VSIG4/HLA-DQB1/HLA-DQA1/SAMSN1/CDKN1A/HLA-DOA/INHBA/IL7R/HLA-DMA/NLRP3/HLA-DRB5/SPN/HLA-DMB/PNP/LAMP1/TFRC/HLA-DQB2/IL1B	27	GOBP	Monocytes
GOBP_REGULATION_OF_CELL_CELL_ADHESION	GOBP_REGULATION_OF_CELL_CELL_ADHESION	GOBP_REGULATION_OF_CELL_CELL_ADHESION	25/156	428/14678	3.51351e-12	5.72263e-10	4.274e-10	CD55/HLA-DRB1/HLA-DPA1/HLA-DPB1/CD81/GPNMB/PLAUR/LGALS3/VSIG4/HLA-DQB1/HLA-DQA1/VEGFA/HLA-DOA/CD9/IL7R/HLA-DMA/NLRP3/HLA-DRB5/SPN/HLA-DMB/PNP/NR4A3/TFRC/HLA-DQB2/IL1B	25	GOBP	Monocytes
GOBP_REGULATION_OF_T_CELL_ACTIVATION	GOBP_REGULATION_OF_T_CELL_ACTIVATION	GOBP_REGULATION_OF_T_CELL_ACTIVATION	22/156	323/14678	3.9041e-12	5.98476e-10	4.46978e-10	TNFRSF1B/CD55/HLA-DRB1/HLA-DPA1/HLA-DPB1/CD81/GPNMB/LGALS3/VSIG4/HLA-DQB1/HLA-DQA1/HLA-DOA/IL7R/HLA-DMA/NLRP3/HLA-DRB5/SPN/HLA-DMB/PNP/TFRC/HLA-DQB2/IL1B	22	GOBP	Monocytes
GOBP_T_CELL_ACTIVATION	GOBP_T_CELL_ACTIVATION	GOBP_T_CELL_ACTIVATION	26/156	470/14678	4.2441e-12	6.14452e-10	4.58909e-10	TNFRSF1B/CD55/HLA-DRB1/HLA-DPA1/HLA-DPB1/CD81/GPNMB/LGALS3/VSIG4/HLA-DQB1/HLA-DQA1/HLA-DOA/IL7R/GSN/HLA-DMA/NLRP3/IL6R/HLA-DRB5/SPN/HLA-DMB/PNP/CLEC4E/TFRC/HLA-DQB2/CD84/IL1B	26	GOBP	Monocytes
GOBP_REGULATION_OF_IMMUNE_EFFECTOR_PROCESS	GOBP_REGULATION_OF_IMMUNE_EFFECTOR_PROCESS	GOBP_REGULATION_OF_IMMUNE_EFFECTOR_PROCESS	22/156	329/14678	5.62452e-12	7.71447e-10	5.76163e-10	FCN1/TNFRSF1B/CD55/HLA-DRB1/CD81/GRN/LGALS3/VSIG4/SERPINB9/SERPING1/IL7R/TREM2/CD59/VAMP8/NLRP3/HLA-DMB/LAMP1/NR4A3/TFRC/IL1R1/CD84/IL1B	22	GOBP	Monocytes
GOBP_POSITIVE_REGULATION_OF_LEUKOCYTE_CELL_CELL_ADHESION	GOBP_POSITIVE_REGULATION_OF_LEUKOCYTE_CELL_CELL_ADHESION	GOBP_POSITIVE_REGULATION_OF_LEUKOCYTE_CELL_CELL_ADHESION	18/156	234/14678	5.52568e-11	7.19996e-09	5.37736e-09	CD55/HLA-DRB1/HLA-DPA1/HLA-DPB1/CD81/HLA-DQB1/HLA-DQA1/HLA-DOA/IL7R/HLA-DMA/NLRP3/HLA-DRB5/HLA-DMB/PNP/NR4A3/TFRC/HLA-DQB2/IL1B	18	GOBP	Monocytes
GOBP_REGULATION_OF_INFLAMMATORY_RESPONSE	GOBP_REGULATION_OF_INFLAMMATORY_RESPONSE	GOBP_REGULATION_OF_INFLAMMATORY_RESPONSE	21/156	338/14678	7.05815e-11	8.75883e-09	6.54161e-09	S100A8/S100A12/S100A9/TNFRSF1B/HLA-DRB1/CD81/APOE/GRN/CTSC/ACP5/LPL/FABP4/TREM2/NUPR1/VAMP8/TLR2/NLRP3/IL1R1/GPX4/IL1B/ALOX5AP	21	GOBP	Monocytes
GOBP_IMMUNOGLOBULIN_PRODUCTION_INVOLVED_IN_IMMUNOGLOBULIN_MEDIATED_IMMUNE_RESPONSE	GOBP_IMMUNOGLOBULIN_PRODUCTION_INVOLVED_IN_IMMUNOGLOBULIN_MEDIATED_IMMUNE_RESPONSE	GOBP_IMMUNOGLOBULIN_PRODUCTION_INVOLVED_IN_IMMUNOGLOBULIN_MEDIATED_IMMUNE_RESPONSE	11/156	65/14678	7.48799e-11	8.86986e-09	6.62454e-09	HLA-DRB1/HLA-DPA1/HLA-DPB1/HLA-DQB1/HLA-DQA1/HLA-DOA/HLA-DMA/HLA-DRB5/HLA-DMB/TFRC/HLA-DQB2	11	GOBP	Monocytes
GOBP_ACTIVATION_OF_IMMUNE_RESPONSE	GOBP_ACTIVATION_OF_IMMUNE_RESPONSE	GOBP_ACTIVATION_OF_IMMUNE_RESPONSE	21/156	345/14678	1.03303e-10	1.15802e-08	8.64879e-09	FCN1/CD55/HLA-DRB1/HLA-DPB1/CD81/C1QB/C1QA/C1QC/LGALS3/VSIG4/HLA-DQB1/PDE4D/FPR1/CFP/SERPING1/LCP2/TREM2/CD59/C2/NR4A3/IL1B	21	GOBP	Monocytes
GOBP_POSITIVE_REGULATION_OF_CELL_CELL_ADHESION	GOBP_POSITIVE_REGULATION_OF_CELL_CELL_ADHESION	GOBP_POSITIVE_REGULATION_OF_CELL_CELL_ADHESION	19/156	276/14678	1.06648e-10	1.15802e-08	8.64879e-09	CD55/HLA-DRB1/HLA-DPA1/HLA-DPB1/CD81/PLAUR/HLA-DQB1/HLA-DQA1/HLA-DOA/IL7R/HLA-DMA/NLRP3/HLA-DRB5/HLA-DMB/PNP/NR4A3/TFRC/HLA-DQB2/IL1B	19	GOBP	Monocytes
GOBP_POSITIVE_REGULATION_OF_CELL_ADHESION	GOBP_POSITIVE_REGULATION_OF_CELL_ADHESION	GOBP_POSITIVE_REGULATION_OF_CELL_ADHESION	23/156	422/14678	1.12509e-10	1.17279e-08	8.75909e-09	CD55/HLA-DRB1/HLA-DPA1/HLA-DPB1/CD81/PLAUR/FN1/HLA-DQB1/HLA-DQA1/VEGFA/DAB2/HLA-DOA/IL7R/HLA-DMA/NLRP3/HLA-DRB5/NRP1/HLA-DMB/PNP/NR4A3/TFRC/HLA-DQB2/IL1B	23	GOBP	Monocytes
GOBP_POSITIVE_REGULATION_OF_INFLAMMATORY_RESPONSE	GOBP_POSITIVE_REGULATION_OF_INFLAMMATORY_RESPONSE	GOBP_POSITIVE_REGULATION_OF_INFLAMMATORY_RESPONSE	14/156	132/14678	1.21264e-10	1.21544e-08	9.07759e-09	S100A8/S100A12/S100A9/CD81/GRN/CTSC/LPL/FABP4/TREM2/NUPR1/VAMP8/TLR2/IL1B/ALOX5AP	14	GOBP	Monocytes
GOBP_POSITIVE_REGULATION_OF_RESPONSE_TO_EXTERNAL_STIMULUS	GOBP_POSITIVE_REGULATION_OF_RESPONSE_TO_EXTERNAL_STIMULUS	GOBP_POSITIVE_REGULATION_OF_RESPONSE_TO_EXTERNAL_STIMULUS	22/156	405/14678	3.16785e-10	3.05756e-08	2.28357e-08	FCN1/S100A8/S100A12/S100A9/THBS1/CD81/GRN/EREG/CTSC/VEGFA/LPL/FABP4/TREM2/NUPR1/VAMP8/TLR2/LGMN/IL6R/NRP1/LAMP1/IL1B/ALOX5AP	22	GOBP	Monocytes
GOBP_PRODUCTION_OF_MOLECULAR_MEDIATOR_OF_IMMUNE_RESPONSE	GOBP_PRODUCTION_OF_MOLECULAR_MEDIATOR_OF_IMMUNE_RESPONSE	GOBP_PRODUCTION_OF_MOLECULAR_MEDIATOR_OF_IMMUNE_RESPONSE	18/156	267/14678	4.79783e-10	4.4654e-08	3.33503e-08	TNFRSF1B/CD55/HLA-DRB1/HLA-DPA1/HLA-DPB1/CD81/HLA-DQB1/HLA-DQA1/HLA-DOA/HLA-DMA/NLRP3/HLA-DRB5/HLA-DMB/NR4A3/TFRC/HLA-DQB2/IL1R1/IL1B	18	GOBP	Monocytes
GOBP_MYELOID_LEUKOCYTE_ACTIVATION	GOBP_MYELOID_LEUKOCYTE_ACTIVATION	GOBP_MYELOID_LEUKOCYTE_ACTIVATION	16/156	219/14678	1.46387e-09	1.29219e-07	9.65082e-08	S100A12/THBS1/C1QA/CD93/FN1/GRN/VSIG4/CTSC/LCP2/JUN/NDRG1/TREM2/VAMP8/TLR2/NR4A3/CD84	16	GOBP	Monocytes
GOBP_HUMORAL_IMMUNE_RESPONSE	GOBP_HUMORAL_IMMUNE_RESPONSE	GOBP_HUMORAL_IMMUNE_RESPONSE	17/156	252/14678	1.48755e-09	1.29219e-07	9.65082e-08	FCN1/S100A12/S100A9/CD55/HLA-DRB1/CD81/C1QB/C1QA/C1QC/VSIG4/HLA-DQB1/CFP/SERPING1/TREM2/CD59/C2/IL1B	17	GOBP	Monocytes
GOBP_COMPLEMENT_ACTIVATION	GOBP_COMPLEMENT_ACTIVATION	GOBP_COMPLEMENT_ACTIVATION	12/156	108/14678	1.57288e-09	1.32224e-07	9.87525e-08	FCN1/CD55/C1QB/C1QA/C1QC/VSIG4/CFP/SERPING1/TREM2/CD59/C2/IL1B	12	GOBP	Monocytes
GOBP_REGULATION_OF_T_CELL_PROLIFERATION	GOBP_REGULATION_OF_T_CELL_PROLIFERATION	GOBP_REGULATION_OF_T_CELL_PROLIFERATION	14/156	164/14678	2.18415e-09	1.77872e-07	1.32845e-07	TNFRSF1B/CD55/HLA-DRB1/HLA-DPA1/HLA-DPB1/CD81/GPNMB/LGALS3/VSIG4/SPN/HLA-DMB/PNP/TFRC/IL1B	14	GOBP	Monocytes
GOBP_POSITIVE_REGULATION_OF_DEFENSE_RESPONSE	GOBP_POSITIVE_REGULATION_OF_DEFENSE_RESPONSE	GOBP_POSITIVE_REGULATION_OF_DEFENSE_RESPONSE	17/156	263/14678	2.84998e-09	2.25062e-07	1.6809e-07	FCN1/S100A8/S100A12/S100A9/CD81/GRN/EREG/CTSC/LPL/FABP4/TREM2/NUPR1/VAMP8/TLR2/LAMP1/IL1B/ALOX5AP	17	GOBP	Monocytes
GOBP_LEUKOCYTE_PROLIFERATION	GOBP_LEUKOCYTE_PROLIFERATION	GOBP_LEUKOCYTE_PROLIFERATION	18/156	300/14678	3.0971e-09	2.37384e-07	1.77292e-07	TNFRSF1B/CD55/HLA-DRB1/HLA-DPA1/HLA-DPB1/CD81/FCGR3A/GPNMB/LGALS3/VSIG4/CDKN1A/IL7R/TREM2/SPN/HLA-DMB/PNP/TFRC/IL1B	18	GOBP	Monocytes
GOBP_REGULATION_OF_PLASMA_LIPOPROTEIN_PARTICLE_LEVELS	GOBP_REGULATION_OF_PLASMA_LIPOPROTEIN_PARTICLE_LEVELS	GOBP_REGULATION_OF_PLASMA_LIPOPROTEIN_PARTICLE_LEVELS	10/156	73/14678	4.81665e-09	3.58634e-07	2.67849e-07	MSR1/APOC1/APOE/LIPA/LPL/TREM2/NCEH1/ACSL3/LRPAP1/EHD1	10	GOBP	Monocytes
GOBP_REGULATION_OF_LEUKOCYTE_PROLIFERATION	GOBP_REGULATION_OF_LEUKOCYTE_PROLIFERATION	GOBP_REGULATION_OF_LEUKOCYTE_PROLIFERATION	16/156	240/14678	5.50485e-09	3.9849e-07	2.97616e-07	TNFRSF1B/CD55/HLA-DRB1/HLA-DPA1/HLA-DPB1/CD81/FCGR3A/GPNMB/LGALS3/VSIG4/CDKN1A/SPN/HLA-DMB/PNP/TFRC/IL1B	16	GOBP	Monocytes
GOBP_POSITIVE_REGULATION_OF_CYTOKINE_PRODUCTION	GOBP_POSITIVE_REGULATION_OF_CYTOKINE_PRODUCTION	GOBP_POSITIVE_REGULATION_OF_CYTOKINE_PRODUCTION	21/156	449/14678	1.18865e-08	8.37198e-07	6.25269e-07	FCN1/THBS1/CD55/HLA-DPA1/HLA-DPB1/CD81/EREG/PDE4D/LPL/TREM2/SULF2/TLR2/NLRP3/IL6R/SPN/PNP/CLEC4E/NR4A3/IL1R1/CD84/IL1B	21	GOBP	Monocytes
GOBP_PLASMA_LIPOPROTEIN_PARTICLE_CLEARANCE	GOBP_PLASMA_LIPOPROTEIN_PARTICLE_CLEARANCE	GOBP_PLASMA_LIPOPROTEIN_PARTICLE_CLEARANCE	8/156	43/14678	1.43831e-08	9.86381e-07	7.36688e-07	MSR1/APOC1/APOE/LIPA/TREM2/NCEH1/LRPAP1/EHD1	8	GOBP	Monocytes
GOBP_T_CELL_PROLIFERATION	GOBP_T_CELL_PROLIFERATION	GOBP_T_CELL_PROLIFERATION	14/156	195/14678	2.04033e-08	1.36336e-06	1.01824e-06	TNFRSF1B/CD55/HLA-DRB1/HLA-DPA1/HLA-DPB1/CD81/GPNMB/LGALS3/VSIG4/SPN/HLA-DMB/PNP/TFRC/IL1B	14	GOBP	Monocytes
GOBP_NEGATIVE_REGULATION_OF_IMMUNE_SYSTEM_PROCESS	GOBP_NEGATIVE_REGULATION_OF_IMMUNE_SYSTEM_PROCESS	GOBP_NEGATIVE_REGULATION_OF_IMMUNE_SYSTEM_PROCESS	19/156	387/14678	2.89908e-08	1.88875e-06	1.41063e-06	THBS1/CD55/HLA-DRB1/GPNMB/C1QC/GRN/LGALS3/VSIG4/SERPINB9/SAMSN1/CD68/SERPING1/HLA-DOA/INHBA/IL7R/TREM2/CD59/SPN/CD84	19	GOBP	Monocytes
GOBP_REGULATION_OF_COMPLEMENT_ACTIVATION	GOBP_REGULATION_OF_COMPLEMENT_ACTIVATION	GOBP_REGULATION_OF_COMPLEMENT_ACTIVATION	6/156	20/14678	4.48584e-08	2.85125e-06	2.12948e-06	CD55/VSIG4/SERPING1/TREM2/CD59/IL1B	6	GOBP	Monocytes
GOBP_MYELOID_LEUKOCYTE_MIGRATION	GOBP_MYELOID_LEUKOCYTE_MIGRATION	GOBP_MYELOID_LEUKOCYTE_MIGRATION	14/156	213/14678	6.21203e-08	3.85441e-06	2.87871e-06	S100A8/S100A12/S100A9/THBS1/CD81/LGALS3/VEGFA/CCL18/CD9/TREM2/LGMN/IL6R/IL1R1/IL1B	14	GOBP	Monocytes
GOBP_MACROPHAGE_ACTIVATION	GOBP_MACROPHAGE_ACTIVATION	GOBP_MACROPHAGE_ACTIVATION	10/156	99/14678	9.53839e-08	5.78071e-06	4.31738e-06	THBS1/C1QA/CD93/GRN/VSIG4/CTSC/JUN/TREM2/TLR2/CD84	10	GOBP	Monocytes
GOBP_REGULATION_OF_LEUKOCYTE_MEDIATED_IMMUNITY	GOBP_REGULATION_OF_LEUKOCYTE_MEDIATED_IMMUNITY	GOBP_REGULATION_OF_LEUKOCYTE_MEDIATED_IMMUNITY	14/156	223/14678	1.09975e-07	6.51353e-06	4.86469e-06	TNFRSF1B/CD55/HLA-DRB1/CD81/SERPINB9/IL7R/TREM2/VAMP8/NLRP3/LAMP1/TFRC/IL1R1/CD84/IL1B	14	GOBP	Monocytes
GOBP_CELL_ACTIVATION_INVOLVED_IN_IMMUNE_RESPONSE	GOBP_CELL_ACTIVATION_INVOLVED_IN_IMMUNE_RESPONSE	GOBP_CELL_ACTIVATION_INVOLVED_IN_IMMUNE_RESPONSE	15/156	261/14678	1.20989e-07	7.00658e-06	5.23293e-06	HLA-DRB1/CD81/GRN/LGALS3/TREM2/VAMP8/NLRP3/IL6R/SPN/HLA-DMB/CLEC4E/LAMP1/NR4A3/TFRC/CD84	15	GOBP	Monocytes
GOBP_NEGATIVE_REGULATION_OF_IMMUNE_RESPONSE	GOBP_NEGATIVE_REGULATION_OF_IMMUNE_RESPONSE	GOBP_NEGATIVE_REGULATION_OF_IMMUNE_RESPONSE	12/156	162/14678	1.54969e-07	8.77933e-06	6.55693e-06	CD55/HLA-DRB1/GRN/LGALS3/VSIG4/SERPINB9/SAMSN1/SERPING1/IL7R/TREM2/CD59/CD84	12	GOBP	Monocytes
GOBP_POSITIVE_REGULATION_OF_IMMUNE_EFFECTOR_PROCESS	GOBP_POSITIVE_REGULATION_OF_IMMUNE_EFFECTOR_PROCESS	GOBP_POSITIVE_REGULATION_OF_IMMUNE_EFFECTOR_PROCESS	14/156	230/14678	1.61113e-07	8.93319e-06	6.67184e-06	FCN1/CD55/HLA-DRB1/CD81/TREM2/VAMP8/NLRP3/HLA-DMB/LAMP1/NR4A3/TFRC/IL1R1/CD84/IL1B	14	GOBP	Monocytes
GOBP_REGULATION_OF_LYMPHOCYTE_MEDIATED_IMMUNITY	GOBP_REGULATION_OF_LYMPHOCYTE_MEDIATED_IMMUNITY	GOBP_REGULATION_OF_LYMPHOCYTE_MEDIATED_IMMUNITY	12/156	163/14678	1.65768e-07	8.9998e-06	6.72159e-06	TNFRSF1B/CD55/HLA-DRB1/CD81/SERPINB9/IL7R/TREM2/NLRP3/LAMP1/TFRC/IL1R1/IL1B	12	GOBP	Monocytes
GOBP_REGULATION_OF_PEPTIDASE_ACTIVITY	GOBP_REGULATION_OF_PEPTIDASE_ACTIVITY	GOBP_REGULATION_OF_PEPTIDASE_ACTIVITY	18/156	401/14678	2.62759e-07	1.39745e-05	1.0437e-05	S100A8/S100A9/TIMP1/THBS1/CTSD/PLAUR/FN1/GRN/SERPINB9/SERPINB2/VEGFA/SERPINB1/SERPING1/CSTB/GSN/PEBP1/LGMN/NLRP3	18	GOBP	Monocytes
GOBP_BIOLOGICAL_PROCESS_INVOLVED_IN_SYMBIOTIC_INTERACTION	GOBP_BIOLOGICAL_PROCESS_INVOLVED_IN_SYMBIOTIC_INTERACTION	GOBP_BIOLOGICAL_PROCESS_INVOLVED_IN_SYMBIOTIC_INTERACTION	14/156	268/14678	1.02728e-06	5.35417e-05	3.99881e-05	FCN1/CD55/HLA-DRB1/CD81/APOE/FN1/JUN/CHD1/GSN/VAMP8/NRP1/LAMP1/TFRC/SCARB2	14	GOBP	Monocytes
GOBP_CELLULAR_RESPONSE_TO_LIPOPROTEIN_PARTICLE_STIMULUS	GOBP_CELLULAR_RESPONSE_TO_LIPOPROTEIN_PARTICLE_STIMULUS	GOBP_CELLULAR_RESPONSE_TO_LIPOPROTEIN_PARTICLE_STIMULUS	6/156	33/14678	1.14358e-06	5.84346e-05	4.36424e-05	CD81/APOE/LPL/CD68/CD9/TREM2	6	GOBP	Monocytes
GOBP_NEGATIVE_REGULATION_OF_CELL_ACTIVATION	GOBP_NEGATIVE_REGULATION_OF_CELL_ACTIVATION	GOBP_NEGATIVE_REGULATION_OF_CELL_ACTIVATION	12/156	199/14678	1.41361e-06	7.08435e-05	5.29102e-05	HLA-DRB1/GPNMB/APOE/GRN/LGALS3/VSIG4/SAMSN1/INHBA/CD9/TREM2/SPN/CD84	12	GOBP	Monocytes
GOBP_ACUTE_INFLAMMATORY_RESPONSE	GOBP_ACUTE_INFLAMMATORY_RESPONSE	GOBP_ACUTE_INFLAMMATORY_RESPONSE	9/156	103/14678	1.47047e-06	7.23026e-05	5.39999e-05	S100A8/FCGR3A/FN1/NUPR1/NLRP3/IL6R/TFRC/IL1B/ALOX5AP	9	GOBP	Monocytes
GOBP_LEUKOCYTE_MIGRATION	GOBP_LEUKOCYTE_MIGRATION	GOBP_LEUKOCYTE_MIGRATION	16/156	362/14678	1.55078e-06	7.48394e-05	5.58945e-05	S100A8/S100A12/S100A9/THBS1/SELL/CD81/LGALS3/VEGFA/CCL18/CD9/TREM2/LGMN/IL6R/SPN/IL1R1/IL1B	16	GOBP	Monocytes
GOBP_T_CELL_MEDIATED_IMMUNITY	GOBP_T_CELL_MEDIATED_IMMUNITY	GOBP_T_CELL_MEDIATED_IMMUNITY	9/156	105/14678	1.72919e-06	8.1932e-05	6.11917e-05	TNFRSF1B/CD55/HLA-DRB1/CD81/CTSC/IL7R/NLRP3/IL1R1/IL1B	9	GOBP	Monocytes
GOBP_LIPID_LOCALIZATION	GOBP_LIPID_LOCALIZATION	GOBP_LIPID_LOCALIZATION	17/156	412/14678	1.84092e-06	8.56686e-05	6.39824e-05	THBS1/MSR1/APOC1/APOE/ACSL1/LPL/DAB2/FABP4/INHBA/TREM2/SLCO2B1/ACSL3/PNPLA8/AQP9/SCARB2/EHD1/IL1B	17	GOBP	Monocytes
GOBP_T_CELL_CYTOKINE_PRODUCTION	GOBP_T_CELL_CYTOKINE_PRODUCTION	GOBP_T_CELL_CYTOKINE_PRODUCTION	6/156	36/14678	1.9589e-06	8.94984e-05	6.68427e-05	TNFRSF1B/CD55/CD81/NLRP3/IL1R1/IL1B	6	GOBP	Monocytes
GOBP_NEGATIVE_REGULATION_OF_IMMUNE_EFFECTOR_PROCESS	GOBP_NEGATIVE_REGULATION_OF_IMMUNE_EFFECTOR_PROCESS	GOBP_NEGATIVE_REGULATION_OF_IMMUNE_EFFECTOR_PROCESS	9/156	107/14678	2.02625e-06	8.94984e-05	6.68427e-05	CD55/GRN/LGALS3/VSIG4/SERPINB9/SERPING1/IL7R/CD59/CD84	9	GOBP	Monocytes
GOBP_POSITIVE_REGULATION_OF_LYMPHOCYTE_MEDIATED_IMMUNITY	GOBP_POSITIVE_REGULATION_OF_LYMPHOCYTE_MEDIATED_IMMUNITY	GOBP_POSITIVE_REGULATION_OF_LYMPHOCYTE_MEDIATED_IMMUNITY	9/156	107/14678	2.02625e-06	8.94984e-05	6.68427e-05	CD55/HLA-DRB1/CD81/TREM2/NLRP3/LAMP1/TFRC/IL1R1/IL1B	9	GOBP	Monocytes
GOBP_AMYLOID_BETA_CLEARANCE	GOBP_AMYLOID_BETA_CLEARANCE	GOBP_AMYLOID_BETA_CLEARANCE	6/156	37/14678	2.31763e-06	0.000100663	7.51808e-05	MSR1/APOE/MARCO/TREM2/LRPAP1/MME	6	GOBP	Monocytes
GOBP_REGULATION_OF_T_CELL_MEDIATED_IMMUNITY	GOBP_REGULATION_OF_T_CELL_MEDIATED_IMMUNITY	GOBP_REGULATION_OF_T_CELL_MEDIATED_IMMUNITY	8/156	82/14678	2.49067e-06	0.000106405	7.94693e-05	TNFRSF1B/CD55/HLA-DRB1/CD81/IL7R/NLRP3/IL1R1/IL1B	8	GOBP	Monocytes
GOBP_REGULATION_OF_ADAPTIVE_IMMUNE_RESPONSE	GOBP_REGULATION_OF_ADAPTIVE_IMMUNE_RESPONSE	GOBP_REGULATION_OF_ADAPTIVE_IMMUNE_RESPONSE	11/156	175/14678	2.63563e-06	0.000110781	8.27382e-05	TNFRSF1B/CD55/HLA-DRB1/CD81/SAMSN1/IL7R/TREM2/NLRP3/TFRC/IL1R1/IL1B	11	GOBP	Monocytes
GOBP_IMMUNOGLOBULIN_PRODUCTION	GOBP_IMMUNOGLOBULIN_PRODUCTION	GOBP_IMMUNOGLOBULIN_PRODUCTION	11/156	176/14678	2.7859e-06	0.000115239	8.60673e-05	HLA-DRB1/HLA-DPA1/HLA-DPB1/HLA-DQB1/HLA-DQA1/HLA-DOA/HLA-DMA/HLA-DRB5/HLA-DMB/TFRC/HLA-DQB2	11	GOBP	Monocytes
GOBP_ENTRY_INTO_HOST	GOBP_ENTRY_INTO_HOST	GOBP_ENTRY_INTO_HOST	10/156	143/14678	2.93375e-06	0.000119459	8.92189e-05	FCN1/CD55/HLA-DRB1/CD81/GSN/VAMP8/NRP1/LAMP1/TFRC/SCARB2	10	GOBP	Monocytes
GOBP_NEUROINFLAMMATORY_RESPONSE	GOBP_NEUROINFLAMMATORY_RESPONSE	GOBP_NEUROINFLAMMATORY_RESPONSE	6/156	39/14678	3.19606e-06	0.000128138	9.57008e-05	TNFRSF1B/GRN/CTSC/TREM2/NUPR1/IL1B	6	GOBP	Monocytes
GOBP_REGULATION_OF_APOPTOTIC_SIGNALING_PATHWAY	GOBP_REGULATION_OF_APOPTOTIC_SIGNALING_PATHWAY	GOBP_REGULATION_OF_APOPTOTIC_SIGNALING_PATHWAY	15/156	341/14678	3.54993e-06	0.000140169	0.000104686	S100A8/S100A9/THBS1/PPIF/PLAUR/LGALS3/CTSC/G0S2/INHBA/UBB/TREM2/NUPR1/NRP1/IVNS1ABP/IL1B	15	GOBP	Monocytes
GOBP_SYNAPSE_PRUNING	GOBP_SYNAPSE_PRUNING	GOBP_SYNAPSE_PRUNING	4/156	11/14678	3.82312e-06	0.000148702	0.00011106	C1QB/C1QA/C1QC/TREM2	4	GOBP	Monocytes
GOBP_POSITIVE_REGULATION_OF_PROTEOLYSIS	GOBP_POSITIVE_REGULATION_OF_PROTEOLYSIS	GOBP_POSITIVE_REGULATION_OF_PROTEOLYSIS	15/156	346/14678	4.23872e-06	0.000162443	0.000121322	S100A8/S100A9/TNFRSF1B/CTSD/APOE/FN1/GRN/CTSC/DAB2/GSN/TREM2/NUPR1/LGMN/NLRP3/IL1B	15	GOBP	Monocytes
GOBP_ASTROCYTE_DEVELOPMENT	GOBP_ASTROCYTE_DEVELOPMENT	GOBP_ASTROCYTE_DEVELOPMENT	6/156	41/14678	4.32814e-06	0.000163466	0.000122086	S100A8/S100A9/C1QA/GRN/TREM2/IL1B	6	GOBP	Monocytes
GOBP_POSITIVE_REGULATION_OF_LEUKOCYTE_PROLIFERATION	GOBP_POSITIVE_REGULATION_OF_LEUKOCYTE_PROLIFERATION	GOBP_POSITIVE_REGULATION_OF_LEUKOCYTE_PROLIFERATION	10/156	150/14678	4.50913e-06	0.000167869	0.000125374	CD55/HLA-DPA1/HLA-DPB1/CD81/FCGR3A/CDKN1A/HLA-DMB/PNP/TFRC/IL1B	10	GOBP	Monocytes
GOBP_NEGATIVE_REGULATION_OF_COMPLEMENT_ACTIVATION	GOBP_NEGATIVE_REGULATION_OF_COMPLEMENT_ACTIVATION	GOBP_NEGATIVE_REGULATION_OF_COMPLEMENT_ACTIVATION	4/156	12/14678	5.68725e-06	0.000205853	0.000153743	CD55/VSIG4/SERPING1/CD59	4	GOBP	Monocytes
GOBP_REGULATION_OF_LIPID_LOCALIZATION	GOBP_REGULATION_OF_LIPID_LOCALIZATION	GOBP_REGULATION_OF_LIPID_LOCALIZATION	10/156	154/14678	5.70399e-06	0.000205853	0.000153743	THBS1/MSR1/APOC1/APOE/ACSL1/LPL/DAB2/TREM2/EHD1/IL1B	10	GOBP	Monocytes
GOBP_REGULATION_OF_HUMORAL_IMMUNE_RESPONSE	GOBP_REGULATION_OF_HUMORAL_IMMUNE_RESPONSE	GOBP_REGULATION_OF_HUMORAL_IMMUNE_RESPONSE	6/156	43/14678	5.7664e-06	0.000205853	0.000153743	CD55/VSIG4/SERPING1/TREM2/CD59/IL1B	6	GOBP	Monocytes
GOBP_POSITIVE_REGULATION_OF_T_CELL_CYTOKINE_PRODUCTION	GOBP_POSITIVE_REGULATION_OF_T_CELL_CYTOKINE_PRODUCTION	GOBP_POSITIVE_REGULATION_OF_T_CELL_CYTOKINE_PRODUCTION	5/156	26/14678	6.98503e-06	0.000245986	0.000183717	CD55/CD81/NLRP3/IL1R1/IL1B	5	GOBP	Monocytes
GOBP_MICROGLIAL_CELL_ACTIVATION	GOBP_MICROGLIAL_CELL_ACTIVATION	GOBP_MICROGLIAL_CELL_ACTIVATION	6/156	45/14678	7.57033e-06	0.000263044	0.000196457	C1QA/GRN/CTSC/JUN/TREM2/TLR2	6	GOBP	Monocytes
GOBP_LEUKOCYTE_AGGREGATION	GOBP_LEUKOCYTE_AGGREGATION	GOBP_LEUKOCYTE_AGGREGATION	4/156	13/14678	8.147e-06	0.000279356	0.00020864	S100A8/S100A9/NR4A3/IL1B	4	GOBP	Monocytes
GOBP_POSITIVE_REGULATION_OF_LEUKOCYTE_MEDIATED_IMMUNITY	GOBP_POSITIVE_REGULATION_OF_LEUKOCYTE_MEDIATED_IMMUNITY	GOBP_POSITIVE_REGULATION_OF_LEUKOCYTE_MEDIATED_IMMUNITY	9/156	128/14678	8.91356e-06	0.000301672	0.000225306	CD55/HLA-DRB1/CD81/TREM2/NLRP3/LAMP1/TFRC/IL1R1/IL1B	9	GOBP	Monocytes
GOBP_POSITIVE_REGULATION_OF_T_CELL_PROLIFERATION	GOBP_POSITIVE_REGULATION_OF_T_CELL_PROLIFERATION	GOBP_POSITIVE_REGULATION_OF_T_CELL_PROLIFERATION	8/156	98/14678	9.52764e-06	0.000314292	0.000234732	CD55/HLA-DPA1/HLA-DPB1/CD81/HLA-DMB/PNP/TFRC/IL1B	8	GOBP	Monocytes
GOBP_T_CELL_ACTIVATION_INVOLVED_IN_IMMUNE_RESPONSE	GOBP_T_CELL_ACTIVATION_INVOLVED_IN_IMMUNE_RESPONSE	GOBP_T_CELL_ACTIVATION_INVOLVED_IN_IMMUNE_RESPONSE	8/156	98/14678	9.52764e-06	0.000314292	0.000234732	HLA-DRB1/CD81/LGALS3/NLRP3/IL6R/SPN/HLA-DMB/CLEC4E	8	GOBP	Monocytes
GOBP_DEFENSE_RESPONSE_TO_BACTERIUM	GOBP_DEFENSE_RESPONSE_TO_BACTERIUM	GOBP_DEFENSE_RESPONSE_TO_BACTERIUM	13/156	283/14678	1.02889e-05	0.000335161	0.000250318	S100A8/S100A12/S100A9/GRN/ACP5/CFP/IL7R/TREM2/TLR2/IL6R/SPN/CLEC4E/COLEC12	13	GOBP	Monocytes
GOBP_HUMORAL_IMMUNE_RESPONSE_MEDIATED_BY_CIRCULATING_IMMUNOGLOBULIN	GOBP_HUMORAL_IMMUNE_RESPONSE_MEDIATED_BY_CIRCULATING_IMMUNOGLOBULIN	GOBP_HUMORAL_IMMUNE_RESPONSE_MEDIATED_BY_CIRCULATING_IMMUNOGLOBULIN	8/156	102/14678	1.28098e-05	0.000407101	0.000304047	CD55/CD81/C1QB/C1QA/C1QC/SERPING1/TREM2/C2	8	GOBP	Monocytes
GOBP_POSITIVE_REGULATION_OF_LIPID_LOCALIZATION	GOBP_POSITIVE_REGULATION_OF_LIPID_LOCALIZATION	GOBP_POSITIVE_REGULATION_OF_LIPID_LOCALIZATION	8/156	102/14678	1.28098e-05	0.000407101	0.000304047	MSR1/APOE/ACSL1/LPL/DAB2/TREM2/EHD1/IL1B	8	GOBP	Monocytes
GOBP_CELL_KILLING	GOBP_CELL_KILLING	GOBP_CELL_KILLING	10/156	170/14678	1.36444e-05	0.000428401	0.000319955	S100A12/CD55/HLA-DRB1/FCGR3A/SERPINB9/CTSC/PRDX1/IL7R/CD59/LAMP1	10	GOBP	Monocytes
GOBP_POSITIVE_REGULATION_OF_ADAPTIVE_IMMUNE_RESPONSE	GOBP_POSITIVE_REGULATION_OF_ADAPTIVE_IMMUNE_RESPONSE	GOBP_POSITIVE_REGULATION_OF_ADAPTIVE_IMMUNE_RESPONSE	8/156	104/14678	1.47788e-05	0.000458494	0.00034243	CD55/HLA-DRB1/CD81/TREM2/NLRP3/TFRC/IL1R1/IL1B	8	GOBP	Monocytes
GOBP_LYMPHOCYTE_ACTIVATION_INVOLVED_IN_IMMUNE_RESPONSE	GOBP_LYMPHOCYTE_ACTIVATION_INVOLVED_IN_IMMUNE_RESPONSE	GOBP_LYMPHOCYTE_ACTIVATION_INVOLVED_IN_IMMUNE_RESPONSE	10/156	177/14678	1.93817e-05	0.000594219	0.000443798	HLA-DRB1/CD81/LGALS3/NLRP3/IL6R/SPN/HLA-DMB/CLEC4E/LAMP1/TFRC	10	GOBP	Monocytes
GOBP_NEGATIVE_REGULATION_OF_HUMORAL_IMMUNE_RESPONSE	GOBP_NEGATIVE_REGULATION_OF_HUMORAL_IMMUNE_RESPONSE	GOBP_NEGATIVE_REGULATION_OF_HUMORAL_IMMUNE_RESPONSE	4/156	16/14678	2.0228e-05	0.000605911	0.00045253	CD55/VSIG4/SERPING1/CD59	4	GOBP	Monocytes
GOBP_POSITIVE_REGULATION_OF_NEUROINFLAMMATORY_RESPONSE	GOBP_POSITIVE_REGULATION_OF_NEUROINFLAMMATORY_RESPONSE	GOBP_POSITIVE_REGULATION_OF_NEUROINFLAMMATORY_RESPONSE	4/156	16/14678	2.0228e-05	0.000605911	0.00045253	CTSC/TREM2/NUPR1/IL1B	4	GOBP	Monocytes
GOBP_REGULATION_OF_VESICLE_MEDIATED_TRANSPORT	GOBP_REGULATION_OF_VESICLE_MEDIATED_TRANSPORT	GOBP_REGULATION_OF_VESICLE_MEDIATED_TRANSPORT	17/156	495/14678	2.07177e-05	0.000610317	0.000455821	FCN1/APOC1/APOE/LGALS3/VEGFA/DAB2/TREM2/VAMP8/TLR2/ACSL3/C2/NRP1/LAMP1/LRPAP1/EHD1/CD84/IL1B	17	GOBP	Monocytes
GOBP_GLIAL_CELL_DEVELOPMENT	GOBP_GLIAL_CELL_DEVELOPMENT	GOBP_GLIAL_CELL_DEVELOPMENT	8/156	109/14678	2.08435e-05	0.000610317	0.000455821	S100A8/S100A9/C1QA/GRN/NDRG1/TREM2/TLR2/IL1B	8	GOBP	Monocytes
GOBP_BIOLOGICAL_PROCESS_INVOLVED_IN_INTERACTION_WITH_HOST	GOBP_BIOLOGICAL_PROCESS_INVOLVED_IN_INTERACTION_WITH_HOST	GOBP_BIOLOGICAL_PROCESS_INVOLVED_IN_INTERACTION_WITH_HOST	10/156	181/14678	2.35098e-05	0.000680739	0.000508416	FCN1/CD55/HLA-DRB1/CD81/GSN/VAMP8/NRP1/LAMP1/TFRC/SCARB2	10	GOBP	Monocytes
GOBP_MAINTENANCE_OF_LOCATION	GOBP_MAINTENANCE_OF_LOCATION	GOBP_MAINTENANCE_OF_LOCATION	13/156	307/14678	2.43545e-05	0.00069745	0.000520897	S100A8/S100A9/FTL/MSR1/APOE/PDE4D/LPL/HSP90B1/GSN/TREM2/EHD1/IL1B/INSIG1	13	GOBP	Monocytes
GOBP_POSITIVE_REGULATION_OF_T_CELL_MEDIATED_IMMUNITY	GOBP_POSITIVE_REGULATION_OF_T_CELL_MEDIATED_IMMUNITY	GOBP_POSITIVE_REGULATION_OF_T_CELL_MEDIATED_IMMUNITY	6/156	55/14678	2.46865e-05	0.000699272	0.000522258	CD55/HLA-DRB1/CD81/NLRP3/IL1R1/IL1B	6	GOBP	Monocytes
GOBP_CD4_POSITIVE_ALPHA_BETA_T_CELL_CYTOKINE_PRODUCTION	GOBP_CD4_POSITIVE_ALPHA_BETA_T_CELL_CYTOKINE_PRODUCTION	GOBP_CD4_POSITIVE_ALPHA_BETA_T_CELL_CYTOKINE_PRODUCTION	4/156	17/14678	2.62336e-05	0.000735105	0.00054902	CD81/NLRP3/IL1R1/IL1B	4	GOBP	Monocytes
GOBP_REGULATION_OF_MACROPHAGE_ACTIVATION	GOBP_REGULATION_OF_MACROPHAGE_ACTIVATION	GOBP_REGULATION_OF_MACROPHAGE_ACTIVATION	6/156	57/14678	3.0366e-05	0.00084185	0.000628744	THBS1/GRN/VSIG4/CTSC/TREM2/CD84	6	GOBP	Monocytes
GOBP_NEGATIVE_REGULATION_OF_HYDROLASE_ACTIVITY	GOBP_NEGATIVE_REGULATION_OF_HYDROLASE_ACTIVITY	GOBP_NEGATIVE_REGULATION_OF_HYDROLASE_ACTIVITY	13/156	317/14678	3.40056e-05	0.000932827	0.000696691	TIMP1/THBS1/APOC1/PLAUR/LGALS3/SERPINB9/SERPINB2/VEGFA/SERPINB1/SERPING1/CSTB/PEBP1/RGS2	13	GOBP	Monocytes
GOBP_NEGATIVE_REGULATION_OF_RESPONSE_TO_EXTERNAL_STIMULUS	GOBP_NEGATIVE_REGULATION_OF_RESPONSE_TO_EXTERNAL_STIMULUS	GOBP_NEGATIVE_REGULATION_OF_RESPONSE_TO_EXTERNAL_STIMULUS	14/156	370/14678	4.07879e-05	0.00109638	0.000818843	THBS1/TNFRSF1B/HLA-DRB1/APOE/GRN/VSIG4/SERPINB9/ACP5/SERPINB2/SERPING1/CD9/TREM2/NLRP3/NRP1	14	GOBP	Monocytes
GOBP_LONG_CHAIN_FATTY_ACID_TRANSPORT	GOBP_LONG_CHAIN_FATTY_ACID_TRANSPORT	GOBP_LONG_CHAIN_FATTY_ACID_TRANSPORT	6/156	60/14678	4.08093e-05	0.00109638	0.000818843	THBS1/APOE/ACSL1/FABP4/ACSL3/PNPLA8	6	GOBP	Monocytes
GOBP_FATTY_ACID_TRANSPORT	GOBP_FATTY_ACID_TRANSPORT	GOBP_FATTY_ACID_TRANSPORT	7/156	88/14678	4.13339e-05	0.00109914	0.000820907	THBS1/APOE/ACSL1/FABP4/ACSL3/PNPLA8/IL1B	7	GOBP	Monocytes
GOBP_NEURON_DEATH	GOBP_NEURON_DEATH	GOBP_NEURON_DEATH	13/156	326/14678	4.53962e-05	0.00119498	0.000892479	TNFRSF1B/GPNMB/C1QA/APOE/GRN/CTSZ/JUN/UBB/TREM2/NUPR1/LGMN/NRP1/NR4A3	13	GOBP	Monocytes
GOBP_RECEPTOR_MEDIATED_ENDOCYTOSIS	GOBP_RECEPTOR_MEDIATED_ENDOCYTOSIS	GOBP_RECEPTOR_MEDIATED_ENDOCYTOSIS	11/156	237/14678	4.59304e-05	0.00119695	0.000893951	CD81/MSR1/APOC1/APOE/MARCO/VEGFA/DAB2/CD9/TFRC/SCARB2/LRPAP1	11	GOBP	Monocytes
GOBP_POSITIVE_REGULATION_OF_APOPTOTIC_SIGNALING_PATHWAY	GOBP_POSITIVE_REGULATION_OF_APOPTOTIC_SIGNALING_PATHWAY	GOBP_POSITIVE_REGULATION_OF_APOPTOTIC_SIGNALING_PATHWAY	8/156	122/14678	4.70277e-05	0.00121341	0.000906244	S100A8/S100A9/THBS1/CTSC/G0S2/INHBA/UBB/NUPR1	8	GOBP	Monocytes
GOBP_REGULATION_OF_ANTIGEN_PROCESSING_AND_PRESENTATION	GOBP_REGULATION_OF_ANTIGEN_PROCESSING_AND_PRESENTATION	GOBP_REGULATION_OF_ANTIGEN_PROCESSING_AND_PRESENTATION	4/156	20/14678	5.20929e-05	0.00133092	0.000994012	THBS1/CD68/HLA-DOA/TREM2	4	GOBP	Monocytes
GOBP_MYELOID_LEUKOCYTE_DIFFERENTIATION	GOBP_MYELOID_LEUKOCYTE_DIFFERENTIATION	GOBP_MYELOID_LEUKOCYTE_DIFFERENTIATION	10/156	200/14678	5.50441e-05	0.00139267	0.00104013	HLA-DRB1/CD81/C1QC/VEGFA/JUN/INHBA/TREM2/TLR2/ATP6AP1/TFRC	10	GOBP	Monocytes
GOBP_CELL_JUNCTION_DISASSEMBLY	GOBP_CELL_JUNCTION_DISASSEMBLY	GOBP_CELL_JUNCTION_DISASSEMBLY	4/156	21/14678	6.38193e-05	0.00158393	0.00118298	C1QB/C1QA/C1QC/TREM2	4	GOBP	Monocytes
GOBP_CHOLESTEROL_STORAGE	GOBP_CHOLESTEROL_STORAGE	GOBP_CHOLESTEROL_STORAGE	4/156	21/14678	6.38193e-05	0.00158393	0.00118298	MSR1/LPL/TREM2/EHD1	4	GOBP	Monocytes
GOBP_NEGATIVE_REGULATION_OF_TRANSPORT	GOBP_NEGATIVE_REGULATION_OF_TRANSPORT	GOBP_NEGATIVE_REGULATION_OF_TRANSPORT	14/156	386/14678	6.44302e-05	0.00158401	0.00118303	THBS1/PPIF/TNFRSF1B/APOC1/APOE/LGALS3/INHBA/RGS2/VAMP8/TLR2/LRPAP1/CD84/IL1B/INSIG1	14	GOBP	Monocytes
GOBP_IMMUNE_RESPONSE_REGULATING_SIGNALING_PATHWAY	GOBP_IMMUNE_RESPONSE_REGULATING_SIGNALING_PATHWAY	GOBP_IMMUNE_RESPONSE_REGULATING_SIGNALING_PATHWAY	15/156	438/14678	6.71626e-05	0.00163575	0.00122168	FCN1/HLA-DRB1/HLA-DPB1/CD81/FCGR3A/LGALS3/HLA-DQB1/PDE4D/FPR1/LCP2/TREM2/TLR2/CLEC4E/COLEC12/NR4A3	15	GOBP	Monocytes
GOBP_VIRAL_PROCESS	GOBP_VIRAL_PROCESS	GOBP_VIRAL_PROCESS	14/156	389/14678	6.99982e-05	0.00168903	0.00126147	FCN1/CD55/HLA-DRB1/CD81/APOE/APOBEC3A/JUN/CHD1/GSN/VAMP8/NRP1/LAMP1/TFRC/SCARB2	14	GOBP	Monocytes
GOBP_VIRAL_LIFE_CYCLE	GOBP_VIRAL_LIFE_CYCLE	GOBP_VIRAL_LIFE_CYCLE	12/156	294/14678	7.19147e-05	0.00171936	0.00128412	FCN1/CD55/HLA-DRB1/CD81/APOE/APOBEC3A/GSN/VAMP8/NRP1/LAMP1/TFRC/SCARB2	12	GOBP	Monocytes
GOBP_IMMUNE_RESPONSE_REGULATING_CELL_SURFACE_RECEPTOR_SIGNALING_PATHWAY	GOBP_IMMUNE_RESPONSE_REGULATING_CELL_SURFACE_RECEPTOR_SIGNALING_PATHWAY	GOBP_IMMUNE_RESPONSE_REGULATING_CELL_SURFACE_RECEPTOR_SIGNALING_PATHWAY	12/156	295/14678	7.42853e-05	0.00175989	0.00131439	FCN1/HLA-DRB1/HLA-DPB1/CD81/FCGR3A/LGALS3/HLA-DQB1/PDE4D/FPR1/LCP2/CLEC4E/NR4A3	12	GOBP	Monocytes
GOBP_MAST_CELL_ACTIVATION	GOBP_MAST_CELL_ACTIVATION	GOBP_MAST_CELL_ACTIVATION	6/156	67/14678	7.65236e-05	0.00178403	0.00133242	S100A12/LCP2/NDRG1/VAMP8/NR4A3/CD84	6	GOBP	Monocytes
GOBP_CYTOKINE_PRODUCTION_INVOLVED_IN_IMMUNE_RESPONSE	GOBP_CYTOKINE_PRODUCTION_INVOLVED_IN_IMMUNE_RESPONSE	GOBP_CYTOKINE_PRODUCTION_INVOLVED_IN_IMMUNE_RESPONSE	7/156	97/14678	7.72344e-05	0.00178403	0.00133242	TNFRSF1B/CD55/CD81/NLRP3/NR4A3/IL1R1/IL1B	7	GOBP	Monocytes
GOBP_ASTROCYTE_ACTIVATION	GOBP_ASTROCYTE_ACTIVATION	GOBP_ASTROCYTE_ACTIVATION	4/156	22/14678	7.73583e-05	0.00178403	0.00133242	C1QA/GRN/TREM2/IL1B	4	GOBP	Monocytes
GOBP_REGULATION_OF_LEUKOCYTE_MIGRATION	GOBP_REGULATION_OF_LEUKOCYTE_MIGRATION	GOBP_REGULATION_OF_LEUKOCYTE_MIGRATION	10/156	209/14678	7.95918e-05	0.00181944	0.00135887	THBS1/CD81/LGALS3/VEGFA/CD9/TREM2/LGMN/IL6R/SPN/IL1R1	10	GOBP	Monocytes
GOBP_POSITIVE_REGULATION_OF_CYTOKINE_PRODUCTION_INVOLVED_IN_IMMUNE_RESPONSE	GOBP_POSITIVE_REGULATION_OF_CYTOKINE_PRODUCTION_INVOLVED_IN_IMMUNE_RESPONSE	GOBP_POSITIVE_REGULATION_OF_CYTOKINE_PRODUCTION_INVOLVED_IN_IMMUNE_RESPONSE	6/156	68/14678	8.31998e-05	0.00188538	0.00140811	CD55/CD81/NLRP3/NR4A3/IL1R1/IL1B	6	GOBP	Monocytes
GOBP_POSITIVE_REGULATION_OF_LEUKOCYTE_MIGRATION	GOBP_POSITIVE_REGULATION_OF_LEUKOCYTE_MIGRATION	GOBP_POSITIVE_REGULATION_OF_LEUKOCYTE_MIGRATION	8/156	134/14678	9.14156e-05	0.0020537	0.00153382	THBS1/LGALS3/VEGFA/TREM2/LGMN/IL6R/SPN/IL1R1	8	GOBP	Monocytes
GOBP_REGULATION_OF_MEMBRANE_PROTEIN_ECTODOMAIN_PROTEOLYSIS	GOBP_REGULATION_OF_MEMBRANE_PROTEIN_ECTODOMAIN_PROTEOLYSIS	GOBP_REGULATION_OF_MEMBRANE_PROTEIN_ECTODOMAIN_PROTEOLYSIS	4/156	23/14678	9.28724e-05	0.00206859	0.00154495	TIMP1/TNFRSF1B/APOE/IL1B	4	GOBP	Monocytes
GOBP_WOUND_HEALING	GOBP_WOUND_HEALING	GOBP_WOUND_HEALING	14/156	400/14678	9.41721e-05	0.00207977	0.00155329	S100A8/TIMP1/THBS1/APOE/PLAUR/FN1/EREG/SERPINB2/VEGFA/CDKN1A/SERPING1/CD9/DST/CD59	14	GOBP	Monocytes
GOBP_REGULATION_OF_CYSTEINE_TYPE_ENDOPEPTIDASE_ACTIVITY	GOBP_REGULATION_OF_CYSTEINE_TYPE_ENDOPEPTIDASE_ACTIVITY	GOBP_REGULATION_OF_CYSTEINE_TYPE_ENDOPEPTIDASE_ACTIVITY	10/156	216/14678	0.000104612	0.00229092	0.001711	S100A8/S100A9/THBS1/CTSD/PLAUR/SERPINB9/VEGFA/GSN/LGMN/NLRP3	10	GOBP	Monocytes
GOBP_MONONUCLEAR_CELL_DIFFERENTIATION	GOBP_MONONUCLEAR_CELL_DIFFERENTIATION	GOBP_MONONUCLEAR_CELL_DIFFERENTIATION	14/156	405/14678	0.000107373	0.00233179	0.00174152	HLA-DRB1/LGALS3/VEGFA/HLA-DOA/JUN/INHBA/IL7R/TREM2/NLRP3/IL6R/SPN/PNP/CLEC4E/IL1B	14	GOBP	Monocytes
GOBP_NEGATIVE_REGULATION_OF_CYTOKINE_PRODUCTION	GOBP_NEGATIVE_REGULATION_OF_CYTOKINE_PRODUCTION	GOBP_NEGATIVE_REGULATION_OF_CYTOKINE_PRODUCTION	11/156	261/14678	0.000109111	0.00234995	0.00175508	THBS1/HLA-DRB1/GPNMB/FN1/VSIG4/ACP5/SERPINB1/INHBA/TREM2/NLRP3/CD84	11	GOBP	Monocytes
GOBP_NITRIC_OXIDE_MEDIATED_SIGNAL_TRANSDUCTION	GOBP_NITRIC_OXIDE_MEDIATED_SIGNAL_TRANSDUCTION	GOBP_NITRIC_OXIDE_MEDIATED_SIGNAL_TRANSDUCTION	4/156	24/14678	0.000110529	0.00236096	0.00176331	THBS1/APOE/FPR1/VEGFA	4	GOBP	Monocytes
GOBP_LEUKOCYTE_CHEMOTAXIS	GOBP_LEUKOCYTE_CHEMOTAXIS	GOBP_LEUKOCYTE_CHEMOTAXIS	10/156	219/14678	0.000117216	0.00246343	0.00183983	S100A8/S100A12/S100A9/THBS1/LGALS3/VEGFA/CCL18/LGMN/IL6R/IL1B	10	GOBP	Monocytes
GOBP_NEGATIVE_REGULATION_OF_DEFENSE_RESPONSE	GOBP_NEGATIVE_REGULATION_OF_DEFENSE_RESPONSE	GOBP_NEGATIVE_REGULATION_OF_DEFENSE_RESPONSE	10/156	219/14678	0.000117216	0.00246343	0.00183983	TNFRSF1B/HLA-DRB1/APOE/GRN/VSIG4/SERPINB9/ACP5/SERPING1/TREM2/NLRP3	10	GOBP	Monocytes
GOBP_NEGATIVE_REGULATION_OF_PEPTIDASE_ACTIVITY	GOBP_NEGATIVE_REGULATION_OF_PEPTIDASE_ACTIVITY	GOBP_NEGATIVE_REGULATION_OF_PEPTIDASE_ACTIVITY	10/156	222/14678	0.000131082	0.00273279	0.00204101	TIMP1/THBS1/PLAUR/SERPINB9/SERPINB2/VEGFA/SERPINB1/SERPING1/CSTB/PEBP1	10	GOBP	Monocytes
GOBP_T_CELL_ACTIVATION_VIA_T_CELL_RECEPTOR_CONTACT_WITH_ANTIGEN_BOUND_TO_MHC_MOLECULE_ON_ANTIGEN_PRESENTING_CELL	GOBP_T_CELL_ACTIVATION_VIA_T_CELL_RECEPTOR_CONTACT_WITH_ANTIGEN_BOUND_TO_MHC_MOLECULE_ON_ANTIGEN_PRESENTING_CELL	GOBP_T_CELL_ACTIVATION_VIA_T_CELL_RECEPTOR_CONTACT_WITH_ANTIGEN_BOUND_TO_MHC_MOLECULE_ON_ANTIGEN_PRESENTING_CELL	3/156	10/14678	0.000133787	0.00276706	0.00206661	CD81/LGALS3/HLA-DMB	3	GOBP	Monocytes
GOBP_GRANULOCYTE_MIGRATION	GOBP_GRANULOCYTE_MIGRATION	GOBP_GRANULOCYTE_MIGRATION	8/156	144/14678	0.00015095	0.00309745	0.00231336	S100A8/S100A12/S100A9/THBS1/LGALS3/CCL18/IL1R1/IL1B	8	GOBP	Monocytes
GOBP_ENDOTHELIAL_CELL_CHEMOTAXIS	GOBP_ENDOTHELIAL_CELL_CHEMOTAXIS	GOBP_ENDOTHELIAL_CELL_CHEMOTAXIS	4/156	26/14678	0.000152955	0.00311406	0.00232576	THBS1/VEGFA/LGMN/NRP1	4	GOBP	Monocytes
GOBP_REGULATION_OF_RESPONSE_TO_BIOTIC_STIMULUS	GOBP_REGULATION_OF_RESPONSE_TO_BIOTIC_STIMULUS	GOBP_REGULATION_OF_RESPONSE_TO_BIOTIC_STIMULUS	12/156	321/14678	0.000164621	0.00327686	0.00244736	FCN1/CD55/HLA-DRB1/APOE/GRN/VSIG4/SERPINB9/EREG/SERPING1/TREM2/LAMP1/IL1B	12	GOBP	Monocytes
GOBP_APOPTOTIC_CELL_CLEARANCE	GOBP_APOPTOTIC_CELL_CLEARANCE	GOBP_APOPTOTIC_CELL_CLEARANCE	5/156	49/14678	0.000166307	0.00327686	0.00244736	FCN1/THBS1/MARCO/TREM2/C2	5	GOBP	Monocytes
GOBP_MACROPHAGE_DIFFERENTIATION	GOBP_MACROPHAGE_DIFFERENTIATION	GOBP_MACROPHAGE_DIFFERENTIATION	5/156	49/14678	0.000166307	0.00327686	0.00244736	HLA-DRB1/C1QC/VEGFA/INHBA/TLR2	5	GOBP	Monocytes
GOBP_ASTROCYTE_DIFFERENTIATION	GOBP_ASTROCYTE_DIFFERENTIATION	GOBP_ASTROCYTE_DIFFERENTIATION	6/156	77/14678	0.000166618	0.00327686	0.00244736	S100A8/S100A9/C1QA/GRN/TREM2/IL1B	6	GOBP	Monocytes
GOBP_INTRINSIC_APOPTOTIC_SIGNALING_PATHWAY	GOBP_INTRINSIC_APOPTOTIC_SIGNALING_PATHWAY	GOBP_INTRINSIC_APOPTOTIC_SIGNALING_PATHWAY	11/156	274/14678	0.000167238	0.00327686	0.00244736	S100A8/S100A9/PPIF/TNFRSF1B/PLAUR/CDKN1A/UBB/TREM2/NUPR1/BCL2A1/IVNS1ABP	11	GOBP	Monocytes
GOBP_INTERFERON_GAMMA_PRODUCTION	GOBP_INTERFERON_GAMMA_PRODUCTION	GOBP_INTERFERON_GAMMA_PRODUCTION	7/156	110/14678	0.000170539	0.0033166	0.00247704	HLA-DRB1/HLA-DPA1/HLA-DPB1/PDE4D/INHBA/IL1R1/IL1B	7	GOBP	Monocytes
GOBP_PHAGOCYTOSIS	GOBP_PHAGOCYTOSIS	GOBP_PHAGOCYTOSIS	11/156	275/14678	0.000172634	0.00333248	0.00248889	FCN1/THBS1/MSR1/CD93/MARCO/GSN/TREM2/TLR2/C2/COLEC12/IL1B	11	GOBP	Monocytes
GOBP_RESPONSE_TO_XENOBIOTIC_STIMULUS	GOBP_RESPONSE_TO_XENOBIOTIC_STIMULUS	GOBP_RESPONSE_TO_XENOBIOTIC_STIMULUS	13/156	373/14678	0.000175737	0.00336743	0.002515	S100A12/THBS1/ACSL1/APOBEC3A/FBP1/LPL/JUN/INHBA/NCEH1/TXNIP/PNP/TFRC/IL1B	13	GOBP	Monocytes
GOBP_LIPID_STORAGE	GOBP_LIPID_STORAGE	GOBP_LIPID_STORAGE	6/156	79/14678	0.000191964	0.00365151	0.00272717	MSR1/APOE/LPL/TREM2/EHD1/IL1B	6	GOBP	Monocytes
GOBP_NEGATIVE_REGULATION_OF_COAGULATION	GOBP_NEGATIVE_REGULATION_OF_COAGULATION	GOBP_NEGATIVE_REGULATION_OF_COAGULATION	5/156	51/14678	0.000201404	0.00380332	0.00284055	THBS1/APOE/SERPINB2/SERPING1/CD9	5	GOBP	Monocytes
GOBP_POSITIVE_REGULATION_OF_PRODUCTION_OF_MOLECULAR_MEDIATOR_OF_IMMUNE_RESPONSE	GOBP_POSITIVE_REGULATION_OF_PRODUCTION_OF_MOLECULAR_MEDIATOR_OF_IMMUNE_RESPONSE	GOBP_POSITIVE_REGULATION_OF_PRODUCTION_OF_MOLECULAR_MEDIATOR_OF_IMMUNE_RESPONSE	7/156	114/14678	0.000212856	0.00399066	0.00298046	CD55/CD81/NLRP3/NR4A3/TFRC/IL1R1/IL1B	7	GOBP	Monocytes
GOBP_RESPONSE_TO_METAL_ION	GOBP_RESPONSE_TO_METAL_ION	GOBP_RESPONSE_TO_METAL_ION	12/156	332/14678	0.000224742	0.00418341	0.00312442	S100A8/THBS1/PPIF/FBP1/FABP4/JUN/NDRG1/LGMN/TXNIP/AQP9/TFRC/ALOX5AP	12	GOBP	Monocytes
GOBP_LOW_DENSITY_LIPOPROTEIN_PARTICLE_CLEARANCE	GOBP_LOW_DENSITY_LIPOPROTEIN_PARTICLE_CLEARANCE	GOBP_LOW_DENSITY_LIPOPROTEIN_PARTICLE_CLEARANCE	4/156	29/14678	0.000237048	0.00435033	0.00324909	LIPA/TREM2/NCEH1/EHD1	4	GOBP	Monocytes
GOBP_NEGATIVE_REGULATION_OF_INTERLEUKIN_1_BETA_PRODUCTION	GOBP_NEGATIVE_REGULATION_OF_INTERLEUKIN_1_BETA_PRODUCTION	GOBP_NEGATIVE_REGULATION_OF_INTERLEUKIN_1_BETA_PRODUCTION	4/156	29/14678	0.000237048	0.00435033	0.00324909	ACP5/SERPINB1/TREM2/NLRP3	4	GOBP	Monocytes
GOBP_MACROPHAGE_MIGRATION	GOBP_MACROPHAGE_MIGRATION	GOBP_MACROPHAGE_MIGRATION	5/156	53/14678	0.000241878	0.00440793	0.00329211	THBS1/CD81/LGALS3/CD9/TREM2	5	GOBP	Monocytes
GOBP_CELL_CHEMOTAXIS	GOBP_CELL_CHEMOTAXIS	GOBP_CELL_CHEMOTAXIS	11/156	287/14678	0.000249832	0.00452126	0.00337675	S100A8/S100A12/S100A9/THBS1/LGALS3/VEGFA/CCL18/LGMN/IL6R/NRP1/IL1B	11	GOBP	Monocytes
GOBP_REGULATION_OF_INTRINSIC_APOPTOTIC_SIGNALING_PATHWAY	GOBP_REGULATION_OF_INTRINSIC_APOPTOTIC_SIGNALING_PATHWAY	GOBP_REGULATION_OF_INTRINSIC_APOPTOTIC_SIGNALING_PATHWAY	8/156	156/14678	0.000261307	0.00469632	0.00350749	S100A8/S100A9/PPIF/PLAUR/UBB/TREM2/NUPR1/IVNS1ABP	8	GOBP	Monocytes
GOBP_RESPIRATORY_BURST	GOBP_RESPIRATORY_BURST	GOBP_RESPIRATORY_BURST	4/156	30/14678	0.000271267	0.00483781	0.00361316	CD55/GRN/TREM2/CD52	4	GOBP	Monocytes
GOBP_REGULATION_OF_PRODUCTION_OF_MOLECULAR_MEDIATOR_OF_IMMUNE_RESPONSE	GOBP_REGULATION_OF_PRODUCTION_OF_MOLECULAR_MEDIATOR_OF_IMMUNE_RESPONSE	GOBP_REGULATION_OF_PRODUCTION_OF_MOLECULAR_MEDIATOR_OF_IMMUNE_RESPONSE	8/156	157/14678	0.000272892	0.00483781	0.00361316	TNFRSF1B/CD55/CD81/NLRP3/NR4A3/TFRC/IL1R1/IL1B	8	GOBP	Monocytes
GOBP_GRANULOCYTE_CHEMOTAXIS	GOBP_GRANULOCYTE_CHEMOTAXIS	GOBP_GRANULOCYTE_CHEMOTAXIS	7/156	120/14678	0.000291852	0.00507044	0.00378691	S100A8/S100A12/S100A9/THBS1/LGALS3/CCL18/IL1B	7	GOBP	Monocytes
GOBP_NEUTROPHIL_MIGRATION	GOBP_NEUTROPHIL_MIGRATION	GOBP_NEUTROPHIL_MIGRATION	7/156	120/14678	0.000291852	0.00507044	0.00378691	S100A8/S100A12/S100A9/LGALS3/CCL18/IL1R1/IL1B	7	GOBP	Monocytes
[truncated: 1,237 more rows]

## Sheet: GSEA_summary_monomac_DE
	ID	Description	setSize	enrichmentScore	NES	pvalue	p.adjust	qvalue	rank	leading_edge	core_enrichment	GS	cell_type
[truncated: 389 more rows]

[truncated: 6 more sheets: monomac_DE_genes, enricher_summary_neutrophil_DE, GSEA_summary_neutrophil_DE, neutrophil_DE, enrichr_summary_fibroblast_wgcn, HLCA_integrated_fibroblast_DE]
