# Supplementary material for: Single-cell and spatial profiling highlights TB-induced myofibroblasts as drivers of lung pathology
Source: J Exp Med. 2026 Jan 5;223(3):e20251067. doi: 10.1084/jem.20251067 (PMC12767585; doi:10.1084/jem.20251067)
Supplement: Data S9 — shows the top 10 markers of cell subclusters that overlap with human LN TB granuloma bulk dataset of differentially expressed genes by Reichmann et al. (2021). [file jem_20251067_datas9.xlsx]

## Sheet: non_unique
Human Lymph Node TB granuloma DE genes overlap with cluster markers in this study
Monocytes/Macrophages					Neutrophils					Fibroblasts
cluster	gene	log2FC in LN TB vs Control	Adj. P value		cluster	gene	log2FC in LN TB vs Control	Adj. P value		cluster	gene	log2FC in LN TB vs Control	Adj. P value
Type1_IFN_Response_Monocytes	LILRB2	2.21201	0.000186306		Neutrophil|MMP9, CST7	MMP9	1.93783	6.56685e-06		Fibroblast|SERPINE2,COL1A1	H19	n.d	n.d
	RASSF5	n.d	n.d			CEBPD	1.18208	0.0053465			SERPINE2	n.d	n.d
	POU2F2	-1.58144	0.000284094			MEGF9	1.43862	0.000549651			CRABP2	3.49124	0.0346801
	IFITM3	1.3252	0.000293787			CST7	n.d	n.d			COL1A1	3.92295	6.36058e-05
	IFITM2	n.d	n.d			FKBP5	n.d	n.d			SULF2	n.d	n.d
	MTSS1	n.d	n.d			GCA	n.d	n.d			IGFBP3	-2.25027	0.00246732
	WARS	3.00102	2.66539e-09			LDHA	2.30479	5.4696e-06			PLA2G2A	n.d	n.d
	LYN	0.601851	0.0403275			GYG1	n.d	n.d			C3	n.d	n.d
	SIGLEC10	1.39132	0.00129638			EMB	-1.09878	0.000641317			NGFR	n.d	n.d
	LILRA5	n.d	n.d			APMAP	n.d	n.d			PRSS23	1.76312	0.00267391
Monocytes	VCAN	4.68497	0.00377464		Neutrophil|Heatshock	DDX3Y	n.d	n.d		Fibroblast|MMP1,CXCL5	MMP1	7.26297	0.0016763
	FCN1	1.86415	0.0133779			HSPA1A	n.d	n.d			CXCL5	n.d	n.d
	S100A8	4.53349	0.000158351			HSPA1B	n.d	n.d			CA12	11.1582	0.022835
	CD300E	4.99446	0.00914157			HSPH1	n.d	n.d			MME	n.d	n.d
	S100A12	n.d	n.d			HSP90AB1	n.d	n.d			CXCL13	-2.62116	0.0332048
	S100A9	3.10918	0.000809982			S100P	n.d	n.d			MMP3	n.d	n.d
	TIMP1	3.43089	8.57169e-06			PNP	n.d	n.d			CHI3L1	5.81723	6.60475e-08
	THBS1	n.d	n.d			HSP90AA1	0.682631	0.00509885			IL7R	-1.28653	0.0103798
	PPIF	1.62868	0.0138619			DNAJB1	n.d	n.d			POSTN	4.24925	0.00265925
	SELL	-1.91154	0.00123288			JUN	n.d	n.d			TDO2	2.81831	0.00140966
Macrophages|SPP1,CHI3L1	SPP1	5.45992	0.00101236		Neutrophil|GBP1,GBP5	TAOK1	n.d	n.d		Fibroblast|IL6,CCL2	IL6	n.d	n.d
	CHI3L1	5.81723	6.60475e-08			GBP5	3.38494	1.27892e-09			ELL2	1.34856	0.00116771
	MMP9	1.93783	6.56685e-06			GBP1	4.15746	7.26894e-11			CCL2	1.91303	0.000550803
	FN1	6.2643	0.00259743			IL1B	5.36694	3.70598e-05			C7	-3.75608	0.000179546
	ALCAM	n.d	n.d			OLR1	6.75644	0.00148654			SLC19A2	n.d	n.d
	GSN	1.94003	1.41693e-05			PPIF	1.62868	0.0138619			HAS1	n.d	n.d
	BCAT1	3.41915	5.07459e-06			TAGAP	n.d	n.d			GPRC5A	n.d	n.d
	A2M	n.d	n.d			IL8	n.d	n.d			ATP1B3	1.66068	0.000236327
	FBP1	n.d	n.d			TNFAIP6	9.55756	0.000592081			JMJD1C	n.d	n.d
	LPL	n.d	n.d			IL1RN	7.10832	0.00018772			RGS2	1.48674	0.0120013
Macrophages|LGMN,SEPP1	LGMN	n.d	n.d							Fibroblast|HSP	HSPA1A	n.d	n.d
	SEPP1	-3.44931	1.12275e-05								TXNIP	n.d	n.d
	PLTP	2.03667	0.0171181								HSPA1B	n.d	n.d
	CCL18	1.6667	0.00878095								DNAJB1	n.d	n.d
	APOE	1.47105	0.000266385								ADH1B	-5.81986	0.0024997
	FUCA1	-1.09671	0.0191432								NEAT1	n.d	n.d
	SLC40A1	-2.47039	0.000678488								PIK3R1	n.d	n.d
	ARL4C	-0.785452	0.0295212								GPX3	n.d	n.d
	GPNMB	n.d	n.d								XIST	n.d	n.d
	CD84	n.d	n.d								SRGN	1.72754	9.86621e-06
Macrophages|Heatshock	DNAJB1	n.d	n.d							Fibroblast|COMP,CILP	COMP	n.d	n.d
	HSPA1B	n.d	n.d								CILP	n.d	n.d
	BAG3	1.03576	0.0173348								RGS16	n.d	n.d
	HSPA1A	n.d	n.d								CAV1	n.d	n.d
	HSPH1	n.d	n.d								ALDH1A3	n.d	n.d
	HSPA6	2.74716	0.00464227								ASPN	n.d	n.d
	DNAJA4	n.d	n.d								ADAMTS15	n.d	n.d
	HSPD1	n.d	n.d								EDIL3	n.d	n.d
	ZFAND2A	n.d	n.d								LRRC15	6.06244	0.00898067
	HSPB1	0.80275	0.00149205								SERPINE1	5.3825	0.000326149
Macrophages|ARL4C,EMP1	ARL4C	-0.785452	0.0295212
	EMP1	2.59907	0.00986994
	GPR183	-1.48202	0.00294212
	JARID2	n.d	n.d
	INSIG1	1.76727	5.20044e-05
	IL1R1	1.29787	0.00213639
	HMOX1	n.d	n.d
	LHFPL2	n.d	n.d
	FNIP2	1.71631	0.000187486
	HIF1A	0.796028	0.00415192
Low_complexity_Monocytes	NEAT1	n.d	n.d
	MALAT1	n.d	n.d
	NABP1	n.d	n.d
	MIR29B1	n.d	n.d
	VMP1	2.24991	2.18154e-06
	XIST	n.d	n.d
	ITGAX	1.27918	8.49634e-05
	LUCAT1	n.d	n.d
	VCAN	4.68497	0.00377464
	CD93	n.d	n.d
Inflammed_Monocytes	IL1B	5.36694	3.70598e-05
	CCL20	n.d	n.d
	IL8	n.d	n.d
	EREG	n.d	n.d
	CXCL2	-2.36004	0.00898343
	PTGS2	n.d	n.d
	EHD1	n.d	n.d
	NFKB1	n.d	n.d
	TNFAIP6	9.55756	0.000592081
	CCL4	2.00258	3.13114e-06
CD16_Monocytes	FCGR3B	n.d	n.d
	IFITM2	n.d	n.d
	G0S2	4.20303	7.67437e-05
	CXCR2	n.d	n.d
	S100A8	4.53349	0.000158351
	SELL	-1.91154	0.00123288
	LRG1	n.d	n.d
	FPR1	2.5188	5.0682e-06
	HCAR3	n.d	n.d
	IL1R2	n.d	n.d
Alveolar_Macrophages	FABP4	n.d	n.d
	INHBA	6.95767	0.0123229
	C19orf59	n.d	n.d
	MARCO	n.d	n.d
	CD52	-1.07276	0.00277803
	SERPING1	3.19556	6.60843e-08
	VSIG4	4.46691	0.00767723
	ALOX5AP	n.d	n.d
	C1QB	2.48096	1.38686e-06
	C1QA	2.56087	7.21844e-07

## Sheet: unique
Human Lymph Node TB granuloma DE genes overlap with unique cluster markers in this study. Only markers unique in each broad cell type are showing.
Monocytes/Macrophages					Neutrophils					Fibroblasts
cluster	gene	log2FC in LN TB vs Control	Adj. P value		cluster	gene	log2FC in LN TB vs Control	Adj. P value		cluster	gene	log2FC in LN TB vs Control	Adj. P value
Macrophages|SPP1,CHI3L1	SPP1	5.45992	0.00101236		Pro-inflammatory Neutrophils	CEBPD	1.18208	0.0053465		Fibroblast|SERPINE2,COL1A1	H19	n.d	n.d
	FN1	6.2643	0.00259743			MEGF9	1.43862	0.000549651			SERPINE2	n.d	n.d
	ALCAM	n.d	n.d			CST7	n.d	n.d			CRABP2	3.49124	0.0346801
	GSN	1.94003	1.41693e-05			FKBP5	n.d	n.d			COL1A1	3.92295	6.36058e-05
	BCAT1	3.41915	5.07459e-06			GCA	n.d	n.d			SULF2	n.d	n.d
	FBP1	n.d	n.d			LDHA	2.30479	5.4696e-06			PLA2G2A	n.d	n.d
	LPL	n.d	n.d			GYG1	n.d	n.d			C3	n.d	n.d
	CD84	n.d	n.d			EMB	-1.09878	0.000641317			NGFR	n.d	n.d
	GPNMB	n.d	n.d			APMAP	n.d	n.d			IGFBP2	n.d	n.d
	APOE	1.47105	0.000266385			SYNE1	-0.841182	0.00300697			PXDN	3.12669	0.00175628
Macrophages|LGMN,SEPP1	LGMN	n.d	n.d		Heatshock Neutrophils	DDX3Y	n.d	n.d		Fibroblast|MMP1,CXCL5	MMP1	7.26297	0.0016763
	SEPP1	-3.44931	1.12275e-05			PNP	n.d	n.d			CXCL5	n.d	n.d
	PLTP	2.03667	0.0171181			SIRT1	n.d	n.d			CA12	11.1582	0.022835
	CCL18	1.6667	0.00878095			PLAU	3.63381	7.43052e-05			CXCL13	-2.62116	0.0332048
	APOE	1.47105	0.000266385			LAMB3	n.d	n.d			MMP3	n.d	n.d
	FUCA1	-1.09671	0.0191432			MT-ND1	n.d	n.d			IL7R	-1.28653	0.0103798
	SLC40A1	-2.47039	0.000678488			NRIP3	4.30757	0.000123212			POSTN	4.24925	0.00265925
	ARL4C	-0.785452	0.0295212			KLF10	n.d	n.d			TDO2	2.81831	0.00140966
	GPNMB	n.d	n.d			CD44	n.d	n.d			MTRNR2L12	-1.43993	0.000485248
	CD84	n.d	n.d			UBC	n.d	n.d			COL12A1	2.18044	0.0102993
Macrophages|Heatshock	BAG3	1.03576	0.0173348		Activated Neutrophils	TAOK1	n.d	n.d		Fibroblast|IL6,CCL2	IL6	n.d	n.d
	HSPA6	2.74716	0.00464227			GBP5	3.38494	1.27892e-09			ELL2	1.34856	0.00116771
	DNAJA4	n.d	n.d			GBP1	4.15746	7.26894e-11			CCL2	1.91303	0.000550803
	HSPD1	n.d	n.d			OLR1	6.75644	0.00148654			C7	-3.75608	0.000179546
	ZFAND2A	n.d	n.d			TAGAP	n.d	n.d			SLC19A2	n.d	n.d
	HSPB1	0.80275	0.00149205			IL1RN	7.10832	0.00018772			HAS1	n.d	n.d
	EGR1	n.d	n.d			PLAU	3.63381	7.43052e-05			GPRC5A	n.d	n.d
	IER5	n.d	n.d			LCP2	0.965615	0.00120966			ATP1B3	1.66068	0.000236327
	FN1	6.2643	0.00259743			ATP2B1	n.d	n.d			JMJD1C	n.d	n.d
	DNAJA1	1.0689	2.60532e-06			PLEK	1.89873	2.79139e-07			RGS2	1.48674	0.0120013
Macrophages|ARL4C,EMP1	ARL4C	-0.785452	0.0295212							Fibroblast|HSP	TXNIP	n.d	n.d
	EMP1	2.59907	0.00986994								ADH1B	-5.81986	0.0024997
	GPR183	-1.48202	0.00294212								PIK3R1	n.d	n.d
	JARID2	n.d	n.d								GPX3	n.d	n.d
	INSIG1	1.76727	5.20044e-05								SRGN	1.72754	9.86621e-06
	IL1R1	1.29787	0.00213639								ALDH1A1	1.80184	0.0329296
	HMOX1	n.d	n.d								FOS	n.d	n.d
	LHFPL2	n.d	n.d								PRELP	n.d	n.d
	FNIP2	1.71631	0.000187486								ABCA8	-1.95528	0.00563265
	PMP22	n.d	n.d								IER2	n.d	n.d
Alveolar_Macrophages	FABP4	n.d	n.d							Fibroblast|COMP,CILP	COMP	n.d	n.d
	C19orf59	n.d	n.d								CILP	n.d	n.d
	MARCO	n.d	n.d								RGS16	n.d	n.d
	CD52	-1.07276	0.00277803								ALDH1A3	n.d	n.d
	SERPING1	3.19556	6.60843e-08								ASPN	n.d	n.d
	VSIG4	4.46691	0.00767723								ADAMTS15	n.d	n.d
	ALOX5AP	n.d	n.d								EDIL3	n.d	n.d
	C1QB	2.48096	1.38686e-06								LRRC15	6.06244	0.00898067
	C1QA	2.56087	7.21844e-07								SERPINE1	5.3825	0.000326149
	FBP1	n.d	n.d								MXRA5	6.87889	0.000549651
Low_complexity_Monocytes	MALAT1	n.d	n.d
	NABP1	n.d	n.d
	MIR29B1	n.d	n.d
	VMP1	2.24991	2.18154e-06
	ITGAX	1.27918	8.49634e-05
	LUCAT1	n.d	n.d
	VCAN	4.68497	0.00377464
	CD93	n.d	n.d
	CSF3R	1.71494	9.60234e-06
	CD300E	4.99446	0.00914157
Inflammed_Monocytes	CCL20	n.d	n.d
	EREG	n.d	n.d
	CXCL2	-2.36004	0.00898343
	PTGS2	n.d	n.d
	NFKB1	n.d	n.d
	CCL4	2.00258	3.13114e-06
	IER3	2.35869	3.14997e-05
	G0S2	4.20303	7.67437e-05
	BCL2A1	2.5507	4.95099e-07
	IL1A	n.d	n.d
CD16_Monocytes	FCGR3B	n.d	n.d
	IFITM2	n.d	n.d
	G0S2	4.20303	7.67437e-05
	CXCR2	n.d	n.d
	S100A8	4.53349	0.000158351
	SELL	-1.91154	0.00123288
	LRG1	n.d	n.d
	FPR1	2.5188	5.0682e-06
	HCAR3	n.d	n.d
	IL1R2	n.d	n.d
Type1_IFN_Response_Monocytes	LILRB2	2.21201	0.000186306
	RASSF5	n.d	n.d
	POU2F2	-1.58144	0.000284094
	IFITM3	1.3252	0.000293787
	IFITM2	n.d	n.d
	MTSS1	n.d	n.d
	WARS	3.00102	2.66539e-09
	LYN	0.601851	0.0403275
	SIGLEC10	1.39132	0.00129638
	LILRA5	n.d	n.d
Monocytes	VCAN	4.68497	0.00377464
	S100A8	4.53349	0.000158351
	CD300E	4.99446	0.00914157
	S100A12	n.d	n.d
	S100A9	3.10918	0.000809982
	TIMP1	3.43089	8.57169e-06
	THBS1	n.d	n.d
	SELL	-1.91154	0.00123288
	TNFRSF1B	n.d	n.d
	EREG	n.d	n.d
