# Supplementary material for: Single-cell and spatial profiling highlights TB-induced myofibroblasts as drivers of lung pathology
Source: J Exp Med. 2026 Jan 5;223(3):e20251067. doi: 10.1084/jem.20251067 (PMC12767585; doi:10.1084/jem.20251067)
Supplement: Data S10 — shows overlap between macrophage/monocyte subcluster marker genes with NHP macrophage marker genes by Gideon et al. [file jem_20251067_datas10.xlsx]

## Sheet: NHP_Human_Macrophage_DE
Gideon_mac_subcluster	Human_Lung_TB_MonoMac_Subcluster	overlapping marker genes
Mac subcluster 1	Alveolar_Macrophages
Mac subcluster 2	Alveolar_Macrophages
Mac subcluster 3	Alveolar_Macrophages	LGALS3, MS4A7, NUPR1, APOC1, C1QA, CTSC, C1QB
Mac subcluster 4	Alveolar_Macrophages	IFI27, C1QA, VSIG4, CTSC, C1QB
Mac subcluster 5	Alveolar_Macrophages	GPD1, FABP4, MSR1, ALOX5AP, RMDN3, SCD, PPARG, ALDH2, LTA4H, MARCO
Mac subcluster 6	Alveolar_Macrophages	DST
Mac subcluster 7	Alveolar_Macrophages	INHBA, SERPINA1
Mac subcluster 8	Alveolar_Macrophages
Mac subcluster 9	Alveolar_Macrophages	SPN, LPL
Mac subcluster 1	CD16_Monocytes
Mac subcluster 2	CD16_Monocytes	G0S2, S100A8, S100A9, PLEK, PTGS2, BCL2A1
Mac subcluster 3	CD16_Monocytes
Mac subcluster 4	CD16_Monocytes	G0S2, SLC2A3, RGS2
Mac subcluster 5	CD16_Monocytes
Mac subcluster 6	CD16_Monocytes
Mac subcluster 7	CD16_Monocytes	ACSL1, MMP9, SLC2A3, OSM
Mac subcluster 8	CD16_Monocytes
Mac subcluster 9	CD16_Monocytes	S100P, FAM65B
Mac subcluster 1	Inflammed_Monocytes
Mac subcluster 2	Inflammed_Monocytes	FCN1, G0S2, TIMP1, NLRP3, EREG, IL1RN, IL1B, PTGS2, PLEK, BCL2A1
Mac subcluster 3	Inflammed_Monocytes
Mac subcluster 4	Inflammed_Monocytes	G0S2, FCN1, EREG
Mac subcluster 5	Inflammed_Monocytes
Mac subcluster 6	Inflammed_Monocytes	ATP13A3, NFKB1
Mac subcluster 7	Inflammed_Monocytes	IL6, TNIP1, SOD2
Mac subcluster 8	Inflammed_Monocytes
Mac subcluster 9	Inflammed_Monocytes	TIMP1, EREG
Mac subcluster 1	Low_complexity_Monocytes
Mac subcluster 2	Low_complexity_Monocytes	FCN1, G0S2, NLRP3, IL1B, VCAN
Mac subcluster 3	Low_complexity_Monocytes
Mac subcluster 4	Low_complexity_Monocytes	G0S2, FCN1, RGS2
Mac subcluster 5	Low_complexity_Monocytes	ANPEP
Mac subcluster 6	Low_complexity_Monocytes	HNRNPH1, ZFC3H1, SRRM2, ATP13A3, CCNL1
Mac subcluster 7	Low_complexity_Monocytes
Mac subcluster 8	Low_complexity_Monocytes
Mac subcluster 9	Low_complexity_Monocytes
Mac subcluster 1	Macrophages|ARL4C,EMP1
Mac subcluster 2	Macrophages|ARL4C,EMP1	INSIG1, EZR, IL1RN, FGL2, CREM
Mac subcluster 3	Macrophages|ARL4C,EMP1	PLTP, CTSL, LGMN, ABCA1, SGK1
Mac subcluster 4	Macrophages|ARL4C,EMP1	HIF1A, INSIG1, CREM, GPR183
Mac subcluster 5	Macrophages|ARL4C,EMP1	ANPEP
Mac subcluster 6	Macrophages|ARL4C,EMP1	ATP13A3, ABCA1
Mac subcluster 7	Macrophages|ARL4C,EMP1
Mac subcluster 8	Macrophages|ARL4C,EMP1
Mac subcluster 9	Macrophages|ARL4C,EMP1	TNFRSF1B
Mac subcluster 1	Macrophages|Heatshock
Mac subcluster 2	Macrophages|Heatshock
Mac subcluster 3	Macrophages|Heatshock
Mac subcluster 4	Macrophages|Heatshock	VSIG4
Mac subcluster 5	Macrophages|Heatshock	FABP4, MARCO, ALDH2, LTA4H, UBB
Mac subcluster 6	Macrophages|Heatshock
Mac subcluster 7	Macrophages|Heatshock	ALAS1, INHBA
Mac subcluster 8	Macrophages|Heatshock
Mac subcluster 9	Macrophages|Heatshock
Mac subcluster 1	Macrophages|LGMN,SEPP1
Mac subcluster 2	Macrophages|LGMN,SEPP1
Mac subcluster 3	Macrophages|LGMN,SEPP1	C1QC, CPM, LIPA, CREG1, TMEM176B, APOC1, LGMN, PLD3, MARCKS, FUCA1, GPNMB, RARRES1, APOE, FOLR2, CTSD, PLTP, DNASE2, CTSL, CCL18, ABCA1, DAB2, TREM2
Mac subcluster 4	Macrophages|LGMN,SEPP1	C1QC, CREG1, GPR183, DNASE2, LIPA
Mac subcluster 5	Macrophages|LGMN,SEPP1	CCL18
Mac subcluster 6	Macrophages|LGMN,SEPP1	ABCA1
Mac subcluster 7	Macrophages|LGMN,SEPP1	LILRB4
Mac subcluster 8	Macrophages|LGMN,SEPP1
Mac subcluster 9	Macrophages|LGMN,SEPP1
Mac subcluster 1	Macrophages|SPP1,CHI3L1
Mac subcluster 2	Macrophages|SPP1,CHI3L1
Mac subcluster 3	Macrophages|SPP1,CHI3L1	CPM, LIPA, APOC1, SCARB2, APOE, GPNMB, TREM2
Mac subcluster 4	Macrophages|SPP1,CHI3L1	LIPA
Mac subcluster 5	Macrophages|SPP1,CHI3L1
Mac subcluster 6	Macrophages|SPP1,CHI3L1
Mac subcluster 7	Macrophages|SPP1,CHI3L1	LILRB4, MMP9, SPP1, PKM, MYOF, CHI3L1
Mac subcluster 8	Macrophages|SPP1,CHI3L1
Mac subcluster 9	Macrophages|SPP1,CHI3L1	LPL
Mac subcluster 1	Monocytes
Mac subcluster 2	Monocytes	FCN1, CDKN1A, G0S2, NAMPT, TIMP1, THBS1, EREG, CFP, S100A8, S100A9, CREM, APOBEC3A, VCAN
Mac subcluster 3	Monocytes
Mac subcluster 4	Monocytes	RILPL2, SLC2A3, FCN1, RGS2, CDKN1A, G0S2, EREG, CREM
Mac subcluster 5	Monocytes
Mac subcluster 6	Monocytes	ATP13A3, CHD1
Mac subcluster 7	Monocytes	ACSL1, SLC2A3, NDRG1
Mac subcluster 8	Monocytes
Mac subcluster 9	Monocytes	CFP, TIMP1, TNFRSF1B, EREG
Mac subcluster 1	Type1_IFN_Response_Monocytes
Mac subcluster 2	Type1_IFN_Response_Monocytes	NAMPT, TIMP1, CFP, APOBEC3A, WARS
Mac subcluster 3	Type1_IFN_Response_Monocytes
Mac subcluster 4	Type1_IFN_Response_Monocytes
Mac subcluster 5	Type1_IFN_Response_Monocytes
Mac subcluster 6	Type1_IFN_Response_Monocytes
Mac subcluster 7	Type1_IFN_Response_Monocytes	WARS
Mac subcluster 8	Type1_IFN_Response_Monocytes
Mac subcluster 9	Type1_IFN_Response_Monocytes	LYN, FGR, RASSF5, POU2F2, TIMP1, TNFRSF1B, CFP, LST1, CDKN1C, FAM65B, ITGA4
