# Supplementary material for: Single-cell and spatial profiling highlights TB-induced myofibroblasts as drivers of lung pathology
Source: J Exp Med. 2026 Jan 5;223(3):e20251067. doi: 10.1084/jem.20251067 (PMC12767585; doi:10.1084/jem.20251067)
Supplement: Data S11 — shows fibroblast WGCNA of top 50 hub genes in each module. [file jem_20251067_datas11.xlsx]

## Sheet: fibroblast_hgWGCNA_50hubGenes
	gene_name	module	kME
1	ADRA2A	Fibroblast-M1	0.398358
2	MAP4K4	Fibroblast-M1	0.398991
3	GREM1	Fibroblast-M1	0.399769
4	ANGPTL2	Fibroblast-M1	0.407116
5	COL6A5	Fibroblast-M1	0.411539
6	TWIST1	Fibroblast-M1	0.414828
7	ADAM12	Fibroblast-M1	0.426067
8	APOE	Fibroblast-M1	0.431994
9	C15orf48	Fibroblast-M1	0.43462
10	CXCL3	Fibroblast-M1	0.434864
11	DLL1	Fibroblast-M1	0.437004
12	B3GNT2	Fibroblast-M1	0.438734
13	RAI14	Fibroblast-M1	0.444947
14	MMP3	Fibroblast-M1	0.445586
15	HLA-B	Fibroblast-M1	0.449624
16	NRCAM	Fibroblast-M1	0.458684
17	CD82	Fibroblast-M1	0.459698
18	ADAMTS5	Fibroblast-M1	0.462498
19	RHOB	Fibroblast-M1	0.464633
20	PIK3R3	Fibroblast-M1	0.470293
21	TBX3	Fibroblast-M1	0.470337
22	TFRC	Fibroblast-M1	0.486481
23	TMEM158	Fibroblast-M1	0.488483
24	ADAMDEC1	Fibroblast-M1	0.489572
25	FAP	Fibroblast-M1	0.495393
26	RARRES2	Fibroblast-M1	0.502283
27	HILPDA	Fibroblast-M1	0.510213
28	CTSK	Fibroblast-M1	0.516275
29	COL3A1	Fibroblast-M1	0.517381
30	WNT5A	Fibroblast-M1	0.523821
31	COL5A2	Fibroblast-M1	0.548537
32	PCSK5	Fibroblast-M1	0.549429
33	FTH1	Fibroblast-M1	0.553104
34	DCBLD1	Fibroblast-M1	0.556597
35	PDPN	Fibroblast-M1	0.570568
36	EGFL6	Fibroblast-M1	0.58353
37	CXCL13	Fibroblast-M1	0.58485
38	CHI3L2	Fibroblast-M1	0.604972
39	CHI3L1	Fibroblast-M1	0.620284
40	COL12A1	Fibroblast-M1	0.621698
41	CXCL1	Fibroblast-M1	0.656073
42	INHBA	Fibroblast-M1	0.699359
43	MTRNR2L12	Fibroblast-M1	0.720252
44	POSTN	Fibroblast-M1	0.729653
45	TDO2	Fibroblast-M1	0.741637
46	IL7R	Fibroblast-M1	0.753026
47	MME	Fibroblast-M1	0.758187
48	CXCL5	Fibroblast-M1	0.848119
49	CA12	Fibroblast-M1	0.865504
50	MMP1	Fibroblast-M1	0.883524
51	PHACTR1	Fibroblast-M2	0.425014
52	SERPINA1	Fibroblast-M2	0.429731
53	LST1	Fibroblast-M2	0.433098
54	ICAM3	Fibroblast-M2	0.436875
55	PILRA	Fibroblast-M2	0.43943
56	FCGR3A	Fibroblast-M2	0.44098
57	PROK2	Fibroblast-M2	0.446712
58	APOBEC3A	Fibroblast-M2	0.447043
59	CD53	Fibroblast-M2	0.452885
60	FAM65B	Fibroblast-M2	0.455429
61	VNN2	Fibroblast-M2	0.457647
62	FYB	Fibroblast-M2	0.459241
63	LYN	Fibroblast-M2	0.460458
64	MXD1	Fibroblast-M2	0.462191
65	TNFRSF1B	Fibroblast-M2	0.466075
66	ACSL1	Fibroblast-M2	0.470306
67	SLC11A1	Fibroblast-M2	0.471756
68	GCA	Fibroblast-M2	0.473416
69	HCLS1	Fibroblast-M2	0.476557
70	CXCR1	Fibroblast-M2	0.486086
71	CSF3R	Fibroblast-M2	0.489016
72	FCGR2A	Fibroblast-M2	0.489042
73	IL1R2	Fibroblast-M2	0.489303
74	S100A12	Fibroblast-M2	0.491695
75	SMAP2	Fibroblast-M2	0.492687
76	SLA	Fibroblast-M2	0.528026
77	CLEC4E	Fibroblast-M2	0.53456
78	CTSS	Fibroblast-M2	0.53641
79	PTPRC	Fibroblast-M2	0.539271
80	OSM	Fibroblast-M2	0.53933
81	LRG1	Fibroblast-M2	0.539624
82	LCP2	Fibroblast-M2	0.542616
83	HCAR3	Fibroblast-M2	0.549274
84	MNDA	Fibroblast-M2	0.5629
85	NCF2	Fibroblast-M2	0.563937
86	SELL	Fibroblast-M2	0.58963
87	C5AR1	Fibroblast-M2	0.596694
88	CXCR2	Fibroblast-M2	0.601245
89	AQP9	Fibroblast-M2	0.601394
90	FCGR3B	Fibroblast-M2	0.6151
91	G0S2	Fibroblast-M2	0.628992
92	SAMSN1	Fibroblast-M2	0.637755
93	LAPTM5	Fibroblast-M2	0.644097
94	BCL2A1	Fibroblast-M2	0.651866
95	FPR1	Fibroblast-M2	0.66189
96	LCP1	Fibroblast-M2	0.670574
97	PLEK	Fibroblast-M2	0.673295
98	S100A8	Fibroblast-M2	0.704646
99	SRGN	Fibroblast-M2	0.724333
100	S100A9	Fibroblast-M2	0.753104
101	BTG2	Fibroblast-M3	0.363743
102	MT1A	Fibroblast-M3	0.368675
103	C11orf96	Fibroblast-M3	0.371227
104	CXCL2	Fibroblast-M3	0.376296
105	GADD45B	Fibroblast-M3	0.382213
106	ATP1B3	Fibroblast-M3	0.382858
107	PPAP2B	Fibroblast-M3	0.387642
108	EMP1	Fibroblast-M3	0.390547
109	ANK2	Fibroblast-M3	0.390625
110	ICAM1	Fibroblast-M3	0.392127
111	ABCA8	Fibroblast-M3	0.392807
112	GSN	Fibroblast-M3	0.394351
113	SPSB1	Fibroblast-M3	0.394977
114	ADAMTS1	Fibroblast-M3	0.399439
115	TSC22D2	Fibroblast-M3	0.401578
116	LEPR	Fibroblast-M3	0.403093
117	CHD1	Fibroblast-M3	0.404186
118	MEDAG	Fibroblast-M3	0.405785
119	TACC1	Fibroblast-M3	0.407184
120	SPTBN1	Fibroblast-M3	0.41072
121	LTBP4	Fibroblast-M3	0.417803
122	ADAMTS4	Fibroblast-M3	0.41893
123	VEGFA	Fibroblast-M3	0.421982
124	PNRC1	Fibroblast-M3	0.423663
125	ABL2	Fibroblast-M3	0.425555
126	SOCS3	Fibroblast-M3	0.426833
127	IGFBP7	Fibroblast-M3	0.42957
128	ZFP36L1	Fibroblast-M3	0.429976
129	RGS2	Fibroblast-M3	0.453937
130	CFD	Fibroblast-M3	0.45435
131	MYC	Fibroblast-M3	0.455418
132	SCN7A	Fibroblast-M3	0.456879
133	KDM6B	Fibroblast-M3	0.461381
134	ZFP36	Fibroblast-M3	0.463749
135	ARID5B	Fibroblast-M3	0.475006
136	CDKN1A	Fibroblast-M3	0.480182
137	CEBPD	Fibroblast-M3	0.486764
138	A2M	Fibroblast-M3	0.49529
139	GPRC5A	Fibroblast-M3	0.496527
140	GEM	Fibroblast-M3	0.499937
141	SLC19A2	Fibroblast-M3	0.500996
142	IL6	Fibroblast-M3	0.501906
143	MGP	Fibroblast-M3	0.525124
144	JMJD1C	Fibroblast-M3	0.530092
145	CCL2	Fibroblast-M3	0.533314
146	MT2A	Fibroblast-M3	0.562121
147	KLF9	Fibroblast-M3	0.567161
148	CRISPLD2	Fibroblast-M3	0.567758
149	ELL2	Fibroblast-M3	0.596084
150	C7	Fibroblast-M3	0.617902
151	CPE	Fibroblast-M4	0.247331
152	SLC12A8	Fibroblast-M4	0.248358
153	ILDR2	Fibroblast-M4	0.250165
154	DSC3	Fibroblast-M4	0.270975
155	PTGER3	Fibroblast-M4	0.272987
156	ATF3	Fibroblast-M4	0.276236
157	ZFHX4	Fibroblast-M4	0.276243
158	FAM84B	Fibroblast-M4	0.276838
159	ALDH1A3	Fibroblast-M4	0.278213
160	SEMA3B	Fibroblast-M4	0.278431
161	MTRNR2L2	Fibroblast-M4	0.280056
162	MDK	Fibroblast-M4	0.290434
163	PIEZO2	Fibroblast-M4	0.293356
164	LOXL1	Fibroblast-M4	0.294628
165	ALCAM	Fibroblast-M4	0.299855
166	CDON	Fibroblast-M4	0.300466
167	IGFBP3	Fibroblast-M4	0.301626
168	NRK	Fibroblast-M4	0.305396
169	TAGLN	Fibroblast-M4	0.312886
170	DOCK11	Fibroblast-M4	0.313448
171	PTPRF	Fibroblast-M4	0.314592
172	WNT4	Fibroblast-M4	0.319383
173	DHRS3	Fibroblast-M4	0.321475
174	IGFBP2	Fibroblast-M4	0.324585
175	EMILIN2	Fibroblast-M4	0.324842
176	CD34	Fibroblast-M4	0.345632
177	SEMA3C	Fibroblast-M4	0.34741
178	MFAP5	Fibroblast-M4	0.357252
179	SMOC2	Fibroblast-M4	0.358101
180	CADM3	Fibroblast-M4	0.363563
181	WT1	Fibroblast-M4	0.364173
182	KIAA1324L	Fibroblast-M4	0.366501
183	BGN	Fibroblast-M4	0.370519
184	CLDN1	Fibroblast-M4	0.371609
185	IGF2	Fibroblast-M4	0.374847
186	RGS4	Fibroblast-M4	0.374902
187	THBS2	Fibroblast-M4	0.381251
188	LOX	Fibroblast-M4	0.383449
189	RARRES1	Fibroblast-M4	0.402003
190	IFI27	Fibroblast-M4	0.412771
191	PLA2G2A	Fibroblast-M4	0.417586
192	NGFR	Fibroblast-M4	0.417986
193	IGF1	Fibroblast-M4	0.489574
194	RP11-572C15.6	Fibroblast-M4	0.497246
195	CRABP2	Fibroblast-M4	0.499573
196	SERPINE2	Fibroblast-M4	0.532989
197	PTGIS	Fibroblast-M4	0.570753
198	C3	Fibroblast-M4	0.570944
199	CCDC80	Fibroblast-M4	0.59887
200	H19	Fibroblast-M4	0.656631
201	ALOX5	Fibroblast-M5	0.303261
202	SYK	Fibroblast-M5	0.307622
203	AMICA1	Fibroblast-M5	0.317785
204	LAIR1	Fibroblast-M5	0.317846
205	FPR3	Fibroblast-M5	0.325662
206	ITGAM	Fibroblast-M5	0.326232
207	RGS1	Fibroblast-M5	0.357544
208	BTK	Fibroblast-M5	0.362243
209	UCP2	Fibroblast-M5	0.365004
210	RP11-1143G9.4	Fibroblast-M5	0.365496
211	MPEG1	Fibroblast-M5	0.366418
212	CD83	Fibroblast-M5	0.379042
213	CD36	Fibroblast-M5	0.382621
214	CD86	Fibroblast-M5	0.435708
215	MARCO	Fibroblast-M5	0.442862
216	CD14	Fibroblast-M5	0.45023
217	HLA-DQA2	Fibroblast-M5	0.455756
218	HLA-DQB2	Fibroblast-M5	0.458393
219	SPP1	Fibroblast-M5	0.472745
220	HLA-DRB5	Fibroblast-M5	0.473018
221	PTAFR	Fibroblast-M5	0.488151
222	FCER1G	Fibroblast-M5	0.50335
223	HLA-DMA	Fibroblast-M5	0.506567
224	MSR1	Fibroblast-M5	0.51563
225	CD84	Fibroblast-M5	0.522296
226	FBP1	Fibroblast-M5	0.534103
227	APOC1	Fibroblast-M5	0.536201
228	TREM2	Fibroblast-M5	0.539396
229	CSF1R	Fibroblast-M5	0.550504
230	CD68	Fibroblast-M5	0.556567
231	MS4A7	Fibroblast-M5	0.557361
232	C1QC	Fibroblast-M5	0.560628
233	HLA-DQA1	Fibroblast-M5	0.568785
234	C1QB	Fibroblast-M5	0.574344
235	HLA-DMB	Fibroblast-M5	0.583267
236	TYROBP	Fibroblast-M5	0.585596
237	VSIG4	Fibroblast-M5	0.587222
238	CD163	Fibroblast-M5	0.59022
239	CYBB	Fibroblast-M5	0.590754
240	ITGB2	Fibroblast-M5	0.590836
241	HLA-DQB1	Fibroblast-M5	0.591089
242	HLA-DPB1	Fibroblast-M5	0.605868
243	C1QA	Fibroblast-M5	0.628257
244	LYZ	Fibroblast-M5	0.641519
245	OLR1	Fibroblast-M5	0.667468
246	CD74	Fibroblast-M5	0.684284
247	HLA-DPA1	Fibroblast-M5	0.684341
248	IFI30	Fibroblast-M5	0.706824
249	HLA-DRA	Fibroblast-M5	0.71563
250	HLA-DRB1	Fibroblast-M5	0.725841
251	CTD-3131K8.2	Fibroblast-M6	0.109426
252	PLB1	Fibroblast-M6	0.113866
253	PAN3-AS1	Fibroblast-M6	0.117723
254	ZC3H3	Fibroblast-M6	0.118452
255	CDPF1	Fibroblast-M6	0.124227
256	RP1-56K13.3	Fibroblast-M6	0.130362
257	DPH1	Fibroblast-M6	0.135891
258	RP11-395P17.11	Fibroblast-M6	0.136321
259	LINC00987	Fibroblast-M6	0.141592
260	CASZ1	Fibroblast-M6	0.143833
261	ARL11	Fibroblast-M6	0.15253
262	MUC16	Fibroblast-M6	0.158378
263	NCF1	Fibroblast-M6	0.159141
264	SYMPK	Fibroblast-M6	0.175081
265	PADI4	Fibroblast-M6	0.176676
266	CD300LB	Fibroblast-M6	0.183741
267	NUP210	Fibroblast-M6	0.230075
268	ACAP1	Fibroblast-M6	0.237232
269	RP11-326K13.4	Fibroblast-M6	0.237454
270	LAMP3	Fibroblast-M6	0.24896
271	CCR7	Fibroblast-M6	0.249401
272	RP11-661A12.7	Fibroblast-M6	0.264797
273	SLC25A35	Fibroblast-M6	0.266416
274	PPARGC1B	Fibroblast-M6	0.27021
275	AC011899.9	Fibroblast-M6	0.274432
276	GIMAP4	Fibroblast-M6	0.274528
277	MKI67	Fibroblast-M6	0.276705
278	AC040977.1	Fibroblast-M6	0.279368
279	EME2	Fibroblast-M6	0.284937
280	XXbac-BPG252P9.9	Fibroblast-M6	0.2888
281	ZBTB39	Fibroblast-M6	0.290668
282	ALDH4A1	Fibroblast-M6	0.297357
283	IGLC3	Fibroblast-M6	0.301146
284	GPS2	Fibroblast-M6	0.303121
285	IRF4	Fibroblast-M6	0.303902
286	CORO1A	Fibroblast-M6	0.310571
287	TTN	Fibroblast-M6	0.314204
288	PLVAP	Fibroblast-M6	0.328959
289	CNNM2	Fibroblast-M6	0.381217
290	LTF	Fibroblast-M6	0.385894
291	CENPO	Fibroblast-M6	0.387446
292	LY9	Fibroblast-M6	0.391243
293	TK1	Fibroblast-M6	0.40389
294	RP11-796E2.4	Fibroblast-M6	0.42688
295	VIM-AS1	Fibroblast-M6	0.451417
296	ATP6V1C2	Fibroblast-M6	0.478079
297	KB-1208A12.3	Fibroblast-M6	0.47941
298	RP11-290D2.6	Fibroblast-M6	0.545248
299	SNX32	Fibroblast-M6	0.562824
300	RP11-386G11.10	Fibroblast-M6	0.573756
301	PPP5D1	Fibroblast-M7	0.0667764
302	TMEM254	Fibroblast-M7	0.0786557
303	ITPRIPL1	Fibroblast-M7	0.0926857
304	PIF1	Fibroblast-M7	0.0983685
305	SH3TC1	Fibroblast-M7	0.122423
306	RPL36A	Fibroblast-M7	0.12433
307	BEX2	Fibroblast-M7	0.132693
308	CCDC71	Fibroblast-M7	0.143618
309	SOGA2	Fibroblast-M7	0.144017
310	KIF9	Fibroblast-M7	0.146678
311	RNU6-1058P	Fibroblast-M7	0.174126
312	RP11-400F19.18	Fibroblast-M7	0.176867
313	ENO3	Fibroblast-M7	0.186602
314	DTX2	Fibroblast-M7	0.187291
315	CADM1	Fibroblast-M7	0.20721
316	BCO2	Fibroblast-M7	0.207394
317	RP11-256L6.3	Fibroblast-M7	0.212479
318	ZNF823	Fibroblast-M7	0.218431
319	HIST1H1A	Fibroblast-M7	0.219307
320	CIT	Fibroblast-M7	0.221295
321	C19orf38	Fibroblast-M7	0.233327
322	OMG	Fibroblast-M7	0.239915
323	CD79A	Fibroblast-M7	0.240297
324	PLIN5	Fibroblast-M7	0.242674
325	SRL	Fibroblast-M7	0.242856
326	CD247	Fibroblast-M7	0.248885
327	MYBL1	Fibroblast-M7	0.250959
328	LILRA6	Fibroblast-M7	0.268338
329	TMEM180	Fibroblast-M7	0.26928
330	CTA-292E10.6	Fibroblast-M7	0.278442
331	CYP4F3	Fibroblast-M7	0.279844
332	IGHG2	Fibroblast-M7	0.303529
333	CLDN4	Fibroblast-M7	0.3062
334	TNFAIP8L1	Fibroblast-M7	0.318702
335	SLC2A9	Fibroblast-M7	0.347317
336	DUSP28	Fibroblast-M7	0.347375
337	RP11-279F6.1	Fibroblast-M7	0.363373
338	RASAL3	Fibroblast-M7	0.393913
339	MPPED2	Fibroblast-M7	0.405377
340	ADAMTS6	Fibroblast-M7	0.409163
341	RP11-532F6.3	Fibroblast-M7	0.420517
342	FCRL6	Fibroblast-M7	0.432504
343	NELL1	Fibroblast-M7	0.457433
344	PSD4	Fibroblast-M7	0.458174
345	GZMA	Fibroblast-M7	0.475691
346	GZMB	Fibroblast-M7	0.477961
347	MYOZ3	Fibroblast-M7	0.50566
348	RP11-94L15.2	Fibroblast-M7	0.541053
349	CR1	Fibroblast-M7	0.589491
350	ARHGAP25	Fibroblast-M7	0.606296
